# Supplementary material for: Adaptations to high pressure of Nautilia sp. strain PV‐1, a piezophilic Campylobacterium (aka Epsilonproteobacterium) isolated from a deep‐sea hydrothermal vent
Source: Environ Microbiol. 2022 Oct 31;24(12):6164–83. doi: 10.1111/1462-2920.16256 (PMC10092268; doi:10.1111/1462-2920.16256)
Supplement: Supplementary file 2 — Table S1 (Excel spreadsheet). Sheet 1: differentially expressed proteins, listed by functional category. Sheet 2: deseq2 algorithm statistical data. Sheet 3: qspec algorithm statistical data. Sheet 4: complete annotation of the genome and proteome of Nautilia sp. strain PV‐1. [file EMI-24-6164-s003.xlsx]

## Sheet: protein differentially expresse
Locus Tag	Product	HPC vs LPC		HPC vs LPB		LPC vs LPB		cell location
DNA-directed_RNA_polymerase		DEsq2	QSpec	DEsq2	QSpec	DEsq2	QSpec
C3L23_RS00890	DNA-directed RNA polymerase beta subunit (EC 2.7.7.6)		0.162			0.4	0.275	Cytoplasmic		(log2FoldChange)/(LogFoldChange)
C3L23_RS08735	DNA-directed RNA polymerase alpha subunit (EC 2.7.7.6)						0.312	Cytoplasmic
DNA-metabolism
C3L23_RS04100	ATP-dependent DNA helicase UvrD/PcrA/Rep, epsilon proteobacterial type 1				-0.839		-0.47	Cytoplasmic
C3L23_RS02600	ATP-dependent DNA helicase UvrD/PcrA/Rep, epsilon proteobacterial type 2						-0.354	Cytoplasmic
C3L23_RS00255	C4-type zinc finger protein, DksA/TraR family						-0.939	Cytoplasmic
C3L23_RS03460	DNA gyrase subunit A (EC 5.99.1.3)				0.302		0.206	Cytoplasmic
C3L23_RS03130	DNA ligase (EC 6.5.1.2)				-0.409	-1.11	-0.749	Cytoplasmic
C3L23_RS03750	DNA mismatch repair protein MutS		0.835				-0.522	Cytoplasmic
C3L23_RS07965	DNA repair protein RadA						-0.494	Cytoplasmic
C3L23_RS00570	DNA topoisomerase I (EC 5.99.1.2)						-0.265	Cytoplasmic
C3L23_RS05585	DNA-binding protein HU-beta				0.463		0.439	Cytoplasmic
C3L23_RS05810	uvrB; Excinuclease ABC subunit B					-1.076	-0.661	Cytoplasmic
C3L23_RS03545	Holliday junction DNA helicase RuvB						-0.503	Cytoplasmic
C3L23_RS06160	Replicative DNA helicase (DnaB) (EC 3.6.4.12)		-1.182			2.27	1.531	Cytoplasmic
C3L23_RS01295	Single-stranded-DNA-specific exonuclease RecJ (EC 3.1.-.-)					-2.01596	-1.117	Cytoplasmic
C3L23_RS03225	Endonuclease III (EC 4.2.99.18)						-0.905	Cytoplasmic
C3L23_RS04655	Endonuclease IV (EC 3.1.21.2)				-0.626		-0.483	Cytoplasmic
C3L23_RS05810	Excinuclease ABC subunit B					-1.076	-0.661	Cytoplasmic
C3L23_RS05135	Excinuclease ABC subunit C				-0.941		-0.955	Cytoplasmic
C3L23_RS04100	ATP-dependent DNA helicase UvrD/PcrA/Rep, epsilon proteobacterial type 1				-0.839		-0.47	Cytoplasmic
Chaperon
C3L23_RS03915	Chaperone protein DnaJ		0.731			-1.531	-0.992	Cytoplasmic
C3L23_RS03565	Chaperone protein DnaK				0.18	0.364	0.284	Cytoplasmic
C3L23_RS07815	Heat shock protein 60 family chaperone GroEL	-0.581	-0.423			0.556	0.404	Cytoplasmic
Protein-sisntesis
C3L23_RS06945	LSU ribosomal protein L31p @ LSU ribosomal protein L31p, zinc-dependent				-0.732	-2.32	-1.325	Cytoplasmic
C3L23_RS07335	LSU ribosomal protein L27p		2.703		-0.628	-2.88	-1.841	Cytoplasmic
C3L23_RS07340	LSU ribosomal protein L21p					-1.139	-0.763	Cytoplasmic
C3L23_RS07360	LSU ribosomal protein L13p (L13Ae)		0.952			-1.673	-1.158	Cytoplasmic
C3L23_RS07820	LSU ribosomal protein L19p		0.677			-1.124	-0.769	Cytoplasmic
C3L23_RS00875	LSU ribosomal protein L1p (L10Ae)	0.763	0.54			-0.529	-0.339	Cytoplasmic
C3L23_RS08370	LSU ribosomal protein L6p (L9e)		0.482			-0.917	-0.626	Cytoplasmic
C3L23_RS08410	LSU ribosomal protein L16p (L10e)				-0.677	-1.775	-1.244	Cytoplasmic
C3L23_RS08420	LSU ribosomal protein L22p (L17e)		0.921			-1.646	-1.144	Cytoplasmic
C3L23_RS08430	LSU ribosomal protein L2p (L8e)	1.486	1.061			-1.282	-0.889	Cytoplasmic
C3L23_RS08445	LSU ribosomal protein L3p (L3e)		0.793		-0.366	-1.692	-1.156	Cytoplasmic
C3L23_RS07355	SSU ribosomal protein S9p (S16e)			-1.17	-0.783	-1.791	-1.219	Cytoplasmic
C3L23_RS07845	SSU ribosomal protein S16p		0.837		-0.424	-1.981	-1.26	Cytoplasmic
C3L23_RS08400	SSU ribosomal protein S17p (S11e)				-0.485	-1.692	-1.178	Cytoplasmic
C3L23_RS00905	SSU ribosomal protein S7p (S5e)		0.519			-1.104	-0.752	Cytoplasmic
C3L23_RS08425	SSU ribosomal protein S19p (S15e)		1.547		-0.897	-4.46	-2.516	Cytoplasmic
C3L23_RS08740	SSU ribosomal protein S4p (S9e)		0.509		-0.415	-1.368	-0.942	Cytoplasmic
C3L23_RS08750	SSU ribosomal protein S13p (S18e)		0.715		-0.485	-1.834	-1.229	Cytoplasmic
C3L23_RS01285	SSU ribosomal protein S21p		1.284		-0.562	-2.873	-1.889	Unknown
C3L23_RS02365	SSU ribosomal protein S2p (SAe)		0.447		-0.293	-0.981	-0.722	Cytoplasmic
C3L23_RS03600	Isoleucyl-tRNA synthetase (EC 6.1.1.5)				-0.207	-0.527	-0.354	Cytoplasmic
C3L23_RS04895	Cysteinyl-tRNA synthetase (EC 6.1.1.16)		0.461		-0.435	-1.409	-0.906	Cytoplasmic
C3L23_RS07735	Leucyl-tRNA synthetase (EC 6.1.1.4)		0.426		-0.256	-1	-0.688	Cytoplasmic
C3L23_RS02400	Arginyl-tRNA synthetase (EC 6.1.1.19)				-0.319		-0.254	Cytoplasmic
C3L23_RS01360	tRNA-i(6)A37 methylthiotransferase				-0.411	-1.018	-0.69	Cytoplasmic
C3L23_RS06530	Methionyl-tRNA synthetase (EC 6.1.1.10)		0.257			-0.485	-0.322	Cytoplasmic
C3L23_RS07025	Threonyl-tRNA synthetase (EC 6.1.1.3)		0.451			-0.533	-0.371	Cytoplasmic
C3L23_RS04285	Valyl-tRNA synthetase (EC 6.1.1.9)		0.335			-0.641	-0.429	Cytoplasmic
C3L23_RS00595	Glutamyl-tRNA synthetase (EC 6.1.1.17)		0.394			-0.696	-0.428	Cytoplasmic
C3L23_RS00395	Seryl-tRNA synthetase (EC 6.1.1.11)					-0.78	-0.493	Cytoplasmic
Lipid metabolism
|C3L23_RS06605	Long-chain fatty acid transport protein		-0.828	4.016	2.688	5.027	3.586	Unknown
C3L23_RS00195	3-hydroxyacyl-[acyl-carrier-protein] dehydratase, FabZ form (EC 4.2.1.59)			1.181	5.1993	1.65	1.16	Cytoplasmic
C3L23_RS01495	3-oxoacyl-[acyl-carrier-protein] synthase, KASII (EC 2.3.1.179)					-0.47	-0.279	CytoplasmicMembrane
C3L23_RS01695	Malonyl CoA-acyl carrier protein transacylase (EC 2.3.1.39)				-0.321			Cytoplasmic
C3L23_RS02450	Enoyl-[acyl-carrier-protein] reductase [NADH], (EC 1.3.1.9)					0.64	0.486	CytoplasmicMembrane
C3L23_RS02670	Enoyl-[acyl-carrier-protein] reductase [FMN] (EC 1.3.1.9)					-0.962	-0.613	Cytoplasmic
Hydrogen-formate
C3L23_RS06855	Formate dehydrogenase-O, iron-sulfur subunit (EC 1.2.1.2); Putative formate dehydrogenase iron-sulfur subunit (EC 1.2.1.2)			2.469	1.746	-2.026	-1.376	CytoplasmicMembrane
C3L23_RS06850	Formate dehydrogenase-O, major subunit (EC 1.2.1.2) @ selenocysteine-containing	1.415	1.045	1.112	0.887			Unknown
C3L23_RS03260	Energy-conserving hydrogenase (ferredoxin), subunit C	-1.179	-0.813		0.795	-2.305	-1.633	CytoplasmicMembrane
C3L23_RS03275	Energy-conserving hydrogenase (ferredoxin), subunit F	-1.467	-0.976			-2.709	-1.725	Cytoplasmic
C3L23_RS03270	NADH-ubiquinone oxidoreductase chain D (EC 1.6.5.3)						-0.272	Cytoplasmic
C3L23_RS03000	Quinone-reactive Ni/Fe-hydrogenase small chain precursor (EC 1.12.5.1)		0.146				-0.177	CytoplasmicMembrane
C3L23_RS03010	Quinone-reactive Ni/Fe hydrogenase, cytochrome b subunit	1.187	0.846			1.237	0.916	CytoplasmicMembrane
C3L23_RS02990	Uptake hydrogenase small subunit precursor (EC 1.12.99.6)					-1.965	-1.011	Unknown
C3L23_RS02995	Uptake hydrogenase large subunit (EC 1.12.99.6)						-0.399	CytoplasmicMembrane
C3L23_RS03860	Formate hydrogenlyase subunit 5						-0.53	Cytoplasmic
C3L23_RS05375	Carbon monoxide-induced hydrogenase large subunit CooH			-0.539	-0.369	-0.663	-0.442	Cytoplasmic
C3L23_RS05380	Carbon monoxide-induced hydrogenase NuoC-like protein CooU				-0.87	-1.685	-0.894	Cytoplasmic
C3L23_RS05385	Carbon monoxide-induced hydrogenase iron-sulfur protein CooX					-1.561	-1.093	Cytoplasmic
C3L23_RS05390	Carbon monoxide-induced hydrogenase small subunit CooL						-0.646	CytoplasmicMembrane
Sulfur metabolism
C3L23_RS07875	Fe-S-cluster-containing hydrogenase components 1 (PsrB)	1.256	0.85			-1.531	-1.001	Cytoplasmic
C3L23_RS01750	Sulfate adenylyltransferase, dissimilatory-type (EC 2.7.7.4)		1.243				-1.014	Cytoplasmic
C3L23_RS04135	Sulfide:quinone oxidoreductase		0.663			-1.23	-0.825	Cytoplasmic
C3L23_RS07870	Anaerobic dehydrogenases, typically selenocysteine-containing (PsrA)		0.135					CytoplasmicMembrane
C3L23_RS09175	Rhodanese domain protein (Sud)			1.923	1.361	2.36	1.665	Unknown
Nitrogen
C3L23_RS06715	Hydroxylamine oxidoreductase (Fragment) (Hao)	1.281	1.002		0.599		-0.402	Periplasmic
C3L23_RS05485	Hydroxylamine reductase (EC 1.7.-.-) (Har)	-1.018	-0.693			1.309	0.918	Cytoplasmic
C3L23_RS02895	Periplasmic nitrate reductase precursor (EC 1.7.99.4) (NapA)		0.37		0.561		0.183	Periplasmic
C3L23_RS02870	Periplasmic nitrate reductase component (NapL)				0.974	1.63	1.161	CytoplasmicMembrane
C3L23_RS02885	Polyferredoxin (periplasmic nitrate reductase) (NapH)				1.026	1.644	1.14	CytoplasmicMembrane
C3L23_RS02890	Ferredoxin-type protein (periplasmic nitrate reductase) (NapG)		1.216			-1.92	-0.987	Unknown
Fe-Mg_uptake
C3L23_RS02030	Ferrous iron transport protein B CytoplasmicMembrane	0.904	0.587	1.622	1.14	0.692	0.548	CytoplasmicMembrane
C3L23_RS01250	Magnesium and cobalt transport protein CorA			2.942	1.671	3.266	2	CytoplasmicMembrane
Oxigen stress
C3L23_RS00485	Cytochrome d ubiquinol oxidase subunit I (EC 1.10.3.-)			0.915	0.645	1.221	0.849	CytoplasmicMembrane
Motility-Transport
C3L23_RS06630	Type IV pilus biogenesis protein PilQ	-0.554	-0.408	1.423	0.993	1.964	1.392	OuterMembrane
C3L23_RS07180	Type IV pilus biogenesis protein PilQ		-0.422	1.507	1.007	2.069	1.435	OuterMembrane
C3L23_RS08305	Flagellin	-1.294	-0.918			1.034	0.738	Extracellular
C3L23_RS08310	Flagellin	-1.34	-1.01		-0.375	0.835	0.633	Extracellular
C3L23_RS08480	ABC transporter multidrug efflux pump, fused ATP-binding domains (Type I)			1.765	1.207	1.919	1.378	CytoplasmicMembrane
C3L23_RS08485	HlyD family secretion protein (Type I)		-0.438		0.525	1.363	0.954	CytoplasmicMembrane
C3L23_RS08490	outer membrane efflux protein (Type I)		-0.469	0.917	0.647	1.601	1.121	Unknown
C3L23_RS00035	General secretion pathway protein D ((Type II)			1.848	1.296	2.305	1.616	OuterMembrane
C3L23_RS05045	Probable outer membrane component of multidrug efflux pump	-2.072	-1.502			1.089	0.822	OuterMembrane
C3L23_RS03420	Signal transduction protein CetA, mediates an energy taxis response	-0.75	-0.545			0.861	0.63	Unknown
C3L23_RS03290	methyl-accepting chemotaxis protein						0.448	CytoplasmicMembrane
C3L23_RS04245	Methyl-accepting chemotaxis protein					0.521	0.38	CytoplasmicMembrane
C3L23_RS05175	Signal transduction histidine kinase CheA (EC 2.7.3.-)					-2.295	-1.168	Cytoplasmic
C3L23_RS05405	Methyl-accepting chemotaxis protein				-0.513	0.663	0.485	CytoplasmicMembrane
C3L23_RS01845	Signal transduction histidine kinase CheA (EC 2.7.3.-)			0.726	0.513	0.722	0.559	Cytoplasmic
C3L23_RS02455	Major outer membrane protein		-0.235		0.361	0.8	0.593	OuterMembrane
C3L23_RS03070	Glutamine ABC transporter, periplasmic glutamine-binding protein (TC 3.A.1.3.2)		0.229	1.66	1.226	1.511	0.998	Periplasmic
Phage
C3L23_RS06090	Putative capsid protein of prophage	-2.287	-1.673			1.861	1.366	Cytoplasmic
C3L23_RS06040	Phage baseplate assembly protein J	-4.049	-2.048			5.75	2.508	Cytoplasmic
C3L23_RS06015	Phage tail sheath monomer		-0.846			1.24	0.828	Unknown
Carbon-metabolism
C3L23_RS06515	Phosphomannomutase (EC 5.4.2.8) / Phosphoglucomutase (EC 5.4.2.2) / Phosphoglucosamine mutase (EC 5.4.2.10)				-0.268	-0.77	-0.48	Cytoplasmic
C3L23_RS03240	Fructose-bisphosphate aldolase class II (EC 4.1.2.13)				-0.304	-0.573	-0.377	Cytoplasmic
C3L23_RS03940	Fructose-bisphosphate aldolase, archaeal class I (EC 4.1.2.13)					1.097	0.788	Cytoplasmic
C3L23_RS02445	Triosephosphate isomerase (EC 5.3.1.1)						-0.395	Cytoplasmic
C3L23_RS02340	NAD-dependent glyceraldehyde-3-phosphate dehydrogenase (EC 1.2.1.12)				-0.307		-0.254	Cytoplasmic
C3L23_RS04515	Phosphoglycerate mutase (EC 5.4.2.1)				-0.297	-0.752	-0.453	Cytoplasmic
C3L23_RS03930	Phosphoenolpyruvate synthase (EC 2.7.9.2)						0.249	Cytoplasmic
C3L23_RS01205	Pyruvate:ferredoxin oxidoreductase, delta subunit (EC 1.2.7.1)		0.803		-0.635	-2.252	-1.44	Cytoplasmic
C3L23_RS01215	Pyruvate:ferredoxin oxidoreductase, beta subunit (EC 1.2.7.1)				-0.273	-0.659	-0.502	Cytoplasmic
C3L23_RS00470	Phosphoenolpyruvate carboxykinase [ATP] (EC 4.1.1.49)			-0.863	-0.577	-1.026	-0.707	Cytoplasmic
C3L23_RS03965	Pyruvate dehydrogenase E1 component beta subunit (EC 1.2.4.1)					1.711	1.209	Cytoplasmic
C3L23_RS03970	Pyruvate dehydrogenase E1 component alpha subunit (EC 1.2.4.1)				0.79		0.927	Cytoplasmic
C3L23_RS03960	Dihydrolipoamide acetyltransferase component of pyruvate dehydrogenase complex (EC 2.3.1.12)				1.039	1.991	1.44	Cytoplasmic
C3L23_RS03675	ATP-citrate (pro-S-)-lyase, subunit 1 (EC 2.3.3.8)			-0.822	-0.602	-0.706	-0.482	Cytoplasmic
C3L23_RS03680	ATP-citrate (pro-S-)-lyase, subunit 2 (EC 2.3.3.8)				-0.304		-0.182	Cytoplasmic
C3L23_RS06490	Isocitrate dehydrogenase [NADP] (EC 1.1.1.42); Monomeric isocitrate dehydrogenase [NADP] (EC 1.1.1.42)			-0.58	-0.415	-0.442	-0.298	Cytoplasmic
C3L23_RS06445	2-oxoglutarate oxidoreductase, gamma subunit (EC 1.2.7.3)				-0.307			Unknown
C3L23_RS06450	2-oxoglutarate oxidoreductase, beta subunit (EC 1.2.7.3)				-0.321	-0.802	-0.533	Unknown
C3L23_RS06455	2-oxoglutarate oxidoreductase, alpha subunit (EC 1.2.7.3)				-0.385		-0.229	Cytoplasmic
C3L23_RS06460	2-oxoglutarate oxidoreductase, delta subunit, putative (EC 1.2.7.3)			-1.907	-1.335		-0.734	Unknown
C3L23_RS06465	Succinyl-CoA ligase [ADP-forming] alpha chain (EC 6.2.1.5)			-0.754	-0.519	-0.81	-0.578	Cytoplasmic
C3L23_RS06470	Succinyl-CoA ligase [ADP-forming] beta chain (EC 6.2.1.5)			-0.772	-0.536	-0.472	-0.328	Cytoplasmic
C3L23_RS05745	Succinate dehydrogenase iron-sulfur protein (EC 1.3.99.1)						-0.348	CytoplasmicMembrane
C3L23_RS05755	Succinate dehydrogenase flavoprotein subunit (EC 1.3.99.1)				-0.211	-0.563	-0.401	CytoplasmicMembrane
C3L23_RS05350	Succinate dehydrogenase iron-sulfur protein (EC 1.3.99.1)		0.402		-0.44	-1.23	-0.838	CytoplasmicMembrane
C3L23_RS05355	Succinate dehydrogenase flavoprotein subunit (EC 1.3.99.1)						-0.276	CytoplasmicMembrane
C3L23_RS06475	Fumarate hydratase class I, aerobic (EC 4.2.1.2); L(+)-tartrate dehydratase beta subunit (EC 4.2.1.32)				-0.538	-0.801	-0.572	Cytoplasmic
C3L23_RS06480	Fumarate hydratase class I, aerobic (EC 4.2.1.2)				-0.229	-0.499	-0.341	Cytoplasmic
	(log2FoldChange)/(LogFoldChange)
	DEsq2/Qspec

## Sheet: stat_al_deseq2
HPC_vs_LPC	baseMean	log2FoldChange HPC_vs_LPC	lfcSE	stat	pvalue	padj	function	Top Protein Description	log(E value)	Coverage	QE04143	QE04143-2	QE04144	QE04144-2	QE04145	QE04145-2	QE05623	QE05623-2	QE05624	QE05624-2	QE05625	QE05625-2			Final_Localization (Psort)			QE04143	HPC
fig|598659.35.peg.1348	7.49243	2.46937	0.694321	3.55653	0.000375787	0.0449163	Formate dehydrogenase-O, iron-sulfur subunit (EC 1.2.1.2); Putative formate dehydrogenase iron-sulfur subunit (EC 1.2.1.2)	fig|598659.35.peg.1348	-135.819	94	6	9	1	2	15	18	24	23	3	3	12	5		1	CytoplasmicMembrane			QE04143-2	HPC
fig|598659.35.peg.331	6.82547	2.04134	0.723163	2.82279	0.00476072	0.248714	Ribonuclease I precursor (EC 3.1.27.6)	fig|598659.35.peg.331	-90.4102	74	6	5	0	3	11	13	22	22	5	3	8	5		2	Unknown			QE04144	LPC
fig|598659.35.peg.1833	30.3475	1.59201	0.379002	4.20052	2.66297e-05	0.00520611	Zn-dependent hydrolase, RNA-metabolising	fig|598659.35.peg.1833	-280.817	69	35	42	10	20	52	54	65	70	10	13	39	36		3	Cytoplasmic			QE04144-2	LPC
fig|598659.35.peg.1654	41.5921	1.48557	0.29105	5.10417	3.32244e-07	0.000129907	LSU ribosomal protein L2p (L8e)	fig|598659.35.peg.1654	-256.845	78	51	53	15	19	70	72	93	90	18	29	75	69		4	Cytoplasmic			QE04145	LPB
fig|598659.35.peg.1318	103.227	1.2813	0.297129	4.31225	1.61601e-05	0.00398804	Hydroxylamine oxidoreductase (Fragment)	fig|598659.35.peg.1318	-493.772	84	116	100	49	51	137	125	252	229	55	55	116	85		5	Periplasmic			QE04145-2	LPB
fig|598659.35.peg.1550	21.724	1.25606	0.325195	3.86247	0.000112244	0.0166927	Fe-S-cluster-containing hydrogenase components 1	fig|598659.35.peg.1550	-169.764	76	30	33	5	9	56	54	43	38	19	18	61	31		6	Cytoplasmic			QE05623	HPC
fig|598659.35.peg.1346	78.0481	1.11244	0.323895	3.43457	0.000593502	0.054113	Formate dehydrogenase-O, major subunit (EC 1.2.1.2) @ selenocysteine-containing	fig|598659.35.peg.1346	-551.969	76	82	86	37	52	63	64	184	153	33	47	48	38		7	Unknown			QE05623-2	HPC
fig|598659.35.peg.391	46.0363	0.904397	0.235358	3.84265	0.000121714	0.0166927	Ferrous iron transport protein B	fig|598659.35.peg.391	-291.043	59	64	62	14	18	29	26	82	74	49	48	32	22		8	CytoplasmicMembrane			QE05624	LPC
fig|598659.35.peg.159	42.8412	0.763656	0.236984	3.22239	0.00127125	0.0903742	LSU ribosomal protein L1p (L10Ae)	fig|598659.35.peg.159	-177.734	78	52	50	19	23	55	60	86	64	43	37	84	53		9	Cytoplasmic			QE05624-2	LPC
fig|598659.35.peg.1112	114.403	-0.477428	0.169174	-2.82212	0.00477073	0.248714	Uncharacterized protein MJ1355	fig|598659.35.peg.1112	-480.446	83	112	110	74	88	86	97	111	106	184	171	175	143		10	Cytoplasmic			QE05625	LPB
fig|598659.35.peg.1301	99.0107	-0.553614	0.162374	-3.4095	0.000650832	0.054113	Type IV pilus biogenesis protein PilQ	fig|598659.35.peg.1301	-454.966	88	95	82	61	87	41	33	100	94	158	151	47	45		11	OuterMembrane			QE05625-2	LPB
fig|598659.35.peg.1538	208.127	-0.581623	0.145173	-4.00641	6.16486e-05	0.0107132	Heat shock protein 60 family chaperone GroEL	fig|598659.35.peg.1538	-720.722	90	186	187	142	169	167	173	219	176	368	287	342	271		12	Cytoplasmic
fig|598659.35.peg.659	34.6628	-0.750416	0.250799	-2.9921	0.00277064	0.160492	Signal transduction protein CetA, mediates an energy taxis response	fig|598659.35.peg.659	-228.18	65	30	26	23	29	28	24	31	33	60	58	44	37		13	Unknown
fig|598659.35.peg.1072	63.2532	-1.01781	0.209434	-4.85981	1.17498e-06	0.000367533	Hydroxylamine reductase (EC 1.7.-.-)	fig|598659.35.peg.1072	-306.779	69	42	33	51	66	35	35	66	54	111	92	64	55		14	Cytoplasmic
fig|598659.35.peg.1362	45.5388	-1.08402	0.283023	-3.83013	0.000128077	0.0166927	hypothetical protein	fig|598659.35.peg.1362	-217.77	74	35	42	34	45	42	48	28	27	100	60	145	85		15	Unknown
fig|598659.35.peg.1635	97.9678	-1.29384	0.196607	-6.58086	4.67742e-11	3.65774e-08	Flagellin	fig|598659.35.peg.1635	-458.799	77	71	69	80	105	89	85	59	59	181	162	105	90		16	Extracellular
fig|598659.35.peg.1636	172.098	-1.33979	0.238667	-5.61363	1.98124e-08	1.03289e-05	Flagellin	fig|598659.35.peg.1636	-572.443	79	132	127	120	149	146	153	93	88	417	311	277	201		17	Extracellular
fig|598659.35.peg.1842	15.4844	-1.65632	0.486951	-3.40142	0.000670376	0.054113	Thiol peroxidase, Tpx-type (EC 1.11.1.15)	fig|598659.35.peg.1842	-121.82	88	9	9	20	22	6	9	9	6	23	13	5	3		18	Periplasmic
fig|598659.35.peg.1175	23.0054	-1.81502	0.423059	-4.29022	1.78493e-05	0.00398804	hypothetical protein	fig|598659.35.peg.1175	-81.637	79	16	11	31	27	10	6	10	8	38	26	9	6		19	Cytoplasmic
fig|598659.35.peg.984	6.84027	-2.07282	0.653427	-3.17224	0.0015127	0.102864	Probable outer membrane component of multidrug efflux pump	fig|598659.35.peg.984	-102.951	55	5	3	7	4	7	5	3	1	19	14	11	6		20	OuterMembrane
fig|598659.35.peg.1192	31.7054	-2.28683	0.345125	-6.6261	3.44662e-11	3.65774e-08	Putative capsid protein of prophage	fig|598659.35.peg.1192	-242.078	75	13	15	22	30	17	15	8	14	81	84	30	20		21	Cytoplasmic
fig|598659.35.peg.1179	6.57974	-2.45522	0.719762	-3.41115	0.000646887	0.054113	hypothetical protein	fig|598659.35.peg.1179	-135.712	80	5	3	6	7	0	0	0	1	13	17	1	2		22	Unknown
fig|598659.35.peg.1181	3.74887	-4.04934	1.19826	-3.37935	0.000726581	0.054113	Phage baseplate assembly protein J	fig|598659.35.peg.1181	-82.6213	56	2	0	3	3	0	0	0	0	14	10	0	0		23	Cytoplasmic
fig|598659.35.peg.514	2.38638	4.56339	1.28956	3.53873	0.000402064	0.0449163	N-acetylmuramoyl-L-alanine amidase (EC 3.5.1.28)	fig|598659.35.peg.514	-54.7277	38	3	4	0	0	3	1	9	7	0	0	3	2
fig|598659.35.peg.1671	1.7836	4.13951	1.35975	3.04433	0.00233203	0.151663	Bacterial sugar transferase	fig|598659.35.peg.1671	-38.8981	36	4	2	0	0	3	4	6	5	0	0	4	3
fig|598659.35.peg.1229	2.45069	3.81337	1.25744	3.03264	0.00242428	0.151663	Cell division protein FtsI [Peptidoglycan synthetase] (EC 2.4.1.129)	fig|598659.35.peg.1229	-73.699	27	4	5	0	0	5	6	5	8	1	0	7	6
fig|598659.35.peg.13	4.24119	3.39844	1.00533	3.38042	0.000723757	0.054113	possible Bacterial Ig-like domain (group 1)	fig|598659.35.peg.13	-101.639	28	8	7	0	0	0	0	9	13	2	1	0	2
fig|598659.35.peg.1437	72.2637	-0.666382	0.189303	-3.52019	0.000431236	0.0449635	FUSOBACTERIUM OUTER MEMBRANE PROTEIN FAMILY	fig|598659.35.peg.1437	-577.71	38	59	57	53	72	11	16	77	64	113	95	13	5
fig|598659.35.peg.1188	2.05169	-3.8774	1.31209	-2.95513	0.00312537	0.174574	hypothetical protein	fig|598659.35.peg.1188	-24.6749	39	1	0	2	3	0	0	0	0	6	4	0	0
fig|598659.35.peg.1173	1.97965	-4.69807	1.56908	-2.99415	0.00275209	0.160492	Phage tail length tape-measure protein	fig|598659.35.peg.1173	-49.3169	17	0	0	1	0	0	0	0	0	8	10	0	0
HPC_vs_LPB	baseMean	log2FoldChange HPC_vs_LPB	lfcSE	stat	pvalue	padj	function	Top Protein Description	log(E value)	Coverage	QE04143	QE04143-2	QE04144	QE04144-2	QE04145	QE04145-2	QE05623	QE05623-2	QE05624	QE05624-2	QE05625	QE05625-2			Final_Localization (Psort)
fig|598659.35.peg.136	9.11562	4.7904	1.09601	4.37077	1.23807e-05	0.00115892	hypothetical protein	fig|598659.35.peg.136	-99.3964	60	20	27	10	10	0	0	5	9	15	12	3	0		1	OuterMembrane
fig|598659.35.peg.1341	2.27556	4.78053	1.32071	3.61967	0.00029498	0.0114452	Extracellular ligand-binding receptor	fig|598659.35.peg.1341	-45.3205	42	6	2	0	2	0	0	3	6	3	6	0	0		2	Unknown
fig|598659.35.peg.1127	1.7428	4.39484	1.38228	3.17942	0.00147572	0.0382035	hypothetical protein	fig|598659.35.peg.1127	-48.7035	64	4	2	1	5	0	0	2	5	6	10	0	0		3	Cytoplasmic
fig|598659.35.peg.1296	28.9867	4.01672	1.06526	3.77065	0.000162821	0.0076245	Long-chain fatty acid transport protein	fig|598659.35.peg.1296	-350.532	88	79	90	50	65	4	3	8	5	122	105	4	4		4	Unknown
fig|598659.35.peg.704	6.78674	3.82586	0.973261	3.93097	8.46043e-05	0.0045957	hypothetical protein	fig|598659.35.peg.704	-78.0959	61	16	18	6	7	1	0	6	4	11	8	1	2		5	Unknown
fig|598659.35.peg.234	3.96111	2.94229	0.931457	3.1588	0.00158418	0.0390124	Magnesium and cobalt transport protein CorA	fig|598659.35.peg.234	-71.1139	48	5	7	1	3	0	2	7	7	13	14	0	2		6	CytoplasmicMembrane
fig|598659.35.peg.987	5.9355	2.70049	0.895378	3.01603	0.00256104	0.0535061	Probable RND efflux membrane fusion protein	fig|598659.35.peg.987	-141.536	63	11	18	8	11	2	1	2	4	22	25	2	2		7	Unknown
fig|598659.35.peg.1378	6.32943	2.20886	0.666216	3.31553	0.000914681	0.027603	RNA-binding protein	fig|598659.35.peg.1378	-62.8932	87	6	8	8	7	3	3	18	8	14	10	2	2		8	Cytoplasmic
fig|598659.35.peg.1507	5.23497	2.20528	0.740137	2.97956	0.00288665	0.0580471	Fe-S-cluster-containing hydrogenase components 1 (psrb)	fig|598659.35.peg.1507	-89.8504	59	9	5	4	6	3	3	8	10	9	12	0	2		9	Periplasmic
fig|598659.35.peg.1803	7.65864	1.92302	0.567342	3.38952	0.000700153	0.0221118	Rhodanese domain protein	fig|598659.35.peg.1803	-66.3864	53	11	10	6	12	4	5	13	11	17	16	3	2		10	Unknown
fig|598659.35.peg.7	15.7907	1.8482	0.393027	4.70246	2.5704e-06	0.000387845	General secretion pathway protein D	fig|598659.35.peg.7	-192.84	57	23	19	18	19	9	5	28	23	36	33	11	6		11	OuterMembrane
fig|598659.35.peg.1723	6.34515	1.80868	0.657929	2.74905	0.00597674	0.0977882	Cell division protein FtsI [Peptidoglycan synthetase] (EC 2.4.1.129)	fig|598659.35.peg.1723	-103.271	48	12	7	4	2	5	4	8	9	7	7	1	2		12	CytoplasmicMembrane
fig|598659.35.peg.1664	10.3004	1.76495	0.479335	3.68208	0.000231336	0.00981734	ABC transporter multidrug efflux pump, fused ATP-binding domains	fig|598659.35.peg.1664	-147.081	66	16	14	6	10	3	6	15	14	23	18	7	5		13	CytoplasmicMembrane
fig|598659.35.peg.191	10.9369	1.75605	0.635075	2.76511	0.00569038	0.0965941	Exopolyphosphatase (EC 3.6.1.11)	fig|598659.35.peg.191	-118.253	54	16	18	4	8	6	11	12	15	7	9	4	0		14	Cytoplasmic
fig|598659.35.peg.842	20.9476	1.66402	0.389358	4.27375	1.92212e-05	0.00145013	NAD-specific glutamate dehydrogenase (EC 1.4.1.2), large form	fig|598659.35.peg.842	-262.535	65	21	21	13	19	14	11	43	37	29	34	6	13		15	Cytoplasmic
fig|598659.35.peg.593	57.4546	1.65999	0.326996	5.07648	3.84493e-07	0.000104428	Glutamine ABC transporter, periplasmic glutamine-binding protein (TC 3.A.1.3.2)	fig|598659.35.peg.593	-255.33	79	48	49	54	56	35	33	128	116	62	50	26	27		16	Periplasmic
fig|598659.35.peg.1548	175.762	1.62428	0.357656	4.54147	5.58633e-06	0.000758624	hypothetical protein ‘????	fig|598659.35.peg.1548	-799.625	76	238	218	81	115	38	43	323	220	566	384	201	135		17	Unknown
fig|598659.35.peg.391	49.8269	1.62225	0.23073	7.03095	2.05131e-12	9.2856e-10	Ferrous iron transport protein B	fig|598659.35.peg.391	-291.043	59	64	62	14	18	29	26	82	74	49	48	32	22		18	CytoplasmicMembrane
fig|598659.35.peg.761	12.4624	1.59224	0.425843	3.73903	0.000184732	0.00836218	Dihydrolipoamide dehydrogenase of branched-chain alpha-keto acid dehydrogenase (EC 1.8.1.4)	fig|598659.35.peg.761	-129.398	52	15	13	7	8	7	6	19	24	20	20	9	6		19	Cytoplasmic
fig|598659.35.peg.1414	29.2331	1.50687	0.336944	4.47215	7.74364e-06	0.000955988	Type IV pilus biogenesis protein PilQ	fig|598659.35.peg.1414	-292.212	84	48	41	32	39	11	11	35	35	68	61	29	19		20	OuterMembrane
fig|598659.35.peg.1587	45.285	1.47523	0.245797	6.00182	1.95116e-09	6.62418e-07	DEAD-box ATP-dependent RNA helicase CshA (EC 3.6.4.13)	fig|598659.35.peg.1587	-262.476	75	51	50	36	47	23	20	77	75	61	61	28	37		21	Cytoplasmic
fig|598659.35.peg.1301	68.2863	1.42305	0.201245	7.07124	1.5356e-12	9.2856e-10	Type IV pilus biogenesis protein PilQ	fig|598659.35.peg.1301	-454.966	88	95	82	61	87	41	33	100	94	158	151	47	45		22	OuterMembrane
fig|598659.35.peg.1346	89.9157	1.41507	0.291477	4.85483	1.20489e-06	0.000204531	Formate dehydrogenase-O, major subunit (EC 1.2.1.2) @ selenocysteine-containing	fig|598659.35.peg.1346	-551.969	76	82	86	37	52	63	64	184	153	33	47	48	38		23	Unknown
fig|598659.35.peg.533	22.3693	1.3174	0.347597	3.79001	0.00015064	0.00730605	hypothetical protein	fig|598659.35.peg.533	-327.256	48	26	33	18	23	11	18	30	29	52	38	19	9		24	Extracellular
fig|598659.35.peg.120	11.3007	1.29511	0.432816	2.99228	0.002769	0.0569742	Multimodular transpeptidase-transglycosylase (EC 2.4.1.129) (EC 3.4.-.-)	fig|598659.35.peg.120	-110.25	52	15	12	7	12	8	7	16	17	11	7	7	7		25	CytoplasmicMembrane
fig|598659.35.peg.850	12.5714	1.28625	0.455858	2.82161	0.00477826	0.0876875	Outer membrane protein Imp, required for envelope biogenesis / Organic solvent tolerance protein precursor	fig|598659.35.peg.850	-143.433	54	19	17	11	8	11	8	14	15	20	14	9	4		26	OuterMembrane
fig|598659.35.peg.1669	30.498	1.20775	0.325455	3.71094	0.000206488	0.00904549	Multidrug resistance protein [function not yet clear]	fig|598659.35.peg.1669	-223.695	68	44	45	32	40	15	19	33	33	51	47	21	27		27	CytoplasmicMembrane
fig|598659.35.peg.1482	25.5469	1.19772	0.431978	2.77265	0.00556023	0.0962272	outer membrane efflux protein	fig|598659.35.peg.1482	-171.679	64	45	41	27	35	17	19	18	22	46	35	19	13		28	OuterMembrane
fig|598659.35.peg.580	23.1954	1.18752	0.307595	3.86066	0.000113079	0.00590622	Quinone-reactive Ni/Fe hydrogenase, cytochrome b subunit	fig|598659.35.peg.580	-105.929	53	29	27	12	17	10	15	35	30	39	40	21	18		29	CytoplasmicMembrane
fig|598659.35.peg.39	20.7607	1.18126	0.34521	3.42184	0.000621984	0.0204784	3-hydroxyacyl-[acyl-carrier-protein] dehydratase, FabZ form (EC 4.2.1.59)	fig|598659.35.peg.39	-73.5034	53	24	26	22	26	13	15	36	22	45	29	20	9		30	Cytoplasmic
fig|598659.35.peg.104	18.1101	1.17156	0.394292	2.97131	0.00296536	0.0583618	hypothetical protein	fig|598659.35.peg.104	-114.024	78	27	28	23	25	8	12	19	17	27	26	17	13		31	Unknown
fig|598659.35.peg.760	28.5613	1.13715	0.282417	4.02651	5.66119e-05	0.00334256	Lead, cadmium, zinc and mercury transporting ATPase (EC 3.6.3.3) (EC 3.6.3.5); Copper-translocating P-type ATPase (EC 3.6.3.4)	fig|598659.35.peg.760	-279.066	49	34	37	25	38	15	20	37	38	49	40	25	20		32	CytoplasmicMembrane
fig|598659.35.peg.1342	19.9515	1.10113	0.344173	3.19936	0.00137733	0.0366747	Iron-sulfur cluster-binding protein	fig|598659.35.peg.1342	-234.969	85	19	21	12	18	13	17	34	29	32	21	12	14		33	Cytoplasmic
fig|598659.35.peg.373	16.7012	1.04	0.369423	2.81521	0.00487461	0.0882629	outer membrane efflux protein	fig|598659.35.peg.373	-128.117	56	21	23	9	14	9	10	22	17	27	33	14	16		34	OuterMembrane
fig|598659.35.peg.808	37.6581	1.03528	0.2843	3.64149	0.00027106	0.0108265	Iron-sulfur cluster assembly scaffold protein IscU/NifU-like	fig|598659.35.peg.808	-181.278	75	31	31	20	31	26	25	72	62	38	28	30	30		35	Cytoplasmic
fig|598659.35.peg.14	45.4818	0.976175	0.223715	4.36348	1.28011e-05	0.00115892	putative autotransporter protein	fig|598659.35.peg.14	-281.473	42	53	50	24	25	28	28	69	55	40	30	48	35		36	OuterMembrane
fig|598659.35.peg.1666	28.2428	0.917189	0.296411	3.09431	0.0019727	0.0461885	outer membrane efflux protein	fig|598659.35.peg.1666	-189.648	71	39	34	32	40	21	20	35	28	62	46	26	20		37	Unknown
fig|598659.35.peg.92	78.6086	0.915146	0.209593	4.36631	1.26365e-05	0.00115892	Cytochrome d ubiquinol oxidase subunit I (EC 1.10.3.-)	fig|598659.35.peg.92	-205.007	46	92	95	66	80	59	52	118	78	162	82	82	52		38	CytoplasmicMembrane
fig|598659.35.peg.1534	33.4188	0.86254	0.273448	3.15431	0.00160876	0.0390124	TRAP-type C4-dicarboxylate transport system, periplasmic component	fig|598659.35.peg.1534	-192.38	66	33	26	15	23	26	22	48	58	33	39	32	27		39	Periplasmic
fig|598659.35.peg.79	138.3	0.859062	0.264137	3.25234	0.00114459	0.0328459	Branched-chain amino acid ABC transporter, amino acid-binding protein (TC 3.A.1.4.1)	fig|598659.35.peg.79	-482.354	74	119	134	81	100	111	136	255	175	279	178	96	83		40	Periplasmic
fig|598659.35.peg.736	24.1192	0.856832	0.309276	2.77045	0.0055979	0.0962272	hypothetical protein	fig|598659.35.peg.736	-245.359	70	31	24	12	22	20	17	36	25	26	23	18	21		41	OuterMembrane
fig|598659.35.peg.1263	64.0776	0.818995	0.201778	4.0589	4.93053e-05	0.00304348	hypothetical protein	fig|598659.35.peg.1263	-270.159	88	68	59	42	50	47	38	105	79	91	73	64	61		42	Cytoplasmic
fig|598659.35.peg.353	88.1886	0.725523	0.171471	4.23117	2.32477e-05	0.0016616	Signal transduction histidine kinase CheA (EC 2.7.3.-)	fig|598659.35.peg.353	-509.268	76	100	91	40	56	63	58	115	106	141	120	92	87		43	Cytoplasmic
fig|598659.35.peg.1131	47.3882	0.72264	0.227501	3.17643	0.00149101	0.0382035	hypothetical protein	fig|598659.35.peg.1131	-248.644	78	54	54	35	55	35	35	64	48	77	60	54	37		44	Extracellular
fig|598659.35.peg.807	84.1384	0.652064	0.183741	3.54881	0.000386972	0.0142029	Cysteine desulfurase (EC 2.8.1.7)	fig|598659.35.peg.807	-344.397	89	78	78	36	37	56	60	130	106	96	85	106	77		45	Cytoplasmic
fig|598659.35.peg.1623	312.122	-0.506	0.183932	-2.75102	0.00594103	0.0977882	Aconitate hydratase 2 (EC 4.2.1.3)	fig|598659.35.peg.1623	-1150.64	94	225	220	140	188	282	296	280	243	353	290	685	441		46	Cytoplasmic
fig|598659.35.peg.1050	64.3425	-0.53924	0.1877	-2.87288	0.00406751	0.0767178	Carbon monoxide-induced hydrogenase large subunit CooH	fig|598659.35.peg.1050	-342.289	91	42	42	22	33	70	76	58	56	50	46	108	90		47	Cytoplasmic
fig|598659.35.peg.1273	278.711	-0.580476	0.166429	-3.48784	0.000486947	0.017402	Isocitrate dehydrogenase [NADP] (EC 1.1.1.42); Monomeric isocitrate dehydrogenase [NADP] (EC 1.1.1.42)	fig|598659.35.peg.1273	-926.994	90	183	194	107	148	252	294	243	220	280	244	569	425		48	Cytoplasmic
fig|598659.35.peg.1790	95.9534	-0.652722	0.199602	-3.27011	0.00107506	0.0317376	Dihydroxy-acid dehydratase (EC 4.2.1.9)	fig|598659.35.peg.1790	-471.811	90	47	51	32	43	108	103	100	89	62	67	175	149		49	Cytoplasmic
fig|598659.35.peg.1268	92.8933	-0.754069	0.217668	-3.4643	0.000531604	0.0185107	Succinyl-CoA ligase [ADP-forming] alpha chain (EC 6.2.1.5)	fig|598659.35.peg.1268	-265.56	95	48	48	32	47	95	101	81	88	58	69	212	132		50	Cytoplasmic
fig|598659.35.peg.1269	138.385	-0.772907	0.188463	-4.10111	4.11171e-05	0.00265891	Succinyl-CoA ligase [ADP-forming] beta chain (EC 6.2.1.5)	fig|598659.35.peg.1269	-433.205	87	79	71	57	84	143	153	140	101	140	114	295	213		51	Cytoplasmic
fig|598659.35.peg.1240	190.825	-0.814127	0.197296	-4.12642	3.68454e-05	0.0025018	NADP-dependent malic enzyme (EC 1.1.1.40)	fig|598659.35.peg.1240	-680.584	92	98	106	73	94	188	191	169	155	151	141	420	329		52	Cytoplasmic
fig|598659.35.peg.709	150.067	-0.822918	0.254251	-3.23663	0.0012095	0.0335204	ATP-citrate (pro-S-)-lyase, subunit 1 (EC 2.3.3.8)	fig|598659.35.peg.709	-506.357	73	92	73	51	53	129	136	124	124	143	137	399	243		53	Cytoplasmic
fig|598659.35.peg.89	132.322	-0.86345	0.175002	-4.93393	8.0591e-07	0.000180829	Phosphoenolpyruvate carboxykinase [ATP] (EC 4.1.1.49)	fig|598659.35.peg.89	-714.402	94	62	68	42	59	167	163	118	111	84	75	267	179		54	Cytoplasmic
fig|598659.35.peg.1060	28.5659	-0.89824	0.294677	-3.04822	0.00230205	0.0521031	Type I restriction-modification system, restriction subunit R (EC 3.1.21.3)	fig|598659.35.peg.1060	-348.523	62	13	14	3	5	38	33	24	25	18	20	43	53		55	Cytoplasmic
fig|598659.35.peg.782	41.0873	-0.900084	0.26342	-3.41691	0.000633352	0.0204784	Anthranilate phosphoribosyltransferase (EC 2.4.2.18)	fig|598659.35.peg.782	-264.256	89	20	22	8	15	42	47	30	37	39	43	75	80		56	Cytoplasmic
fig|598659.35.peg.1333	69.5545	-0.937672	0.191149	-4.90546	9.32108e-07	0.000180829	Hypothetical protein Cj1505c	fig|598659.35.peg.1333	-286.148	87	37	34	26	42	89	91	54	56	68	60	134	99		57	Cytoplasmic
fig|598659.35.peg.1331	140.575	-0.978406	0.227627	-4.29828	1.7213e-05	0.00140026	Transglutaminase-like enzymes, putative cysteine proteases	fig|598659.35.peg.1331	-501.004	87	53	57	38	55	175	175	135	123	51	53	293	207		58	Unknown
fig|598659.35.peg.1075	16.2609	-1.14566	0.379095	-3.02208	0.00251044	0.0535061	UbiD family decarboxylase associated with menaquinone via futalosine	fig|598659.35.peg.1075	-205.037	69	5	6	6	6	22	21	13	15	5	3	33	26		59	Cytoplasmic
fig|598659.35.peg.1448	19.9551	-1.17044	0.385722	-3.03442	0.00240995	0.0535061	SSU ribosomal protein S9p (S16e)	fig|598659.35.peg.1448	-55.9265	61	6	8	3	7	34	33	16	17	9	6	34	21		60	Cytoplasmic
fig|598659.35.peg.631	18.6754	-1.17923	0.341669	-3.45139	0.000557697	0.0189338	Energy-conserving hydrogenase (ferredoxin), subunit C	fig|598659.35.peg.631	-96.9851	76	11	9	3	6	22	26	12	11	2	5	37	32		61	CytoplasmicMembrane
fig|598659.35.peg.230	14.0669	-1.34077	0.450308	-2.97744	0.00290663	0.0580471	hypothetical protein	fig|598659.35.peg.230	-210.95	80	3	3	1	2	21	24	12	13	15	10	24	21		62	Cytoplasmic
fig|598659.35.peg.1580	8.69844	-1.41093	0.505483	-2.79125	0.00525048	0.0938178	Probable septum site-determining protein minC	fig|598659.35.peg.1580	-108.973	73	4	3	2	6	10	14	5	6	6	5	17	16		63	Cytoplasmic
fig|598659.35.peg.634	13.645	-1.46698	0.451614	-3.2483	0.00116097	0.0328459	Energy-conserving hydrogenase (ferredoxin), subunit F	fig|598659.35.peg.634	-109.332	77	5	2	0	2	25	22	12	9	6	2	24	18		64	Cytoplasmic
fig|598659.35.peg.1353	7.80896	-1.72912	0.564372	-3.0638	0.00218547	0.0503029	UbiD family decarboxylase associated with menaquinone via futalosine	fig|598659.35.peg.1353	-123.155	69	2	2	1	1	9	10	5	5	9	8	22	15		65	Cytoplasmic
fig|598659.35.peg.1267	6.88557	-1.90751	0.607002	-3.1425	0.0016751	0.0399085	2-oxoglutarate oxidoreductase, delta subunit, putative (EC 1.2.7.3)	fig|598659.35.peg.1267	-73.5603	82	2	2	3	3	14	9	4	3	4	6	16	10		66	Unknown
fig|598659.35.peg.1147	6.94026	-2.1362	0.757056	-2.82172	0.00477669	0.0876875	Type IV fimbrial assembly, ATPase PilB	fig|598659.35.peg.1147	-77.4481	53	6	3	1	0	12	12	0	0	8	4	11	14		67	Cytoplasmic
fig|598659.35.peg.1679	4.10164	-2.38302	0.863822	-2.7587	0.00580326	0.0972942	Lipopolysaccharide biosynthesis protein RffA	fig|598659.35.peg.1679	-75.2178	55	0	2	0	3	7	7	3	0	4	2	10	7		68	Cytoplasmic
fig|598659.35.peg.1146	10.4546	-2.43611	0.567296	-4.29424	1.7529e-05	0.00140026	Type IV fimbrial assembly, ATPase PilB	fig|598659.35.peg.1146	-132.635	79	5	4	3	2	17	15	3	0	9	8	29	19		69	Cytoplasmic
fig|598659.35.peg.1626	4.36294	-2.50968	0.849922	-2.95283	0.00314873	0.0602251	Arsenate reductase and related proteins, glutaredoxin family	fig|598659.35.peg.1626	-59.8582	65	0	1	0	0	6	6	1	3	1	2	10	12		70	Cytoplasmic
fig|598659.35.peg.1074	3.04946	-3.40028	1.22515	-2.7754	0.00551333	0.0962272	transcriptional regulator, Crp/Fnr family	fig|598659.35.peg.1074	-73.4801	72	0	1	0	0	2	4	1	0	3	3	8	12		71	Cytoplasmic
fig|598659.35.peg.383	3.41711	-3.52752	1.16585	-3.02571	0.00248054	0.0535061	Uncharacterized protein MJ0754	fig|598659.35.peg.383	-60.0412	43	0	2	0	0	5	7	0	0	0	0	9	7		72	Cytoplasmic
fig|598659.35.peg.385	2.8214	-4.05199	1.21286	-3.34086	0.00083519	0.025777	Uncharacterized protein MJ0754	fig|598659.35.peg.385	-59.1397	53	0	0	0	0	5	6	1	0	0	0	6	7		73	Cytoplasmic
fig|598659.35.peg.1355	1.83033	-4.22738	1.33706	-3.1617	0.00156849	0.0390124	Oxidoreductase, short-chain dehydrogenase/reductase family (EC 1.1.1.-)	fig|598659.35.peg.1355	-47.812	58	0	0	0	0	2	4	0	0	2	2	7	4		74	Cytoplasmic
fig|598659.35.peg.1349	3.45868	5.36893	1.2185	4.40619	1.05204e-05	0.00115892	Putative formate dehydrogenase, cytochrome B subunit (EC 1.2.1.2)	fig|598659.35.peg.1349	-52.0469	30	8	7	6	7	0	0	5	5	10	8	0	0
fig|598659.35.peg.284	2.3694	4.84565	1.27139	3.81131	0.000138235	0.0069527	FUSOBACTERIUM OUTER MEMBRANE PROTEIN FAMILY	fig|598659.35.peg.284	-67.8637	17	3	4	0	3	0	0	5	6	4	6	0	0
fig|598659.35.peg.809	2.22434	4.75667	1.29959	3.66014	0.000252079	0.0103734	outer membrane autotransporter barrel	fig|598659.35.peg.809	-88.1414	24	4	3	3	7	0	0	7	3	12	8	0	0
fig|598659.35.peg.13	5.10306	4.4501	1.1169	3.98432	6.76741e-05	0.00382923	possible Bacterial Ig-like domain (group 1)	fig|598659.35.peg.13	-101.639	28	8	7	0	0	0	0	9	13	2	1	0	2
fig|598659.35.peg.1663	1.4645	4.14612	1.40057	2.96031	0.00307329	0.0596219	multidrug ABC transporter	fig|598659.35.peg.1663	-29.0077	19	3	2	0	3	0	0	3	3	5	5	0	0
fig|598659.35.peg.15	3.27933	3.17001	1.04977	3.01973	0.00252998	0.0535061	hypothetical protein	fig|598659.35.peg.15	-38.5384	38	5	6	3	3	0	1	6	5	2	2	2	0
fig|598659.35.peg.1437	39.4025	2.75769	0.317514	8.68527	3.77845e-18	5.13113e-15	FUSOBACTERIUM OUTER MEMBRANE PROTEIN FAMILY	fig|598659.35.peg.1437	-577.71	38	59	57	53	72	11	16	77	64	113	95	13	5
fig|598659.35.peg.304	11.6089	1.74172	0.488325	3.56673	0.000361462	0.0136352	Probable low-affinity inorganic phosphate transporter	fig|598659.35.peg.304	-85.0583	30	14	17	6	10	9	7	18	17	17	22	3	4
fig|598659.35.peg.384	3.64501	-3.67493	1.14113	-3.22043	0.00127998	0.0347644	hypothetical protein	fig|598659.35.peg.384	-40.8097	30	1	0	0	3	7	5	1	0	4	4	11	8
LPC_vs_LPB
feature_id	baseMean	log2FoldChange LPC_vs_LPB	lfcSE	stat	pvalue	padj	function	Top Protein Description	log(E value)	Coverage	QE04143	QE04143-2	QE04144	QE04144-2	QE04145	QE04145-2	QE05623	QE05623-2	QE05624	QE05624-2	QE05625	QE05625-2			Final_Localization (Psort)
fig|598659.35.peg.1181	3.80753	5.75059	1.18451	4.85484	1.20485e-06	5.44442e-05	Phage baseplate assembly protein J	fig|598659.35.peg.1181	-82.6213	56	2	0	3	3	0	0	0	0	14	10	0	0		1	Cytoplasmic
fig|598659.35.peg.1127	2.86234	5.33621	1.24131	4.29886	1.7168e-05	0.000420762	hypothetical protein	fig|598659.35.peg.1127	-48.7035	64	4	2	1	5	0	0	2	5	6	10	0	0		2	Cytoplasmic
fig|598659.35.peg.1296	49.9794	5.02665	0.412764	12.178	4.07002e-34	5.88525e-31	Long-chain fatty acid transport protein	fig|598659.35.peg.1296	-350.532	88	79	90	50	65	4	3	8	5	122	105	4	4		3	Unknown
fig|598659.35.peg.1184	1.90395	4.67005	1.29259	3.61295	0.000302731	0.00405323	hypothetical protein	fig|598659.35.peg.1184	-15.3947	41	0	1	2	3	0	0	2	0	4	4	0	0		4	Cytoplasmic
fig|598659.35.peg.136	7.4711	4.58821	0.954951	4.80466	1.55018e-06	6.79261e-05	hypothetical protein	fig|598659.35.peg.136	-99.3964	60	20	27	10	10	0	0	5	9	15	12	3	0		5	OuterMembrane
fig|598659.35.peg.1371	1.72853	4.53943	1.32646	3.42221	0.00062114	0.00787867	hypothetical protein	fig|598659.35.peg.1371	-34.6092	40	1	2	2	2	0	0	2	3	3	5	0	0		6	Cytoplasmic
fig|598659.35.peg.1179	6.25327	4.35424	0.94707	4.59759	4.27399e-06	0.000140459	hypothetical protein	fig|598659.35.peg.1179	-135.712	80	5	3	6	7	0	0	0	1	13	17	1	2		7	Unknown
fig|598659.35.peg.1341	1.31747	4.25613	1.51031	2.81805	0.00483164	0.0352856	Extracellular ligand-binding receptor	fig|598659.35.peg.1341	-45.3205	42	6	2	0	2	0	0	3	6	3	6	0	0		8	Unknown
fig|598659.35.peg.987	9.69409	3.72402	0.648362	5.74374	9.26086e-09	9.56515e-07	Probable RND efflux membrane fusion protein	fig|598659.35.peg.987	-141.536	63	11	18	8	11	2	1	2	4	22	25	2	2		9	Unknown
fig|598659.35.peg.704	5.19229	3.56384	0.870517	4.09393	4.24121e-05	0.000901882	hypothetical protein	fig|598659.35.peg.704	-78.0959	61	16	18	6	7	1	0	6	4	11	8	1	2		10	Unknown
fig|598659.35.peg.340	1.37859	3.53632	1.42018	2.49006	0.0127721	0.0704904	hypothetical protein	fig|598659.35.peg.340	-27.7827	40	DD	4	0	2	0	0	1	0	5	4	1	0		11	Unknown
fig|598659.35.peg.234	4.0441	3.26559	0.980428	3.33078	0.000866043	0.0101053	Magnesium and cobalt transport protein CorA	fig|598659.35.peg.234	-71.1139	48	5	7	1	3	0	2	7	7	13	14	0	2		12	CytoplasmicMembrane
fig|598659.35.peg.1175	22.7392	2.61554	0.42902	6.09654	1.08386e-09	1.56727e-07	hypothetical protein	fig|598659.35.peg.1175	-81.637	79	16	11	31	27	10	6	10	8	38	26	9	6		13	Cytoplasmic
fig|598659.35.peg.1194	3.01203	2.54073	0.995974	2.551	0.0107413	0.0623772	Signal peptide peptidase A (SppA), a serine protease	fig|598659.35.peg.1194	-56.0208	42	2	2	0	5	0	0	1	2	8	8	3	2		14	Unknown
fig|598659.35.peg.1378	6.88062	2.49747	0.623399	4.00622	6.16976e-05	0.00120415	RNA-binding protein	fig|598659.35.peg.1378	-62.8932	87	6	8	8	7	3	3	18	8	14	10	2	2		15	Cytoplasmic
fig|598659.35.peg.1191	2.44213	2.46137	0.994197	2.47574	0.0132962	0.0719431	hypothetical protein	fig|598659.35.peg.1191	-41.722	61	3	1	1	3	1	0	1	0	6	6	1	2		16	Cytoplasmic
fig|598659.35.peg.1507	5.21878	2.4181	0.714509	3.38428	0.000713658	0.00882008	Flagellar P-ring protein FlgI	fig|598659.35.peg.1507	-89.8504	59	9	5	4	6	3	3	8	10	9	12	0	2		17	Periplasmic
fig|598659.35.peg.1842	15.3529	2.41142	0.532906	4.52503	6.03867e-06	0.000178791	Thiol peroxidase, Tpx-type (EC 1.11.1.15)	fig|598659.35.peg.1842	-121.82	88	9	9	20	22	6	9	9	6	23	13	5	3		18	Periplasmic
fig|598659.35.peg.1803	8.65675	2.35964	0.54057	4.3651	1.27065e-05	0.000334065	Rhodanese domain protein	fig|598659.35.peg.1803	-66.3864	53	11	10	6	12	4	5	13	11	17	16	3	2		19	Unknown
fig|598659.35.peg.7	18.3761	2.30532	0.374128	6.16185	7.19004e-10	1.1552e-07	General secretion pathway protein D	fig|598659.35.peg.7	-192.84	57	23	19	18	19	9	5	28	23	36	33	11	6		20	OuterMembrane
fig|598659.35.peg.584	3.18681	2.28522	0.885228	2.5815	0.00983716	0.059023	Rhodanese domain protein	fig|598659.35.peg.584	-30.7808	41	2	0	2	2	0	1	3	4	8	9	4	1		21	Unknown
fig|598659.35.peg.1206	5.01589	2.27093	0.690215	3.29018	0.00100122	0.0113997	Replicative DNA helicase (DnaB) (EC 3.6.4.12)	fig|598659.35.peg.1206	-79.1333	48	4	4	3	6	3	0	2	2	13	9	3	3		22	Cytoplasmic
fig|598659.35.peg.1375	3.75778	2.2049	0.785647	2.80647	0.00500875	0.0360331	LemA protein	fig|598659.35.peg.1375	-54.216	72	4	4	2	3	2	1	8	3	9	10	1	3		23	Cytoplasmic
fig|598659.35.peg.1414	35.4995	2.06911	0.279239	7.40981	1.26476e-13	4.57211e-11	Type IV pilus biogenesis protein PilQ	fig|598659.35.peg.1414	-292.212	84	48	41	32	39	11	11	35	35	68	61	29	19		24	OuterMembrane
fig|598659.35.peg.762	8.94732	1.99121	0.49414	4.02965	5.58589e-05	0.00110647	Dihydrolipoamide acetyltransferase component of pyruvate dehydrogenase complex (EC 2.3.1.12)	fig|598659.35.peg.762	-103.355	51	10	7	8	9	5	3	11	13	17	16	5	5		25	Cytoplasmic
fig|598659.35.peg.1301	80.4322	1.96366	0.182908	10.7357	6.91652e-27	3.33376e-24	Type IV pilus biogenesis protein PilQ	fig|598659.35.peg.1301	-454.966	88	95	82	61	87	41	33	100	94	158	151	47	45		26	OuterMembrane
fig|598659.35.peg.1664	9.70492	1.9194	0.472142	4.0653	4.79709e-05	0.0010053	ABC transporter multidrug efflux pump, fused ATP-binding domains	fig|598659.35.peg.1664	-147.081	66	16	14	6	10	3	6	15	14	23	18	7	5		27	CytoplasmicMembrane
fig|598659.35.peg.1548	178.149	1.88052	0.558337	3.36807	0.00075695	0.0091979	hypothetical protein	fig|598659.35.peg.1548	-799.625	76	238	218	81	115	38	43	323	220	566	384	201	135		28	Unknown
fig|598659.35.peg.1192	36.3451	1.86129	0.281787	6.60529	3.96727e-11	1.14733e-08	Putative capsid protein of prophage	fig|598659.35.peg.1192	-242.078	75	13	15	22	30	17	15	8	14	81	84	30	20		29	Cytoplasmic
fig|598659.35.peg.342	4.24053	1.73732	0.732746	2.37097	0.0177417	0.0855148	hypothetical protein	fig|598659.35.peg.342	-66.1354	80	3	4	3	7	2	0	5	3	6	6	4	4		30	Cytoplasmic
fig|598659.35.peg.763	12.4739	1.71102	0.4274	4.00333	6.24561e-05	0.00120415	Pyruvate dehydrogenase E1 component beta subunit (EC 1.2.4.1)	fig|598659.35.peg.763	-106.977	71	14	11	12	13	8	5	11	8	25	15	10	6		31	Cytoplasmic
fig|598659.35.peg.533	23.899	1.69266	0.322398	5.25023	1.51909e-07	1.0983e-05	hypothetical protein	fig|598659.35.peg.533	-327.256	48	26	33	18	23	11	18	30	29	52	38	19	9		32	Extracellular
fig|598659.35.peg.662	4.72232	1.68614	0.698864	2.41269	0.0158352	0.0797827	Soluble lytic murein transglycosylase precursor (EC 3.2.1.-)	fig|598659.35.peg.662	-83.159	51	5	4	3	4	3	0	6	9	7	13	6	3		33	OuterMembrane
fig|598659.35.peg.1581	42.876	1.68246	0.314242	5.35401	8.60261e-08	6.54704e-06	Peptidase, M23/M37 family	fig|598659.35.peg.1581	-182.546	68	49	46	43	55	29	24	29	30	59	52	24	22		34	Unknown
fig|598659.35.peg.39	23.7784	1.6504	0.334651	4.93169	8.15202e-07	4.06477e-05	3-hydroxyacyl-[acyl-carrier-protein] dehydratase, FabZ form (EC 4.2.1.59)	fig|598659.35.peg.39	-73.5034	53	24	26	22	26	13	15	36	22	45	29	20	9		35	Cytoplasmic
fig|598659.35.peg.104	20.9671	1.645	0.373842	4.40026	1.08121e-05	0.00030066	hypothetical protein	fig|598659.35.peg.104	-114.024	78	27	28	23	25	8	12	19	17	27	26	17	13		36	Unknown
fig|598659.35.peg.555	5.34233	1.64389	0.619427	2.65389	0.00795688	0.05091	Polyferredoxin NapH (periplasmic nitrate reductase)	fig|598659.35.peg.555	-58.0291	42	7	8	4	7	3	2	10	5	11	6	4	4		37	CytoplasmicMembrane
fig|598659.35.peg.1482	28.7051	1.64135	0.32084	5.11579	3.12433e-07	1.88241e-05	outer membrane efflux protein	fig|598659.35.peg.1482	-171.679	64	45	41	27	35	17	19	18	22	46	35	19	13		38	OuterMembrane
fig|598659.35.peg.552	7.85757	1.63026	0.638534	2.55312	0.0106762	0.0623772	Periplasmic nitrate reductase component NapL	fig|598659.35.peg.552	-86.2887	71	6	8	7	8	6	9	13	13	12	13	3	0		39	CytoplasmicMembrane
fig|598659.35.peg.1669	33.9839	1.6288	0.293114	5.55688	2.74644e-08	2.33609e-06	Multidrug resistance protein [function not yet clear]	fig|598659.35.peg.1669	-223.695	68	44	45	32	40	15	19	33	33	51	47	21	27		40	CytoplasmicMembrane
fig|598659.35.peg.1666	35.4968	1.60151	0.271309	5.90291	3.57143e-09	4.30357e-07	outer membrane efflux protein	fig|598659.35.peg.1666	-189.648	71	39	34	32	40	21	20	35	28	62	46	26	20		41	Unknown
fig|598659.35.peg.842	18.0211	1.59209	0.377106	4.22187	2.42282e-05	0.000565064	NAD-specific glutamate dehydrogenase (EC 1.4.1.2), large form	fig|598659.35.peg.842	-262.535	65	21	21	13	19	14	11	43	37	29	34	6	13		42	Cytoplasmic
fig|598659.35.peg.1554	20.0078	1.52556	0.42736	3.56972	0.000357359	0.00474074	Thioredoxin	fig|598659.35.peg.1554	-87.596	86	20	21	22	27	9	13	21	18	23	19	20	9		43	Cytoplasmic
fig|598659.35.peg.593	48.356	1.51081	0.346897	4.35521	1.32941e-05	0.000343273	Glutamine ABC transporter, periplasmic glutamine-binding protein (TC 3.A.1.3.2)	fig|598659.35.peg.593	-255.33	79	48	49	54	56	35	33	128	116	62	50	26	27		44	Periplasmic
fig|598659.35.peg.1587	41.3522	1.49091	0.264863	5.62901	1.8125e-08	1.63804e-06	DEAD-box ATP-dependent RNA helicase CshA (EC 3.6.4.13)	fig|598659.35.peg.1587	-262.476	75	51	50	36	47	23	20	77	75	61	61	28	37		45	Cytoplasmic
fig|598659.35.peg.760	30.6081	1.48642	0.286598	5.18644	2.14347e-07	1.40884e-05	Lead, cadmium, zinc and mercury transporting ATPase (EC 3.6.3.3) (EC 3.6.3.5); Copper-translocating P-type ATPase (EC 3.6.3.4)	fig|598659.35.peg.760	-279.066	49	34	37	25	38	15	20	37	38	49	40	25	20		46	CytoplasmicMembrane
fig|598659.35.peg.761	10.2215	1.4564	0.436805	3.3342	0.000855451	0.0101053	Dihydrolipoamide dehydrogenase of branched-chain alpha-keto acid dehydrogenase (EC 1.8.1.4)	fig|598659.35.peg.761	-129.398	52	15	13	7	8	7	6	19	24	20	20	9	6		47	Cytoplasmic
fig|598659.35.peg.1665	24.017	1.36292	0.311876	4.37006	1.2421e-05	0.000332608	HlyD family secretion protein	fig|598659.35.peg.1665	-201.75	76	31	30	19	29	12	14	13	18	36	33	19	22		48	CytoplasmicMembrane
fig|598659.35.peg.568	9.81446	1.33503	0.470854	2.83533	0.00457789	0.0339798	Ferredoxin	fig|598659.35.peg.568	-86.5011	60	8	11	9	11	5	3	15	12	15	12	10	10		49	Cytoplasmic
fig|598659.35.peg.1814	7.41547	1.33029	0.522549	2.54577	0.0109038	0.0627465	Zinc ABC transporter, periplasmic-binding protein ZnuA	fig|598659.35.peg.1814	-83.6399	63	12	5	7	7	3	4	11	11	13	9	6	8		50	CytoplasmicMembrane
fig|598659.35.peg.1072	64.7434	1.30863	0.202893	6.44986	1.1195e-10	2.19441e-08	Hydroxylamine reductase (EC 1.7.-.-)	fig|598659.35.peg.1072	-306.779	69	42	33	51	66	35	35	66	54	111	92	64	55		51	Cytoplasmic
fig|598659.35.peg.1566	15.5114	1.28868	0.355127	3.6288	0.000284742	0.00384801	Signal recognition particle receptor protein FtsY (=alpha subunit) (TC 3.A.5.1.1)	fig|598659.35.peg.1566	-116.847	77	13	16	11	16	10	11	24	17	24	26	12	12		52	Cytoplasmic
fig|598659.35.peg.521	31.5779	1.25835	0.421129	2.98803	0.00280781	0.0241672	Putative fibronectin domain-containing lipoprotein	fig|598659.35.peg.521	-177.756	75	31	36	33	39	26	29	40	33	37	27	15	18		53	Unknown
fig|598659.35.peg.850	11.1057	1.24743	0.458394	2.72131	0.00650232	0.0435294	Outer membrane protein Imp, required for envelope biogenesis / Organic solvent tolerance protein precursor	fig|598659.35.peg.850	-143.433	54	19	17	11	8	11	8	14	15	20	14	9	4		54	OuterMembrane
fig|598659.35.peg.373	15.9885	1.24428	0.356316	3.49207	0.000479297	0.00624382	outer membrane efflux protein	fig|598659.35.peg.373	-128.117	56	21	23	9	14	9	10	22	17	27	33	14	16		55	OuterMembrane
fig|598659.35.peg.1176	13.1244	1.23934	0.43046	2.87911	0.00398795	0.0311707	Phage tail sheath monomer	fig|598659.35.peg.1176	-105.213	74	10	7	12	17	11	6	7	7	16	14	11	10		56	Unknown
fig|598659.35.peg.580	20.7101	1.23676	0.316168	3.91173	9.16387e-05	0.00163493	Quinone-reactive Ni/Fe hydrogenase, cytochrome b subunit	fig|598659.35.peg.580	-105.929	53	29	27	12	17	10	15	35	30	39	40	21	18		57	CytoplasmicMembrane
fig|598659.35.peg.1720	9.48683	1.22221	0.448789	2.72336	0.00646222	0.0435294	Heat shock protein Hsp20	fig|598659.35.peg.1720	-97.8634	82	9	14	8	7	5	5	15	18	16	16	10	9		58	Cytoplasmic
fig|598659.35.peg.92	81.04	1.22102	0.238097	5.12823	2.92474e-07	1.83877e-05	Cytochrome d ubiquinol oxidase subunit I (EC 1.10.3.-)	fig|598659.35.peg.92	-205.007	46	92	95	66	80	59	52	118	78	162	82	82	52		59	CytoplasmicMembrane
fig|598659.35.peg.663	8.81646	1.1936	0.504495	2.36593	0.0179846	0.0861788	hypothetical protein	fig|598659.35.peg.663	-59.7614	82	8	9	10	8	4	7	6	10	9	12	9	6		60	Unknown
fig|598659.35.peg.1148	7.30738	1.18588	0.512897	2.31212	0.0207712	0.0938598	hypothetical protein	fig|598659.35.peg.1148	-71.9568	67	9	7	4	6	4	6	11	10	18	10	6	7		61	Unknown
fig|598659.35.peg.816	7.44921	1.18066	0.499085	2.36565	0.0179986	0.0861788	GGDEF domain protein	fig|598659.35.peg.816	-115.366	76	9	5	4	6	5	4	9	9	17	12	9	6		62	Cytoplasmic
fig|598659.35.peg.1670	28.1455	1.16663	0.419068	2.78387	0.00537153	0.0380746	Oligosaccharyltransferase PglB (EC 2.4.1.119)	fig|598659.35.peg.1670	-200.747	44	36	34	28	27	32	24	28	25	36	34	16	10		63	CytoplasmicMembrane
fig|598659.35.peg.1407	33.5598	1.16229	0.283763	4.096	4.20351e-05	0.000901882	hypothetical protein	fig|598659.35.peg.1407	-100.365	66	39	28	27	35	30	24	35	31	53	42	30	18		64	Unknown
fig|598659.35.peg.1488	25.0404	1.12698	0.282427	3.99034	6.59785e-05	0.00125533	Flagellar hook subunit protein	fig|598659.35.peg.1488	-276.172	62	21	19	13	25	18	17	20	23	49	39	27	19		65	Extracellular
fig|598659.35.peg.758	17.2379	1.09773	0.337294	3.25451	0.00113587	0.0126882	Fructose-bisphosphate aldolase, archaeal class I (EC 4.1.2.13)	fig|598659.35.peg.758	-171.631	89	17	16	12	18	12	12	21	10	31	21	16	15		66	Cytoplasmic
fig|598659.35.peg.984	8.77623	1.08876	0.477975	2.27786	0.0227351	0.0993203	Probable outer membrane component of multidrug efflux pump	fig|598659.35.peg.984	-102.951	55	5	3	7	4	7	5	3	1	19	14	11	6		67	OuterMembrane
fig|598659.35.peg.1342	17.6186	1.0664	0.352343	3.02659	0.00247328	0.0218071	Iron-sulfur cluster-binding protein	fig|598659.35.peg.1342	-234.969	85	19	21	12	18	13	17	34	29	32	21	12	14		68	Cytoplasmic
fig|598659.35.peg.64	9.79562	1.0576	0.445262	2.37523	0.0175382	0.0848166	Small-conductance mechanosensitive channel	fig|598659.35.peg.64	-87.8864	49	13	13	7	8	6	10	11	6	17	15	11	5		69	CytoplasmicMembrane
fig|598659.35.peg.1393	18.2409	1.04852	0.335238	3.1277	0.00176182	0.0172134	3-dehydroquinate dehydratase II (EC 4.2.1.10)	fig|598659.35.peg.1393	-57.1795	43	19	17	14	19	15	11	16	17	30	21	17	16		70	Cytoplasmic
fig|598659.35.peg.1131	49.211	1.04776	0.228358	4.58821	4.47062e-06	0.000140533	hypothetical protein	fig|598659.35.peg.1131	-248.644	78	54	54	35	55	35	35	64	48	77	60	54	37		71	Extracellular
fig|598659.35.peg.151	24.1438	1.04516	0.344576	3.03317	0.00241999	0.0215747	Rhodanese domain protein	fig|598659.35.peg.151	-104.255	86	23	22	21	22	22	23	49	34	40	26	17	14		72	Unknown
fig|598659.35.peg.1768	12.8865	1.03447	0.405481	2.55122	0.0107348	0.0623772	hypothetical protein	fig|598659.35.peg.1768	-133.36	44	15	16	11	12	11	12	13	12	17	18	11	7		73	CytoplasmicMembrane
fig|598659.35.peg.1635	112.507	1.03398	0.157493	6.56522	5.19571e-11	1.25217e-08	Flagellin	fig|598659.35.peg.1635	-458.799	77	71	69	80	105	89	85	59	59	181	162	105	90		74	Extracellular
fig|598659.35.peg.1518	57.9932	1.0282	0.320203	3.21108	0.00132235	0.0136872	Outer membrane protein assembly factor YaeT precursor	fig|598659.35.peg.1518	-415.333	77	62	67	45	63	57	58	71	52	83	68	37	31		75	OuterMembrane
fig|598659.35.peg.537	20.4785	1.02307	0.356364	2.87085	0.00409367	0.0314864	hypothetical protein	fig|598659.35.peg.537	-202.343	45	19	18	12	22	22	16	22	23	28	34	11	17		76	CytoplasmicMembrane
fig|598659.35.peg.562	33.4824	1.02276	0.344323	2.97036	0.00297454	0.0251377	Putative cytochrome C-type biogenesis protein	fig|598659.35.peg.562	-186.741	42	47	49	23	35	36	32	36	43	49	47	26	13		77	CytoplasmicMembrane
fig|598659.35.peg.79	130.346	0.993631	0.258163	3.84885	0.000118672	0.00197241	Branched-chain amino acid ABC transporter, amino acid-binding protein (TC 3.A.1.4.1)	fig|598659.35.peg.79	-482.354	74	119	134	81	100	111	136	255	175	279	178	96	83		78	Periplasmic
fig|598659.35.peg.169	24.1773	0.978065	0.312418	3.13063	0.00174434	0.0171586	modD protein	fig|598659.35.peg.169	-154.859	72	23	27	21	25	18	17	20	16	35	25	23	22		79	Cytoplasmic
fig|598659.35.peg.372	28.59	0.952538	0.313738	3.03609	0.00239666	0.0215253	Macrolide-specific efflux protein MacA	fig|598659.35.peg.372	-189.909	79	32	35	23	34	24	17	25	26	35	31	26	29		80	Cytoplasmic
fig|598659.35.peg.371	36.3344	0.941498	0.242876	3.87645	0.000105992	0.00182457	RND multidrug efflux transporter; Acriflavin resistance protein	fig|598659.35.peg.371	-374.702	60	52	50	24	32	29	22	38	31	63	51	35	40		81	CytoplasmicMembrane
fig|598659.35.peg.293	17.9511	0.900454	0.343923	2.61819	0.00883988	0.0555759	membrane protein	fig|598659.35.peg.293	-105.684	66	21	20	16	15	15	15	17	17	22	25	16	15		82	Unknown
fig|598659.35.peg.322	16.6804	0.88275	0.378551	2.33192	0.0197051	0.0916191	FKBP-type peptidyl-prolyl cis-trans isomerase SlyD (EC 5.2.1.8)	fig|598659.35.peg.322	-160.877	94	10	12	16	16	14	12	26	18	24	14	16	15		83	Cytoplasmic
fig|598659.35.peg.659	36.5295	0.861219	0.234476	3.67294	0.000239771	0.00336611	Signal transduction protein CetA, mediates an energy taxis response	fig|598659.35.peg.659	-228.18	65	30	26	23	29	28	24	31	33	60	58	44	37		84	Unknown
fig|598659.35.peg.988	16.693	0.857322	0.375136	2.28537	0.0222914	0.0982806	hypothetical protein	fig|598659.35.peg.988	-135.389	69	17	21	11	20	11	19	22	18	19	22	15	13		85	Unknown
fig|598659.35.peg.1703	17.6318	0.850379	0.339175	2.5072	0.0121693	0.06768	ATP phosphoribosyltransferase regulatory subunit, divergent variant (EC 2.4.2.17)	fig|598659.35.peg.1703	-120.075	76	23	24	15	16	14	12	20	21	23	22	18	18		86	Cytoplasmic
fig|598659.35.peg.377	18.3941	0.838292	0.364771	2.29813	0.0215542	0.0961956	Molybdenum cofactor biosynthesis protein MoaA	fig|598659.35.peg.377	-119.461	69	17	12	18	17	15	10	16	13	21	20	21	19		87	Cytoplasmic
fig|598659.35.peg.1636	209.128	0.834801	0.169674	4.92002	8.6534e-07	4.17094e-05	Flagellin	fig|598659.35.peg.1636	-572.443	79	132	127	120	149	146	153	93	88	417	311	277	201		88	Extracellular
fig|598659.35.peg.326	31.6279	0.83364	0.262801	3.17214	0.00151321	0.0153014	hypothetical protein	fig|598659.35.peg.326	-172.449	65	34	27	25	29	24	21	26	25	46	38	39	30		89	Unknown
fig|598659.35.peg.1263	57.6852	0.820815	0.203135	4.04074	5.32831e-05	0.0010701	hypothetical protein	fig|598659.35.peg.1263	-270.159	88	68	59	42	50	47	38	105	79	91	73	64	61		90	Cytoplasmic
fig|598659.35.peg.838	51.4473	0.804505	0.316985	2.538	0.0111489	0.0629741	Inner membrane protein translocase component YidC, long form	fig|598659.35.peg.838	-263.951	58	59	64	38	60	47	58	59	46	63	52	42	34		91	CytoplasmicMembrane
fig|598659.35.peg.469	859.949	0.800444	0.192773	4.15227	3.29189e-05	0.000732319	Major outer membrane protein	fig|598659.35.peg.469	-1909.77	98	772	746	497	640	564	585	1428	930	1756	1150	1320	814		92	OuterMembrane
fig|598659.35.peg.618	29.8261	0.774596	0.330598	2.34302	0.0191284	0.0895784	FIG01270615: hypothetical protein	fig|598659.35.peg.618	-154.298	78	36	32	22	28	35	30	36	26	42	35	23	18		93	Unknown
fig|598659.35.peg.1590	40.2892	0.765857	0.257162	2.97812	0.00290027	0.0248153	Membrane protease family protein HP0248	fig|598659.35.peg.1590	-172.112	65	43	39	32	33	32	21	38	29	58	51	55	44		94	Cytoplasmic
fig|598659.35.peg.135	17.5462	0.763775	0.324394	2.35447	0.0185492	0.0879414	GTP-binding protein EngA	fig|598659.35.peg.135	-195.92	72	13	15	11	16	15	11	21	24	26	25	21	19		95	Cytoplasmic
fig|598659.35.peg.1480	71.0354	0.735881	0.283203	2.59842	0.00936531	0.0569002	Formate dehydrogenase	fig|598659.35.peg.1480	-470.815	57	98	102	51	67	81	73	50	55	89	92	52	51		96	CytoplasmicMembrane
fig|598659.35.peg.851	29.225	0.728565	0.305119	2.38781	0.0169492	0.0833625	hypothetical protein	fig|598659.35.peg.851	-238.175	74	45	38	21	31	22	15	25	21	41	30	40	35		97	Unknown
fig|598659.35.peg.320	31.5917	0.724275	0.259538	2.79064	0.00526045	0.037471	Outer membrane lipoprotein omp16 precursor	fig|598659.35.peg.320	-246.107	70	36	39	18	23	30	26	44	35	57	46	42	24		98	OuterMembrane
fig|598659.35.peg.353	77.1554	0.722104	0.187196	3.85747	0.000114568	0.00192634	Signal transduction histidine kinase CheA (EC 2.7.3.-)	fig|598659.35.peg.353	-509.268	76	100	91	40	56	63	58	115	106	141	120	92	87		99	Cytoplasmic
fig|598659.35.peg.105	23.3495	0.696204	0.285509	2.43847	0.0147498	0.0761721	hypothetical protein	fig|598659.35.peg.105	-115.844	82	25	30	16	16	21	19	24	26	40	31	27	23		100	Cytoplasmic
fig|598659.35.peg.391	27.9566	0.692375	0.28468	2.43211	0.0150111	0.0769716	Ferrous iron transport protein B	fig|598659.35.peg.391	-291.043	59	64	62	14	18	29	26	82	74	49	48	32	22		101	CytoplasmicMembrane
fig|598659.35.peg.656	112.535	0.688485	0.162538	4.23583	2.27707e-05	0.000539778	ClpB protein	fig|598659.35.peg.656	-585.936	85	112	103	67	81	87	84	149	131	194	164	152	121		102	Cytoplasmic
fig|598659.35.peg.1056	24.8394	0.662656	0.28063	2.36132	0.0182101	0.0869036	Methyl-accepting chemotaxis protein	fig|598659.35.peg.1056	-251.223	63	23	20	15	19	21	16	19	18	43	33	34	28		103	CytoplasmicMembrane
fig|598659.35.peg.468	43.2733	0.640835	0.221906	2.88786	0.00387869	0.030648	Enoyl-[acyl-carrier-protein] reductase [NADH] (EC 1.3.1.9)	fig|598659.35.peg.468	-152.865	91	43	43	27	32	41	37	52	46	76	54	52	41		104	CytoplasmicMembrane
fig|598659.35.peg.526	41.9473	0.605549	0.226899	2.66881	0.00761207	0.049519	Transcription termination factor Rho	fig|598659.35.peg.526	-286.684	82	35	40	26	40	35	39	55	41	54	55	47	45		105	Cytoplasmic
fig|598659.35.peg.442	35.1486	0.577523	0.240152	2.40482	0.0161805	0.0806577	Methyl-accepting chemotaxis protein	fig|598659.35.peg.442	-211.113	71	38	37	23	28	34	27	40	38	56	41	43	38		106	CytoplasmicMembrane
fig|598659.35.peg.309	43.1067	0.571886	0.246876	2.31649	0.0205316	0.0931014	ATP synthase B' chain (EC 3.6.3.14)	fig|598659.35.peg.309	-153.887	64	44	35	24	27	34	28	51	48	75	65	64	55		107	Cytoplasmic
fig|598659.35.peg.1112	120.715	0.568476	0.167119	3.40163	0.000669862	0.00835018	Uncharacterized protein MJ1355	fig|598659.35.peg.1112	-480.446	83	112	110	74	88	86	97	111	106	184	171	175	143		108	Cytoplasmic
fig|598659.35.peg.1481	52.8293	0.565089	0.223492	2.52845	0.0114566	0.0642104	Probable Co/Zn/Cd efflux system membrane fusion protein	fig|598659.35.peg.1481	-242.012	77	55	53	37	48	47	53	59	40	73	56	62	49		109	CytoplasmicMembrane
fig|598659.35.peg.1705	90.0068	0.564224	0.160178	3.52249	0.000427515	0.00561988	Transketolase (EC 2.2.1.1)	fig|598659.35.peg.1705	-493.673	83	76	80	57	74	81	77	92	74	133	113	113	95		110	Cytoplasmic
fig|598659.35.peg.1538	227.557	0.556075	0.161784	3.43714	0.000587886	0.00752286	Heat shock protein 60 family chaperone GroEL	fig|598659.35.peg.1538	-720.722	90	186	187	142	169	167	173	219	176	368	287	342	271		111	Cytoplasmic
fig|598659.35.peg.820	74.1406	0.521321	0.179334	2.90698	0.00364936	0.0293165	Methyl-accepting chemotaxis protein	fig|598659.35.peg.820	-447.674	66	87	86	43	66	64	63	82	71	114	85	101	81		112	CytoplasmicMembrane
fig|598659.35.peg.329	55.9204	0.519331	0.218579	2.37595	0.0175041	0.0848166	Ribose-phosphate pyrophosphokinase (EC 2.7.6.1)	fig|598659.35.peg.329	-241.556	71	51	52	36	52	44	45	63	52	79	60	86	59		113	Cytoplasmic
fig|598659.35.peg.1439	59.3247	0.483082	0.189982	2.54278	0.0109973	0.06285	Methyl-accepting chemotaxis protein	fig|598659.35.peg.1439	-381.444	72	61	59	33	50	48	52	53	56	87	76	80	72		114	CytoplasmicMembrane
fig|598659.35.peg.978	80.3985	0.468357	0.197022	2.37718	0.0174455	0.0848166	Peptidyl-prolyl cis-trans isomerase PpiD (EC 5.2.1.8)	fig|598659.35.peg.978	-452.771	76	87	75	56	63	64	64	84	66	117	86	115	100		115	CytoplasmicMembrane
fig|598659.35.peg.339	66.8579	0.458457	0.191805	2.39023	0.0168379	0.0830978	putative ATP/GTP-binding protein (mrp protein homolog)	fig|598659.35.peg.339	-289.711	70	55	52	44	51	63	65	71	55	98	77	93	62		116	CytoplasmicMembrane
fig|598659.35.peg.854	109.402	0.424758	0.159482	2.66336	0.00773656	0.0497203	Polyribonucleotide nucleotidyltransferase (EC 2.7.7.8)	fig|598659.35.peg.854	-580.876	87	92	99	67	93	96	103	108	96	152	124	156	117		117	Cytoplasmic
fig|598659.35.peg.162	274.607	0.405993	0.155595	2.60929	0.009073	0.0562943	DNA-directed RNA polymerase beta subunit (EC 2.7.7.6)	fig|598659.35.peg.162	-1123.82	83	278	292	186	230	264	269	298	282	347	295	364	289		118	Cytoplasmic
fig|598659.35.peg.688	114.681	0.36362	0.150553	2.41522	0.0157255	0.0795073	Chaperone protein DnaK	fig|598659.35.peg.688	-570.48	77	121	124	62	90	108	98	142	120	171	138	174	133		119	Cytoplasmic
fig|598659.35.peg.1273	257.467	-0.44219	0.164217	-2.69273	0.00708703	0.0470085	Isocitrate dehydrogenase [NADP] (EC 1.1.1.42); Monomeric isocitrate dehydrogenase [NADP] (EC 1.1.1.42)	fig|598659.35.peg.1273	-926.994	90	183	194	107	148	252	294	243	220	280	244	569	425		120	Cytoplasmic
fig|598659.35.peg.282	70.2283	-0.470374	0.194182	-2.42234	0.015421	0.0785849	3-oxoacyl-[acyl-carrier-protein] synthase, KASII (EC 2.3.1.179)	fig|598659.35.peg.282	-312.951	86	53	54	29	40	93	106	108	90	76	64	118	91		121	CytoplasmicMembrane
fig|598659.35.peg.1269	134.124	-0.472624	0.172931	-2.73303	0.00627554	0.0428039	Succinyl-CoA ligase [ADP-forming] beta chain (EC 6.2.1.5)	fig|598659.35.peg.1269	-433.205	87	79	71	57	84	143	153	140	101	140	114	295	213		122	Cytoplasmic
fig|598659.35.peg.1281	67.5711	-0.4846	0.188574	-2.56981	0.0101753	0.0599228	Methionyl-tRNA synthetase (EC 6.1.1.10)	fig|598659.35.peg.1281	-426.274	78	67	69	34	37	80	85	90	81	66	59	133	100		123	Cytoplasmic
fig|598659.35.peg.1271	56.969	-0.498653	0.212467	-2.34697	0.0189268	0.0891471	Fumarate hydratase class I, aerobic (EC 4.2.1.2)	fig|598659.35.peg.1271	-305.293	90	54	59	30	31	69	82	51	56	50	51	93	87		124	Cytoplasmic
fig|598659.35.peg.695	85.8205	-0.526856	0.17333	-3.0396	0.00236889	0.0214088	Isoleucyl-tRNA synthetase (EC 6.1.1.5)	fig|598659.35.peg.695	-633.033	79	68	65	42	48	104	110	108	101	84	70	161	135		125	Cytoplasmic
fig|598659.35.peg.159	42.3443	-0.529584	0.230205	-2.30049	0.0214205	0.0958949	LSU ribosomal protein L1p (L10Ae)	fig|598659.35.peg.159	-177.734	78	52	50	19	23	55	60	86	64	43	37	84	53		126	Cytoplasmic
fig|598659.35.peg.1381	56.0302	-0.53302	0.22979	-2.31959	0.0203628	0.0931014	Threonyl-tRNA synthetase (EC 6.1.1.3)	fig|598659.35.peg.1381	-430.399	89	64	68	30	34	63	82	83	79	43	47	97	87		127	Cytoplasmic
fig|598659.35.peg.804	65.9981	-0.538038	0.195006	-2.75909	0.00579626	0.0406864	Acetolactate synthase large subunit (EC 2.2.1.6)	fig|598659.35.peg.804	-417.134	81	63	61	22	29	90	86	75	83	74	74	120	104		128	Cytoplasmic
fig|598659.35.peg.1808	54.7857	-0.554396	0.207933	-2.66622	0.00767099	0.049519	Adenylosuccinate lyase (EC 4.3.2.2)	fig|598659.35.peg.1808	-320.769	78	56	52	23	30	61	67	84	58	60	45	115	91		129	Cytoplasmic
fig|598659.35.peg.1333	68.4237	-0.559404	0.181862	-3.07598	0.00209813	0.0195736	Hypothetical protein Cj1505c	fig|598659.35.peg.1333	-286.148	87	37	34	26	42	89	91	54	56	68	60	134	99		130	Cytoplasmic
fig|598659.35.peg.209	37.2779	-0.561624	0.233776	-2.4024	0.0162877	0.0806577	Carboxynorspermidine dehydrogenase, putative (EC 1.1.1.-)	fig|598659.35.peg.209	-298.457	74	30	29	16	21	47	47	48	40	35	34	66	64		131	Cytoplasmic
fig|598659.35.peg.1124	62.2501	-0.563804	0.221965	-2.54006	0.0110835	0.06285	Succinate dehydrogenase flavoprotein subunit (EC 1.3.99.1)	fig|598659.35.peg.1124	-494.37	86	48	40	30	42	87	87	80	79	48	49	105	88		132	CytoplasmicMembrane
fig|598659.35.peg.627	83.7115	-0.57336	0.198457	-2.88909	0.00386359	0.030648	Fructose-bisphosphate aldolase class II (EC 4.1.2.13)	fig|598659.35.peg.627	-424.196	90	60	77	33	43	89	92	87	92	86	80	182	156		133	Cytoplasmic
fig|598659.35.peg.1095	30.9195	-0.600409	0.254445	-2.35968	0.0182906	0.0870007	1-deoxy-D-xylulose 5-phosphate synthase (EC 2.2.1.7)	fig|598659.35.peg.1095	-261.435	72	23	29	10	19	41	40	30	30	30	29	54	54		134	Cytoplasmic
fig|598659.35.peg.828	65.2414	-0.641808	0.199096	-3.22362	0.00126582	0.0134321	Valyl-tRNA synthetase (EC 6.1.1.9)	fig|598659.35.peg.828	-495.159	69	57	51	25	43	82	92	102	90	51	58	125	101		135	Cytoplasmic
fig|598659.35.peg.227	59.3245	-0.658877	0.252646	-2.6079	0.00910986	0.0562943	Pyruvate:ferredoxin oxidoreductase, beta subunit (EC 1.2.7.1)	fig|598659.35.peg.227	-240.339	72	43	42	32	38	69	76	76	69	46	35	114	105		136	Cytoplasmic
fig|598659.35.peg.1050	55.6092	-0.663463	0.199202	-3.33061	0.000866572	0.0101053	Carbon monoxide-induced hydrogenase large subunit CooH	fig|598659.35.peg.1050	-342.289	91	42	42	22	33	70	76	58	56	50	46	108	90		137	Cytoplasmic
fig|598659.35.peg.567	34.9269	-0.674684	0.253016	-2.66657	0.00766302	0.049519	Coproporphyrinogen III oxidase, oxygen-independent (EC 1.3.99.22)	fig|598659.35.peg.567	-298.627	77	27	27	12	22	44	54	38	31	31	30	72	47		138	Cytoplasmic
fig|598659.35.peg.338	29.6864	-0.681964	0.283148	-2.40851	0.0160178	0.0801447	Hydroxymethylpyrimidine phosphate synthase ThiC (EC 4.1.99.17)	fig|598659.35.peg.338	-352.47	67	21	10	14	9	38	33	43	37	27	32	64	53		139	Cytoplasmic
fig|598659.35.peg.114	33.1944	-0.695951	0.270585	-2.57202	0.0101106	0.0599228	Glutamyl-tRNA synthetase (EC 6.1.1.17)	fig|598659.35.peg.114	-309.228	82	32	31	7	16	47	44	65	44	31	41	71	51		140	Cytoplasmic
fig|598659.35.peg.709	137.169	-0.706209	0.264111	-2.67391	0.00749736	0.0490552	ATP-citrate (pro-S-)-lyase, subunit 1 (EC 2.3.3.8)	fig|598659.35.peg.709	-506.357	73	92	73	51	53	129	136	124	124	143	137	399	243		141	Cytoplasmic
fig|598659.35.peg.1240	174.569	-0.715368	0.194349	-3.68084	0.000232467	0.00332819	NADP-dependent malic enzyme (EC 1.1.1.40)	fig|598659.35.peg.1240	-680.584	92	98	106	73	94	188	191	169	155	151	141	420	329		142	Cytoplasmic
fig|598659.35.peg.874	35.4158	-0.75229	0.265545	-2.833	0.00461135	0.0340205	Phosphoglycerate mutase (EC 5.4.2.1)	fig|598659.35.peg.874	-202.035	73	25	24	12	11	51	53	50	39	44	31	62	60		143	Cytoplasmic
fig|598659.35.peg.782	37.1306	-0.760942	0.284521	-2.67446	0.00748487	0.0490552	Anthranilate phosphoribosyltransferase (EC 2.4.2.18)	fig|598659.35.peg.782	-264.256	89	20	22	8	15	42	47	30	37	39	43	75	80		144	Cytoplasmic
fig|598659.35.peg.1278	27.5303	-0.770617	0.280809	-2.74427	0.00606451	0.0415606	Phosphomannomutase (EC 5.4.2.8) / Phosphoglucomutase (EC 5.4.2.2) / Phosphoglucosamine mutase (EC 5.4.2.10)	fig|598659.35.peg.1278	-306.769	81	24	25	6	17	36	45	33	30	27	24	55	41		145	Cytoplasmic
fig|598659.35.peg.78	23.1147	-0.779744	0.31347	-2.48746	0.0128658	0.0707376	Seryl-tRNA synthetase (EC 6.1.1.11)	fig|598659.35.peg.78	-238.42	74	18	17	6	8	29	30	30	39	22	28	53	41		146	Cytoplasmic
fig|598659.35.peg.508	17.1644	-0.78316	0.339011	-2.31013	0.0208808	0.094061	Aspartate carbamoyltransferase (EC 2.1.3.2)	fig|598659.35.peg.508	-156.655	75	16	14	7	9	24	27	16	17	14	14	31	26		147	Cytoplasmic
fig|598659.35.peg.915	19.2568	-0.788272	0.339929	-2.31893	0.0203986	0.0931014	Tryptophan synthase beta chain (EC 4.2.1.20)	fig|598659.35.peg.915	-185.718	75	22	18	9	10	24	21	36	31	16	14	50	30		148	Cytoplasmic
fig|598659.35.peg.210	36.2892	-0.795311	0.246003	-3.23293	0.00122528	0.0134224	Carboxynorspermidine dehydrogenase, putative (EC 1.1.1.-)	fig|598659.35.peg.210	-221.003	75	33	39	14	22	50	54	33	36	30	26	70	56		149	Cytoplasmic
fig|598659.35.peg.1270	26.4146	-0.801296	0.311703	-2.57071	0.0101491	0.0599228	Fumarate hydratase class I, aerobic (EC 4.2.1.2); L(+)-tartrate dehydratase beta subunit (EC 4.2.1.32)	fig|598659.35.peg.1270	-177.158	78	10	15	13	15	37	34	34	22	18	19	65	33		150	Cytoplasmic
fig|598659.35.peg.1265	68.2549	-0.802726	0.193236	-4.15412	3.26546e-05	0.000732319	2-oxoglutarate oxidoreductase, beta subunit (EC 1.2.7.3)	fig|598659.35.peg.1265	-303.333	90	49	48	26	35	102	98	79	86	57	57	142	95		151	Unknown
fig|598659.35.peg.1268	82.0411	-0.810356	0.220342	-3.67772	0.000235329	0.00333614	Succinyl-CoA ligase [ADP-forming] alpha chain (EC 6.2.1.5)	fig|598659.35.peg.1268	-265.56	95	48	48	32	47	95	101	81	88	58	69	212	132		152	Cytoplasmic
fig|598659.35.peg.1454	55.6218	-0.826062	0.203644	-4.0564	4.98346e-05	0.00101494	2-keto-3-deoxy-D-arabino-heptulosonate-7-phosphate synthase II (EC 2.5.1.54)	fig|598659.35.peg.1454	-310.482	81	35	42	22	28	74	75	89	59	45	46	123	89		153	Cytoplasmic
fig|598659.35.peg.1790	81.8697	-0.849572	0.182535	-4.6543	3.25082e-06	0.000117517	Dihydroxy-acid dehydratase (EC 4.2.1.9)	fig|598659.35.peg.1790	-471.811	90	47	51	32	43	108	103	100	89	62	67	175	149		154	Cytoplasmic
fig|598659.35.peg.700	22.7197	-0.876113	0.299394	-2.92629	0.00343034	0.027711	Diaminopimelate decarboxylase (EC 4.1.1.20)	fig|598659.35.peg.700	-256.766	71	22	21	7	10	28	35	28	32	21	20	44	43		155	Cytoplasmic
fig|598659.35.peg.705	20.1681	-0.889534	0.363336	-2.44824	0.0143556	0.0746698	5,10-methylenetetrahydrofolate reductase (EC 1.5.1.20)	fig|598659.35.peg.705	-191.394	76	18	18	3	6	26	36	21	31	23	23	35	38		156	Cytoplasmic
fig|598659.35.peg.1015	20.5651	-0.894791	0.328742	-2.72186	0.00649154	0.0435294	ABC-type amino acid transport, signal transduction systems, periplasmic component/domain	fig|598659.35.peg.1015	-239.488	75	7	10	3	8	32	28	24	25	23	21	46	34		157	Cytoplasmic
fig|598659.35.peg.691	14.1662	-0.905225	0.381036	-2.3757	0.0175159	0.0848166	Ferrochelatase, protoheme ferro-lyase (EC 4.99.1.1)	fig|598659.35.peg.691	-153.503	82	12	6	3	6	19	17	21	15	17	11	33	28		158	Cytoplasmic
fig|598659.35.peg.1643	23.3061	-0.916925	0.296477	-3.09273	0.00198322	0.0187434	LSU ribosomal protein L6p (L9e)	fig|598659.35.peg.1643	-143.413	72	18	17	10	11	35	33	40	35	18	17	46	38		159	Cytoplasmic
fig|598659.35.peg.754	63.3972	-0.918916	0.192327	-4.77787	1.77158e-06	7.31916e-05	Phosphoribosylformylglycinamidine synthase, synthetase subunit (EC 6.3.5.3)	fig|598659.35.peg.754	-592.549	92	43	49	19	26	90	87	90	78	61	54	139	110		160	Cytoplasmic
fig|598659.35.peg.909	12.6553	-0.939398	0.394847	-2.37915	0.0173527	0.0848166	4-hydroxy-3-methylbut-2-enyl diphosphate reductase (EC 1.17.1.2)	fig|598659.35.peg.909	-159.835	72	11	12	5	4	20	17	21	16	10	12	24	23		161	Cytoplasmic
fig|598659.35.peg.515	21.8439	-0.96245	0.310147	-3.10321	0.00191433	0.0185692	Enoyl-[acyl-carrier-protein] reductase [FMN] (EC 1.3.1.9)	fig|598659.35.peg.515	-254.827	81	20	13	6	7	32	29	36	25	22	20	51	38		162	Cytoplasmic
fig|598659.35.peg.451	70.3121	-0.981813	0.26585	-3.69311	0.000221528	0.00323565	SSU ribosomal protein S2p (SAe)	fig|598659.35.peg.451	-343.385	88	38	39	34	41	98	114	113	95	40	37	136	114		163	Cytoplasmic
fig|598659.35.peg.652	19.6504	-0.99511	0.32149	-3.09531	0.00196607	0.0187035	Phosphoribosylformylglycinamidine synthase, glutamine amidotransferase subunit (EC 6.3.5.3)	fig|598659.35.peg.652	-143.819	86	25	21	6	9	33	26	30	21	16	16	43	31		164	Cytoplasmic
fig|598659.35.peg.1524	51.8903	-1.00872	0.222954	-4.52433	6.0586e-06	0.000178791	Leucyl-tRNA synthetase (EC 6.1.1.4)	fig|598659.35.peg.1524	-506.261	75	52	43	19	22	72	71	67	66	39	42	131	81		165	Cytoplasmic
fig|598659.35.peg.70	17.7115	-1.01169	0.357557	-2.82945	0.00466286	0.0342259	Orotate phosphoribosyltransferase (EC 2.4.2.10)	fig|598659.35.peg.70	-104.159	74	18	12	9	5	28	21	32	24	15	12	44	27		166	Cytoplasmic
fig|598659.35.peg.1079	13.0333	-1.01256	0.41133	-2.46168	0.013829	0.0735173	Uncharacterized ATP-dependent helicase MJ0104	fig|598659.35.peg.1079	-173.821	57	11	7	3	8	18	13	17	25	11	9	28	31		167	Cytoplasmic
fig|598659.35.peg.256	16.9551	-1.01836	0.347836	-2.92769	0.00341492	0.027711	tRNA-i(6)A37 methylthiotransferase	fig|598659.35.peg.256	-169.794	72	13	8	6	9	28	25	21	20	13	11	33	27		168	Cytoplasmic
fig|598659.35.peg.89	114.26	-1.02631	0.173704	-5.9084	3.45442e-09	4.30357e-07	Phosphoenolpyruvate carboxykinase [ATP] (EC 4.1.1.49)	fig|598659.35.peg.89	-714.402	94	62	68	42	59	167	163	118	111	84	75	267	179		169	Cytoplasmic
fig|598659.35.peg.802	44.4103	-1.04135	0.240438	-4.33104	1.48406e-05	0.000369992	Gamma-glutamyl phosphate reductase (EC 1.2.1.41)	fig|598659.35.peg.802	-339.391	80	42	40	12	13	61	66	51	42	42	41	94	87		170	Cytoplasmic
fig|598659.35.peg.980	16.8223	-1.04518	0.383638	-2.72438	0.00644222	0.0435294	Cell division protein FtsZ (EC 3.4.24.-)	fig|598659.35.peg.980	-210.912	68	13	13	4	4	26	19	21	16	21	13	46	29		171	Cytoplasmic
fig|598659.35.peg.1135	16.1895	-1.07558	0.390518	-2.75425	0.00588273	0.0410938	Excinuclease ABC subunit B	fig|598659.35.peg.1135	-221.544	63	16	14	2	5	31	27	23	23	18	15	28	26		172	Cytoplasmic
fig|598659.35.peg.1328	16.444	-1.08938	0.360268	-3.02381	0.0024961	0.0218749	DsrE family protein	fig|598659.35.peg.1328	-89.3483	91	7	5	8	6	25	23	22	22	10	12	33	30		173	Unknown
fig|598659.35.peg.445	10.7794	-1.09023	0.439478	-2.48074	0.0131111	0.0715422	Protein of unknown function DUF1568	fig|598659.35.peg.445	-115.267	76	5	8	2	6	14	16	12	13	10	7	20	25		174	Cytoplasmic
fig|598659.35.peg.1382	12.36	-1.10239	0.44131	-2.49798	0.0124902	0.0691987	Translation initiation factor 3	fig|598659.35.peg.1382	-88.1327	72	8	7	4	4	26	21	28	22	8	12	20	16		175	Cytoplasmic
fig|598659.35.peg.165	29.6592	-1.10404	0.288832	-3.82244	0.00013214	0.0020769	SSU ribosomal protein S7p (S5e)	fig|598659.35.peg.165	-145.373	71	14	17	10	16	48	52	64	39	21	18	57	43		176	Cytoplasmic
fig|598659.35.peg.54	14.7052	-1.10538	0.380554	-2.90467	0.00367637	0.0293703	Acetyl-coenzyme A carboxyl transferase beta chain (EC 6.4.1.2)	fig|598659.35.peg.54	-130.524	71	17	14	2	6	19	25	29	23	14	13	30	30		177	Cytoplasmic
fig|598659.35.peg.605	26.2124	-1.11073	0.299866	-3.70409	0.000212151	0.00316203	DNA ligase (EC 6.5.1.2)	fig|598659.35.peg.605	-386.427	70	21	18	7	14	31	36	28	34	18	20	60	57		178	Cytoplasmic
fig|598659.35.peg.1322	8.28381	-1.12321	0.489432	-2.29492	0.0217375	0.0967149	hypothetical protein	fig|598659.35.peg.1322	-68.5025	71	3	4	2	3	15	11	11	11	6	8	17	15		179	Unknown
fig|598659.35.peg.1539	19.0286	-1.12466	0.330447	-3.40344	0.000665422	0.00835018	LSU ribosomal protein L19p	fig|598659.35.peg.1539	-92.2961	53	13	13	7	8	27	31	42	32	15	12	41	32		180	Cytoplasmic
fig|598659.35.peg.660	19.9751	-1.13746	0.353021	-3.22209	0.00127261	0.0134321	Glutamyl-tRNA(Gln) synthetase (EC 6.1.1.24)	fig|598659.35.peg.660	-188.858	64	15	17	3	12	38	27	34	27	12	18	46	29		181	Cytoplasmic
fig|598659.35.peg.1445	11.7924	-1.13956	0.414803	-2.74723	0.00601008	0.0413837	LSU ribosomal protein L21p	fig|598659.35.peg.1445	-68.2092	73	5	5	4	5	16	17	25	18	8	9	24	25		182	Cytoplasmic
fig|598659.35.peg.1325	16.2664	-1.14044	0.354759	-3.21468	0.00130591	0.0136837	Putative oxidoreductase ferredoxin-type protein, clusters with CPO	fig|598659.35.peg.1325	-180.111	65	20	13	3	8	26	22	27	23	13	13	35	32		183	CytoplasmicMembrane
fig|598659.35.peg.890	10.1273	-1.17393	0.451237	-2.60158	0.00927956	0.0566171	Homoserine O-acetyltransferase (EC 2.3.1.31)	fig|598659.35.peg.890	-126.784	58	12	13	2	4	16	15	12	12	10	7	27	15		184	Cytoplasmic
fig|598659.35.peg.1833	27.357	-1.17489	0.420097	-2.79672	0.00516241	0.0369547	Zn-dependent hydrolase, RNA-metabolising	fig|598659.35.peg.1833	-280.817	69	35	42	10	20	52	54	65	70	10	13	39	36		185	Cytoplasmic
fig|598659.35.peg.845	18.3153	-1.19624	0.378572	-3.15988	0.00157834	0.0157399	Dihydroorotase (EC 3.5.2.3)	fig|598659.35.peg.845	-229.089	83	18	13	3	5	37	31	25	17	15	19	33	28		186	Cytoplasmic
fig|598659.35.peg.1045	32.364	-1.23023	0.266723	-4.6124	3.9805e-06	0.000137043	Succinate dehydrogenase iron-sulfur protein (EC 1.3.99.1)	fig|598659.35.peg.1045	-220.938	77	19	26	11	16	46	50	34	42	20	20	73	59		187	CytoplasmicMembrane
fig|598659.35.peg.798	21.3788	-1.23073	0.321646	-3.82634	0.000130063	0.00206672	Sulfide:quinone oxidoreductase	fig|598659.35.peg.798	-258.434	72	19	24	6	10	35	37	31	32	14	15	45	33		188	Cytoplasmic
fig|598659.35.peg.1249	12.808	-1.25168	0.455005	-2.75093	0.00594272	0.0413133	Alternative dihydrofolate reductase 2 / Dihydropteroate synthase (EC 2.5.1.15)	fig|598659.35.peg.1249	-178.263	71	18	15	0	4	18	23	19	23	14	12	23	30		189	Cytoplasmic
fig|598659.35.peg.1654	41.114	-1.28225	0.279217	-4.59231	4.38361e-06	0.000140533	LSU ribosomal protein L2p (L8e)	fig|598659.35.peg.1654	-256.845	78	51	53	15	19	70	72	93	90	18	29	75	69		190	Cytoplasmic
fig|598659.35.peg.1618	16.0718	-1.2901	0.399977	-3.22543	0.00125785	0.0134321	UTP--glucose-1-phosphate uridylyltransferase (EC 2.7.7.9)	fig|598659.35.peg.1618	-172.373	85	9	13	8	7	19	22	30	28	8	8	44	30		191	Cytoplasmic
fig|598659.35.peg.230	12.2628	-1.29788	0.461157	-2.81441	0.00488675	0.0355087	hypothetical protein	fig|598659.35.peg.230	-210.95	80	3	3	1	2	21	24	12	13	15	10	24	21		192	Cytoplasmic
fig|598659.35.peg.20	14.6331	-1.34584	0.417056	-3.22699	0.001251	0.0134321	Formate dehydrogenase	fig|598659.35.peg.20	-186.793	67	14	9	5	7	27	28	23	26	6	10	26	21		193	Cytoplasmic
fig|598659.35.peg.1443	14.8144	-1.34873	0.388771	-3.46921	0.000521993	0.0067393	GTP-binding protein Obg	fig|598659.35.peg.1443	-196.453	75	6	7	6	5	22	24	21	21	10	8	38	23		194	Cytoplasmic
fig|598659.35.peg.1146	10.6786	-1.3661	0.448815	-3.0438	0.0023361	0.0213797	Type IV fimbrial assembly, ATPase PilB	fig|598659.35.peg.1146	-132.635	79	5	4	3	2	17	15	3	0	9	8	29	19		195	Cytoplasmic
fig|598659.35.peg.1716	58.1688	-1.36779	0.241752	-5.65783	1.53295e-08	1.47776e-06	SSU ribosomal protein S4p (S9e)	fig|598659.35.peg.1716	-233.552	84	37	30	22	21	91	107	80	79	31	37	105	110		196	Cytoplasmic
fig|598659.35.peg.1517	11.7094	-1.37131	0.446934	-3.06826	0.00215306	0.0199573	Prephenate and/or arogenate dehydrogenase (unknown specificity) (EC 1.3.1.12)(EC 1.3.1.43)	fig|598659.35.peg.1517	-178.662	83	3	6	1	3	19	18	14	17	8	13	31	21		197	Cytoplasmic
fig|598659.35.peg.1656	26.4161	-1.39575	0.31387	-4.44691	8.71138e-06	0.000251933	LSU ribosomal protein L4p (L1e)	fig|598659.35.peg.1656	-175.356	72	26	20	10	9	47	48	40	31	14	17	51	42		198	Cytoplasmic
fig|598659.35.peg.955	29.7969	-1.40937	0.30178	-4.67019	3.0092e-06	0.000111572	Cysteinyl-tRNA synthetase (EC 6.1.1.16)	fig|598659.35.peg.955	-313.114	82	19	16	2	11	49	52	41	44	27	22	69	54		199	Cytoplasmic
fig|598659.35.peg.707	7.35334	-1.41586	0.570041	-2.48378	0.0129996	0.0712022	Anthranilate synthase, amidotransferase component (EC 4.1.3.27) @ Para-aminobenzoate synthase, amidotransferase component (EC 2.6.1.85)	fig|598659.35.peg.707	-96.3861	80	6	5	0	1	12	11	10	11	6	9	17	17		200	Cytoplasmic
fig|598659.35.peg.1060	22.2317	-1.42267	0.35071	-4.05653	4.98078e-05	0.00101494	Type I restriction-modification system, restriction subunit R (EC 3.1.21.3)	fig|598659.35.peg.1060	-348.523	62	13	14	3	5	38	33	24	25	18	20	43	53		201	Cytoplasmic
fig|598659.35.peg.1044	32.291	-1.43234	0.283915	-5.04497	4.53587e-07	2.42921e-05	Putative succinate dehydrogenase cytochrome b subunit	fig|598659.35.peg.1044	-187.23	76	18	23	6	15	45	44	56	56	21	21	90	66		202	Cytoplasmic
fig|598659.35.peg.1332	76.139	-1.44475	0.370225	-3.90235	9.52638e-05	0.00165966	Tetrathionate reductase subunit A	fig|598659.35.peg.1332	-723.631	79	46	49	25	35	178	168	129	103	42	33	90	91		203	Cytoplasmic
fig|598659.35.peg.1047	66.6831	-1.4625	0.252377	-5.7949	6.83626e-09	7.60403e-07	Glutamate synthase [NADPH] small chain (EC 1.4.1.13)	fig|598659.35.peg.1047	-447.665	91	34	33	24	26	118	121	105	82	37	33	157	90		204	Cytoplasmic
fig|598659.35.peg.1331	113.837	-1.48663	0.23093	-6.43756	1.21406e-10	2.19441e-08	Transglutaminase-like enzymes, putative cysteine proteases	fig|598659.35.peg.1331	-501.004	87	53	57	38	55	175	175	135	123	51	53	293	207		205	Unknown
fig|598659.35.peg.397	8.61241	-1.49802	0.505005	-2.96634	0.00301367	0.0251894	hypothetical protein	fig|598659.35.peg.397	-105.287	80	4	5	0	4	13	13	12	10	7	6	22	19		206	Cytoplasmic
fig|598659.35.peg.1319	5.22251	-1.5168	0.653388	-2.32144	0.020263	0.0931014	hypothetical protein	fig|598659.35.peg.1319	-25.3307	60	2	6	1	1	12	9	6	6	5	3	10	8		207	Unknown
fig|598659.35.peg.1147	6.44094	-1.51725	0.618128	-2.45459	0.0141047	0.074334	Type IV fimbrial assembly, ATPase PilB	fig|598659.35.peg.1147	-77.4481	53	6	3	1	0	12	12	0	0	8	4	11	14		208	Cytoplasmic
fig|598659.35.peg.753	15.6888	-1.53153	0.399288	-3.83565	0.000125231	0.00201622	Chaperone protein DnaJ	fig|598659.35.peg.753	-222.882	78	16	14	2	2	26	25	27	21	13	14	38	33		209	Cytoplasmic
fig|598659.35.peg.1550	27.1881	-1.53153	0.348806	-4.39079	1.12941e-05	0.000308136	Fe-S-cluster-containing hydrogenase components 1	fig|598659.35.peg.1550	-169.764	76	30	33	5	9	56	54	43	38	19	18	61	31		210	Cytoplasmic
fig|598659.35.peg.1239	7.64502	-1.53254	0.538204	-2.84751	0.00440627	0.0331848	Putative deoxyribonuclease YcfH	fig|598659.35.peg.1239	-129.759	87	4	3	3	1	13	10	16	9	5	5	20	15		211	Cytoplasmic
fig|598659.35.peg.1052	9.74623	-1.56123	0.490021	-3.18604	0.00144237	0.0147919	Carbon monoxide-induced hydrogenase iron-sulfur protein CooX	fig|598659.35.peg.1052	-112.361	86	7	9	4	3	16	15	13	12	7	3	26	16		212	Cytoplasmic
fig|598659.35.peg.1354	13.5765	-1.59284	0.418636	-3.80483	0.000141901	0.00218286	NAD-dependent formate dehydrogenase alpha subunit	fig|598659.35.peg.1354	-216.572	59	13	7	3	2	22	24	17	17	11	9	27	31		213	Cytoplasmic
fig|598659.35.peg.784	8.85585	-1.60978	0.519383	-3.0994	0.00193911	0.0185692	Lipopolysaccharide ABC transporter, ATP-binding protein LptB	fig|598659.35.peg.784	-114.226	85	3	7	2	5	16	13	11	10	4	4	16	21		214	Cytoplasmic
fig|598659.35.peg.1049	9.63239	-1.62215	0.550443	-2.94699	0.00320882	0.026514	Fe-S-cluster-containing hydrogenase components 2	fig|598659.35.peg.1049	-117.432	93	6	9	3	4	18	24	13	10	5	4	19	9		215	CytoplasmicMembrane
fig|598659.35.peg.203	8.05162	-1.62377	0.535603	-3.03168	0.002432	0.0215747	hypothetical protein	fig|598659.35.peg.203	-129.093	79	8	2	1	1	16	12	13	8	7	6	17	18		216	Cytoplasmic
fig|598659.35.peg.1652	18.2266	-1.64639	0.373249	-4.41098	1.02903e-05	0.00029176	LSU ribosomal protein L22p (L17e)	fig|598659.35.peg.1652	-75.4846	74	10	13	4	8	29	29	41	32	7	12	52	31		217	Cytoplasmic
fig|598659.35.peg.1449	23.3037	-1.67366	0.329415	-5.08071	3.76036e-07	2.17499e-05	LSU ribosomal protein L13p (L13Ae)	fig|598659.35.peg.1449	-175.564	72	11	12	4	9	33	38	47	55	11	16	64	48		218	Cytoplasmic
fig|598659.35.peg.1013	7.43518	-1.67527	0.590922	-2.83502	0.00458234	0.0339798	ABC-type amino acid transport, signal transduction systems, periplasmic component/domain	fig|598659.35.peg.1013	-165.233	67	4	4	0	1	15	11	12	11	7	6	13	20		219	Cytoplasmic
fig|598659.35.peg.1051	5.70551	-1.68502	0.682617	-2.46847	0.0135693	0.0726597	Carbon monoxide-induced hydrogenase NuoC-like protein CooU	fig|598659.35.peg.1051	-79.789	63	4	2	0	0	6	12	5	5	5	6	17	12		220	Cytoplasmic
fig|598659.35.peg.1657	35.6431	-1.69245	0.335287	-5.04777	4.46986e-07	2.42921e-05	LSU ribosomal protein L3p (L3e)	fig|598659.35.peg.1657	-174.479	84	20	17	12	11	62	80	52	62	15	19	54	67		221	Cytoplasmic
fig|598659.35.peg.1648	8.94687	-1.69287	0.510135	-3.31847	0.000905108	0.0104703	SSU ribosomal protein S17p (S11e)	fig|598659.35.peg.1648	-86.8246	62	5	1	3	2	12	14	17	13	6	4	25	19		222	Cytoplasmic
fig|598659.35.peg.1075	13.5005	-1.75197	0.455916	-3.84273	0.000121671	0.00199927	UbiD family decarboxylase associated with menaquinone via futalosine	fig|598659.35.peg.1075	-205.037	69	5	6	6	6	22	21	13	15	5	3	33	26		223	Cytoplasmic
fig|598659.35.peg.750	13.1607	-1.76376	0.459895	-3.83514	0.000125491	0.00201622	Signal peptidase I (EC 3.4.21.89)	fig|598659.35.peg.750	-138.566	75	4	8	3	8	26	24	30	27	5	4	26	23		224	CytoplasmicMembrane
fig|598659.35.peg.865	6.35083	-1.77265	0.60558	-2.92719	0.00342042	0.027711	tRNA-t(6)A37 methylthiotransferase	fig|598659.35.peg.865	-122.798	56	2	4	2	2	12	10	6	9	4	2	15	12		225	Cytoplasmic
fig|598659.35.peg.1650	20.2862	-1.77534	0.372686	-4.76362	1.90147e-06	7.43114e-05	LSU ribosomal protein L16p (L10e)	fig|598659.35.peg.1650	-77.4969	54	7	5	7	7	35	39	26	28	7	10	50	31		226	Cytoplasmic
fig|598659.35.peg.1448	15.9858	-1.79169	0.427174	-4.19428	2.73745e-05	0.000628311	SSU ribosomal protein S9p (S16e)	fig|598659.35.peg.1448	-55.9265	61	6	8	3	7	34	33	16	17	9	6	34	21		227	Cytoplasmic
fig|598659.35.peg.1739	5.94785	-1.80183	0.648164	-2.7799	0.00543762	0.0383551	Lipopolysaccharide heptosyltransferase III (EC 2.4.1.-)	fig|598659.35.peg.1739	-114.334	62	3	4	0	2	13	12	12	4	6	2	12	10		228	Cytoplasmic
fig|598659.35.peg.855	10.4368	-1.81886	0.484009	-3.7579	0.000171345	0.00260806	N-succinyl-L,L-diaminopimelate aminotransferase alternative (EC 2.6.1.17)	fig|598659.35.peg.855	-152.782	76	9	9	0	5	16	19	22	14	7	5	25	24		229	Cytoplasmic
fig|598659.35.peg.1718	16.9702	-1.83451	0.46033	-3.98521	6.74199e-05	0.00126609	SSU ribosomal protein S13p (S18e)	fig|598659.35.peg.1718	-121.77	73	7	10	3	7	40	39	25	23	10	6	29	20		230	Cytoplasmic
fig|598659.35.peg.1115	5.49667	-1.85193	0.707948	-2.61591	0.00889893	0.0555879	tRNA pseudouridine 13 synthase (EC 4.2.1.-)	fig|598659.35.peg.1115	-95.3265	64	3	5	1	4	5	9	14	16	2	1	17	13		231	Cytoplasmic
fig|598659.35.peg.781	17.1817	-1.8692	0.391739	-4.77154	1.82824e-06	7.34342e-05	UDP-galactose-lipid carrier transferase (EC 2.-.-.-)	fig|598659.35.peg.781	-198.584	79	9	12	3	7	34	32	30	28	9	7	42	27		232	Cytoplasmic
fig|598659.35.peg.862	4.31173	-1.89535	0.815272	-2.32481	0.0200823	0.093074	rRNA small subunit methyltransferase H	fig|598659.35.peg.862	-121.299	71	5	2	1	0	6	7	14	10	6	0	14	9		233	Cytoplasmic
fig|598659.35.peg.1461	11.2234	-1.90954	0.464681	-4.10936	3.96765e-05	0.000869277	TolA protein	fig|598659.35.peg.1461	-101.795	76	6	4	2	3	21	20	23	22	7	5	28	21		234	Cytoplasmic
fig|598659.35.peg.556	4.25391	-1.92054	0.829122	-2.31635	0.020539	0.0931014	Ferredoxin-type protein NapG (periplasmic nitrate reductase)	fig|598659.35.peg.556	-138.757	78	4	2	0	0	12	9	14	15	2	5	8	5		235	Unknown
fig|598659.35.peg.977	9.79827	-1.93101	0.523268	-3.69028	0.000224005	0.00323911	Adenosylmethionine-8-amino-7-oxononanoate aminotransferase (EC 2.6.1.62)	fig|598659.35.peg.977	-179.845	75	7	4	0	1	19	17	12	16	9	6	27	19		236	Cytoplasmic
fig|598659.35.peg.1451	5.36819	-1.93933	0.675073	-2.87277	0.00406891	0.0314864	FIG00469824: hypothetical protein	fig|598659.35.peg.1451	-64.938	75	3	2	1	1	11	10	4	4	2	4	13	9		237	Cytoplasmic
fig|598659.35.peg.935	4.59162	-1.94239	0.762639	-2.54693	0.0108674	0.0627465	2-hydroxy-6-oxohepta-2,4-dienoate hydrolase	fig|598659.35.peg.935	-92.5141	63	4	4	0	2	11	9	6	11	4	1	12	5		238	Cytoplasmic
fig|598659.35.peg.1164	3.2746	-1.96006	0.845742	-2.31756	0.0204733	0.0931014	Undecaprenyl diphosphate synthase (EC 2.5.1.31)	fig|598659.35.peg.1164	-74.1031	47	4	2	0	1	6	6	10	3	2	2	8	7		239	Cytoplasmic
fig|598659.35.peg.576	3.74528	-1.96535	0.859985	-2.28533	0.0222932	0.0982806	Uptake hydrogenase small subunit precursor (EC 1.12.99.6)	fig|598659.35.peg.576	-71.6059	60	4	0	0	0	8	9	6	11	3	3	4	9		240	Unknown
fig|598659.35.peg.127	5.89236	-1.96814	0.661491	-2.97532	0.00292687	0.0248956	Imidazole glycerol phosphate synthase amidotransferase subunit (EC 2.4.2.-)	fig|598659.35.peg.127	-126.336	66	3	1	0	2	14	6	10	10	4	3	15	14		241	Cytoplasmic
fig|598659.35.peg.1544	11.1304	-1.98171	0.498111	-3.97845	6.93665e-05	0.00126967	SSU ribosomal protein S16p	fig|598659.35.peg.1544	-65.5828	67	7	7	0	3	20	26	20	16	8	6	27	18		242	Cytoplasmic
fig|598659.35.peg.602	5.83833	-1.98356	0.65254	-3.03975	0.00236775	0.0214088	N-acetyl-L,L-diaminopimelate deacetylase (EC 3.5.1.47)	fig|598659.35.peg.602	-119.717	61	1	6	0	1	9	11	13	12	3	5	15	14		243	Cytoplasmic
fig|598659.35.peg.1392	4.31916	-1.98693	0.766361	-2.59268	0.00952326	0.0576177	Aminopeptidase YpdF (MP-, MA-, MS-, AP-, NP- specific)	fig|598659.35.peg.1392	-96.7995	63	3	5	2	0	9	7	10	10	2	2	10	8		244	Cytoplasmic
fig|598659.35.peg.243	4.44925	-2.01596	0.767158	-2.62783	0.00859314	0.0547387	Single-stranded-DNA-specific exonuclease RecJ (EC 3.1.-.-)	fig|598659.35.peg.243	-102.53	50	1	3	0	0	7	7	7	7	4	3	10	14		245	Cytoplasmic
fig|598659.35.peg.823	3.22065	-2.01945	0.882159	-2.28921	0.0220671	0.0978806	Phosphopantetheine adenylyltransferase (EC 2.7.7.3)	fig|598659.35.peg.823	-70.9255	74	5	3	0	0	6	6	2	2	3	2	6	9		246	Cytoplasmic
fig|598659.35.peg.1348	6.46632	-2.02601	0.70233	-2.8847	0.00391792	0.0307897	Formate dehydrogenase-O, iron-sulfur subunit (EC 1.2.1.2); Putative formate dehydrogenase iron-sulfur subunit (EC 1.2.1.2)	fig|598659.35.peg.1348	-135.819	94	6	9	1	2	15	18	24	23	3	3	12	5		247	CytoplasmicMembrane
fig|598659.35.peg.628	4.57792	-2.05108	0.796485	-2.57517	0.0100191	0.0598664	pyridoxal phosphate-dependent deaminase, putative	fig|598659.35.peg.628	-85.5424	58	5	2	0	0	10	12	8	7	4	3	6	9		248	Cytoplasmic
fig|598659.35.peg.728	12.9698	-2.0948	0.489262	-4.28155	1.85594e-05	0.00044728	ATPase component NikO of energizing module of nickel ECF transporter	fig|598659.35.peg.728	-128.243	64	14	13	1	1	26	17	11	11	9	8	45	24		249	CytoplasmicMembrane
fig|598659.35.peg.687	4.60522	-2.15256	0.751476	-2.86444	0.00417741	0.0317923	Heat shock protein GrpE	fig|598659.35.peg.687	-71.3957	72	3	5	1	1	10	6	3	4	2	2	11	11		250	Cytoplasmic
fig|598659.35.peg.348	4.40612	-2.20026	0.775155	-2.83848	0.00453288	0.0339614	Transcription elongation factor GreA	fig|598659.35.peg.348	-81.8542	68	1	1	0	1	7	6	11	8	3	2	16	10		251	Cytoplasmic
fig|598659.35.peg.225	12.6582	-2.25279	0.493843	-4.56175	5.07298e-06	0.000156075	Pyruvate:ferredoxin oxidoreductase, delta subunit (EC 1.2.7.1)	fig|598659.35.peg.225	-99.2038	84	3	5	0	1	24	21	18	23	6	10	34	31		252	Cytoplasmic
fig|598659.35.peg.215	3.73168	-2.256	0.960873	-2.34786	0.0188814	0.0891471	Phosphoribosylanthranilate isomerase (EC 5.3.1.24)	fig|598659.35.peg.215	-48.8478	63	3	2	0	0	11	10	4	6	1	4	4	5		253	Cytoplasmic
fig|598659.35.peg.1737	4.47399	-2.2884	0.814857	-2.80834	0.00497974	0.0360035	ADP-heptose--lipooligosaccharide heptosyltransferase II (EC 2.4.1.-)	fig|598659.35.peg.1737	-122.74	65	2	1	2	1	10	6	9	6	2	0	10	10		254	Cytoplasmic
fig|598659.35.peg.1012	3.03227	-2.29467	0.93905	-2.44361	0.0145413	0.0753646	Signal transduction histidine kinase CheA (EC 2.7.3.-)	fig|598659.35.peg.1012	-98.4767	46	0	0	0	0	6	4	6	4	2	2	9	8		255	Cytoplasmic
fig|598659.35.peg.631	14.1064	-2.30513	0.470754	-4.89668	9.74693e-07	4.54647e-05	Energy-conserving hydrogenase (ferredoxin), subunit C	fig|598659.35.peg.631	-96.9851	76	11	9	3	6	22	26	12	11	2	5	37	32		256	CytoplasmicMembrane
fig|598659.35.peg.1632	3.49813	-2.31641	0.88926	-2.60487	0.00919092	0.0564479	C4 aminotransferase specific for PseB product (PseC, second step of pseudaminic acid biosynthesis)	fig|598659.35.peg.1632	-85.2108	58	3	0	1	1	7	5	6	5	1	1	9	8		257	Cytoplasmic
fig|598659.35.peg.1366	4.57115	-2.32094	0.788397	-2.94387	0.00324138	0.0266309	LSU ribosomal protein L31p @ LSU ribosomal protein L31p, zinc-dependent	fig|598659.35.peg.1366	-43.4689	68	0	0	0	0	6	9	6	9	4	2	15	11		258	Cytoplasmic
fig|598659.35.peg.1041	3.18984	-2.39732	0.947077	-2.53128	0.0113647	0.063943	Molybdopterin binding domain	fig|598659.35.peg.1041	-54.7894	48	1	1	0	0	5	6	2	2	3	1	12	6		259	Cytoplasmic
fig|598659.35.peg.438	3.67112	-2.39734	0.977826	-2.45171	0.014218	0.0744901	hypothetical protein	fig|598659.35.peg.438	-57.3481	50	5	2	0	2	10	10	4	5	0	2	4	5		260	Cytoplasmic
fig|598659.35.peg.233	2.92803	-2.44891	1.00009	-2.44869	0.0143379	0.0746698	Chemotaxis response regulator protein-glutamate methylesterase CheB (EC 3.1.1.61)	fig|598659.35.peg.233	-71.0363	65	1	1	1	1	6	5	3	5	1	0	7	6		261	Cytoplasmic
fig|598659.35.peg.1603	2.86242	-2.6364	1.06533	-2.47473	0.0133339	0.0719431	Predicted L-lactate dehydrogenase, Fe-S oxidoreductase subunit YkgE	fig|598659.35.peg.1603	-74.7933	65	1	0	0	0	4	5	4	5	0	3	7	10		262	Cytoplasmic
fig|598659.35.peg.216	2.15689	-2.69867	1.17157	-2.30347	0.0212523	0.0954372	Fibronectin/fibrinogen-binding protein	fig|598659.35.peg.216	-75.3033	46	0	1	0	1	2	3	6	7	1	0	8	7		263	Cytoplasmic
fig|598659.35.peg.634	10.1787	-2.70885	0.588513	-4.60288	4.16683e-06	0.000140122	Energy-conserving hydrogenase (ferredoxin), subunit F	fig|598659.35.peg.634	-109.332	77	5	2	0	2	25	22	12	9	6	2	24	18		264	Cytoplasmic
fig|598659.35.peg.1696	3.30899	-2.71524	1.06699	-2.54477	0.0109351	0.0627465	Sulfate adenylyltransferase subunit 2 (EC 2.7.7.4)	fig|598659.35.peg.1696	-78.0543	60	0	0	0	2	5	2	4	7	1	0	9	14		265	Cytoplasmic
fig|598659.35.peg.694	3.09833	-2.74235	1.02378	-2.67866	0.00739173	0.0488057	UDP-galactose-lipid carrier transferase (EC 2.-.-.-)	fig|598659.35.peg.694	-63.7641	58	0	0	0	0	7	8	7	13	1	2	5	7		266	Cytoplasmic
fig|598659.35.peg.351	2.22021	-2.79564	1.15426	-2.42202	0.0154344	0.0785849	FIG022708: hypothetical protein	fig|598659.35.peg.351	-58.7912	51	2	0	0	0	7	3	1	3	1	1	5	5		267	Cytoplasmic
fig|598659.35.peg.1710	3.27539	-2.8477	0.9979	-2.8537	0.0043214	0.0327159	Ferredoxin, 2Fe-2S	fig|598659.35.peg.1710	-46.0854	87	0	0	0	0	6	6	3	5	1	2	8	10		268	Cytoplasmic
fig|598659.35.peg.241	12.6362	-2.8735	0.53333	-5.38784	7.13086e-08	5.72846e-06	SSU ribosomal protein S21p	fig|598659.35.peg.241	-50.5763	59	2	3	0	3	26	29	27	21	4	4	30	27		269	Unknown
fig|598659.35.peg.1444	6.8494	-2.88033	0.723328	-3.98205	6.83241e-05	0.00126662	LSU ribosomal protein L27p	fig|598659.35.peg.1444	-48.9638	57	2	2	0	1	13	16	12	11	1	4	15	17		270	Cytoplasmic
fig|598659.35.peg.1673	2.75085	-2.93661	1.19678	-2.45377	0.0141368	0.074334	ADP-heptose--lipooligosaccharide heptosyltransferase II (EC 2.4.1.-)	fig|598659.35.peg.1673	-57.3467	53	0	2	0	2	9	6	1	5	0	0	6	2		271	Cytoplasmic
fig|598659.35.peg.1386	2.40089	-2.94123	1.16619	-2.52209	0.011666	0.0651315	RNA polymerase sigma factor for flagellar operon	fig|598659.35.peg.1386	-62.3382	67	1	2	0	0	7	3	2	2	2	0	5	7		272	Cytoplasmic
fig|598659.35.peg.1138	4.06177	-2.95411	0.998777	-2.95773	0.0030991	0.0257546	Peptidyl-prolyl cis-trans isomerase (EC 5.2.1.8)	fig|598659.35.peg.1138	-68.9291	84	0	2	0	3	8	10	11	9	0	0	11	6		273	Cytoplasmic
fig|598659.35.peg.1626	3.62369	-3.01402	0.988409	-3.04937	0.00229324	0.0211212	Arsenate reductase and related proteins, glutaredoxin family	fig|598659.35.peg.1626	-59.8582	65	0	1	0	0	6	6	1	3	1	2	10	12		274	Cytoplasmic
fig|598659.35.peg.573	1.68582	-3.10863	1.26574	-2.45598	0.0140501	0.074334	hypothetical protein	fig|598659.35.peg.573	-47.8377	79	1	0	0	0	4	3	2	2	0	1	5	4		275	Cytoplasmic
fig|598659.35.peg.522	3.95805	-3.15182	1.00236	-3.14441	0.0016642	0.0164824	tRNA (guanine46-N7-)-methyltransferase (EC 2.1.1.33)	fig|598659.35.peg.522	-91.5376	64	3	4	0	0	7	6	10	6	1	2	8	16		276	Cytoplasmic
fig|598659.35.peg.934	1.07609	-3.28292	1.41555	-2.31919	0.0203849	0.0931014	Peptide methionine sulfoxide reductase MsrB (EC 1.8.4.12)	fig|598659.35.peg.934	-38.289	68	0	0	0	0	2	2	3	2	0	0	3	4		277	Cytoplasmic
fig|598659.35.peg.1621	3.1381	-3.30142	1.09683	-3.00996	0.0026128	0.0227597	Ribosomal large subunit pseudouridine synthase B (EC 4.2.1.70)	fig|598659.35.peg.1621	-72.0947	48	0	0	0	1	4	5	11	13	1	0	11	10		278	Cytoplasmic
fig|598659.35.peg.1500	1.17387	-3.40741	1.3794	-2.47021	0.0135033	0.0725863	glutaredoxin	fig|598659.35.peg.1500	-19.0534	45	0	0	0	0	3	2	2	2	0	0	4	3		279	Unknown
fig|598659.35.peg.1048	1.19499	-3.4239	1.38213	-2.47725	0.0132398	0.0719431	[NiFe] hydrogenase nickel incorporation protein HypA	fig|598659.35.peg.1048	-27.4725	67	0	0	0	0	3	3	0	0	0	0	4	2		280	Cytoplasmic
fig|598659.35.peg.1516	1.23172	-3.49068	1.43246	-2.43685	0.0148158	0.0762409	Thiamine monophosphate synthase	fig|598659.35.peg.1516	-25.7204	46	0	0	0	0	1	2	0	2	0	0	4	6		281	Cytoplasmic
fig|598659.35.peg.796	1.32108	-3.56251	1.37514	-2.59065	0.00957954	0.0577167	hypothetical protein	fig|598659.35.peg.796	-42.2118	45	0	0	0	0	3	3	0	6	0	0	2	5		282	Cytoplasmic
fig|598659.35.peg.22	3.68613	-3.60113	1.11626	-3.22606	0.00125505	0.0134321	NOL1/NOP2/sun family protein	fig|598659.35.peg.22	-73.2342	56	0	0	0	0	7	3	4	6	0	2	15	12		283	Cytoplasmic
fig|598659.35.peg.1573	1.38766	-3.67099	1.40374	-2.61516	0.00891867	0.0555879	HAD-superfamily hydrolase	fig|598659.35.peg.1573	-36.5374	54	0	0	0	0	2	1	2	0	0	0	6	6		284	Cytoplasmic
fig|598659.35.peg.795	1.56731	-3.84861	1.34248	-2.8668	0.0041465	0.031724	Zinc ABC transporter, ATP-binding protein ZnuC	fig|598659.35.peg.795	-48.7768	48	0	1	0	0	2	2	2	2	0	0	8	5		285	CytoplasmicMembrane
fig|598659.35.peg.1027	1.7035	-3.93575	1.30932	-3.00594	0.0026476	0.0229248	Diadenosine tetraphosphatase	fig|598659.35.peg.1027	-46.9494	64	0	0	0	0	4	3	2	1	0	0	3	7		286	Unknown
fig|598659.35.peg.520	1.91987	-4.10288	1.26114	-3.2533	0.00114071	0.0126882	Ribosomal large subunit pseudouridine synthase D (EC 4.2.1.70)	fig|598659.35.peg.520	-51.2563	46	0	0	0	0	4	5	4	5	0	0	4	6		287	Cytoplasmic
fig|598659.35.peg.1104	1.94389	-4.11446	1.27137	-3.23623	0.00121118	0.0133692	Peptidyl-tRNA hydrolase (EC 3.1.1.29)	fig|598659.35.peg.1104	-51.55	62	0	0	0	0	5	6	5	6	0	0	5	3		288	Cytoplasmic
fig|598659.35.peg.1129	2.042	-4.20801	1.25546	-3.35177	0.000802968	0.0095958	Helicase PriA essential for oriC/DnaA-independent DNA replication	fig|598659.35.peg.1129	-72.0615	43	0	0	0	0	6	3	3	2	0	0	8	4		289	Cytoplasmic
fig|598659.35.peg.385	2.40267	-4.43023	1.20991	-3.66162	0.000250625	0.00348466	Uncharacterized protein MJ0754	fig|598659.35.peg.385	-59.1397	53	0	0	0	0	5	6	1	0	0	0	6	7		290	Cytoplasmic
fig|598659.35.peg.1653	6.61164	-4.46002	1.02531	-4.34994	1.36174e-05	0.000345452	SSU ribosomal protein S19p (S15e)	fig|598659.35.peg.1653	-64.6981	63	1	0	0	0	20	10	12	8	1	1	16	18		291	Cytoplasmic
fig|598659.35.peg.399	2.51148	-4.50989	1.20759	-3.73463	0.000187992	0.00283163	Queuosine Biosynthesis QueE Radical SAM	fig|598659.35.peg.399	-55.0338	63	0	0	0	0	4	6	1	7	0	0	10	6		292	Cytoplasmic
fig|598659.35.peg.1604	2.5167	-4.51154	1.24291	-3.62983	0.000283612	0.00384801	Predicted L-lactate dehydrogenase, Iron-sulfur cluster-binding subunit YkgF	fig|598659.35.peg.1604	-72.5791	46	2	0	0	0	8	2	2	5	0	0	9	7		293	Cytoplasmic
fig|598659.35.peg.383	2.75647	-4.63576	1.18595	-3.90891	9.27141e-05	0.00163493	Uncharacterized protein MJ0754	fig|598659.35.peg.383	-60.0412	43	0	2	0	0	5	7	0	0	0	0	9	7		294	Cytoplasmic
fig|598659.35.peg.328	2.84583	-4.66718	1.18948	-3.9237	8.72009e-05	0.00157616	tRNA-specific 2-thiouridylase MnmA	fig|598659.35.peg.328	-63.8772	59	0	0	0	0	7	8	10	10	0	0	7	6		295	Cytoplasmic
fig|598659.35.peg.1349	4.71053	5.95288	1.14667	5.19145	2.08663e-07	1.40884e-05	Putative formate dehydrogenase, cytochrome B subunit (EC 1.2.1.2)	fig|598659.35.peg.1349	-52.0469	30	8	7	6	7	0	0	5	5	10	8	0	0
fig|598659.35.peg.809	4.13001	5.82862	1.15835	5.03182	4.85836e-07	2.509e-05	outer membrane autotransporter barrel	fig|598659.35.peg.809	-88.1414	24	4	3	3	7	0	0	7	3	12	8	0	0
fig|598659.35.peg.1598	4.07737	5.70856	1.19341	4.78342	1.72338e-06	7.31916e-05	FUSOBACTERIUM OUTER MEMBRANE PROTEIN FAMILY	fig|598659.35.peg.1598	-69.8159	8	1	2	7	5	0	0	3	4	8	5	0	0
fig|598659.35.peg.147	2.4942	5.153	1.332	3.86861	0.000109459	0.0018621	Aerobic glycerol-3-phosphate dehydrogenase (EC 1.1.5.3)	fig|598659.35.peg.147	-42.8441	32	0	0	0	5	0	0	4	2	6	9	0	0
fig|598659.35.peg.1173	2.13855	4.94513	1.47068	3.36249	0.000772433	0.00930781	Phage tail length tape-measure protein	fig|598659.35.peg.1173	-49.3169	17	0	0	1	0	0	0	0	0	8	10	0	0
fig|598659.35.peg.1188	2.10262	4.8397	1.26815	3.81636	0.000135434	0.00210579	hypothetical protein	fig|598659.35.peg.1188	-24.6749	39	1	0	2	3	0	0	0	0	6	4	0	0
fig|598659.35.peg.284	1.6013	4.52534	1.43004	3.16449	0.00155357	0.0156005	FUSOBACTERIUM OUTER MEMBRANE PROTEIN FAMILY	fig|598659.35.peg.284	-67.8637	17	3	4	0	3	0	0	5	6	4	6	0	0
fig|598659.35.peg.1663	1.59223	4.5204	1.42113	3.18085	0.00146844	0.0149533	multidrug ABC transporter	fig|598659.35.peg.1663	-29.0077	19	3	2	0	3	0	0	3	3	5	5	0	0
fig|598659.35.peg.1186	2.83898	4.51531	1.21985	3.70153	0.000214301	0.00316203	hypothetical protein	fig|598659.35.peg.1186	-28.7041	21	1	1	3	3	0	0	2	1	10	4	1	0
fig|598659.35.peg.986	2.23917	4.22344	1.31552	3.21047	0.00132518	0.0136872	ABC transporter permease protein	fig|598659.35.peg.986	-37.4366	36	2	4	0	5	0	0	0	1	7	5	1	0
fig|598659.35.peg.221	1.9069	3.98805	1.34334	2.96875	0.0029901	0.0251377	Potassium uptake protein TrkH	fig|598659.35.peg.221	-28.2706	12	3	3	0	3	0	1	2	3	7	5	0	0
fig|598659.35.peg.1241	1.19639	3.96264	1.69145	2.34275	0.0191423	0.0895784	hypothetical membrane protein	fig|598659.35.peg.1241	-10.3015	36	0	0	1	4	0	0	1	1	2	0	0	0
fig|598659.35.peg.1180	1.02456	3.916	1.62079	2.4161	0.0156878	0.0795073	phage tail protein, putative	fig|598659.35.peg.1180	-32.4466	36	0	0	0	1	0	0	0	0	3	5	0	0
fig|598659.35.peg.1437	53.1818	3.42145	0.306224	11.173	5.52682e-29	3.99589e-26	FUSOBACTERIUM OUTER MEMBRANE PROTEIN FAMILY	fig|598659.35.peg.1437	-577.71	38	59	57	53	72	11	16	77	64	113	95	13	5
fig|598659.35.peg.228	4.69192	2.66903	0.819655	3.25629	0.00112879	0.0126882	Chloride channel protein	fig|598659.35.peg.228	-44.8127	27	4	4	5	7	1	4	4	2	8	6	1	0
fig|598659.35.peg.1457	6.62473	2.06376	0.670789	3.07661	0.00209369	0.0195736	NADH-ubiquinone oxidoreductase chain M (EC 1.6.5.3)	fig|598659.35.peg.1457	-50.0736	23	14	11	5	11	6	4	6	7	9	10	1	1
fig|598659.35.peg.304	9.92693	1.69535	0.501831	3.37833	0.000729266	0.0089366	Probable low-affinity inorganic phosphate transporter	fig|598659.35.peg.304	-85.0583	30	14	17	6	10	9	7	18	17	17	22	3	4
fig|598659.35.peg.1639	12.2793	1.64351	0.449636	3.6552	0.000256982	0.00353902	Formate dehydrogenase	fig|598659.35.peg.1639	-47.5352	28	12	15	11	18	8	6	12	10	16	15	9	6
fig|598659.35.peg.1791	4.28447	1.63696	0.681155	2.40322	0.0162515	0.0806577	hypothetical protein	fig|598659.35.peg.1791	-51.9718	34	5	5	2	4	2	2	6	6	12	7	3	4
fig|598659.35.peg.91	20.6183	1.51435	0.322769	4.69175	2.70873e-06	0.000103074	Cytochrome d ubiquinol oxidase subunit II (EC 1.10.3.-)	fig|598659.35.peg.91	-109.594	32	24	17	17	20	15	12	17	19	34	35	14	12
fig|598659.35.peg.316	6.95522	1.47896	0.575659	2.56917	0.0101943	0.0599228	MotA/TolQ/ExbB proton channel family protein	fig|598659.35.peg.316	-77.8201	34	9	11	5	7	5	3	6	6	18	7	9	2
fig|598659.35.peg.810	7.47721	1.37707	0.524969	2.62315	0.00871197	0.0550109	Sensory box/GGDEF family protein	fig|598659.35.peg.810	-107.788	37	7	4	3	6	5	3	15	15	15	18	6	8
fig|598659.35.peg.1551	29.8574	1.36847	0.294961	4.6395	3.4925e-06	0.000123174	MOLYBDOPTERIN OXIDOREDUCTASE, MEMBRANE SUBUNIT	fig|598659.35.peg.1551	-99.4051	29	34	37	25	29	20	20	31	23	62	33	25	18
fig|598659.35.peg.1003	19.7002	1.26889	0.441912	2.87136	0.00408711	0.0314864	Sodium/proline symporter	fig|598659.35.peg.1003	-68.8504	29	22	21	17	29	16	18	19	15	24	17	12	9
fig|598659.35.peg.187	7.11024	1.19904	0.513148	2.33663	0.0194585	0.0907645	Acyl-phosphate:glycerol-3-phosphate O-acyltransferase PlsY	fig|598659.35.peg.187	-65.223	36	5	7	5	7	4	5	6	9	11	12	9	4
fig|598659.35.peg.1275	9.4445	1.17733	0.477192	2.4672	0.0136174	0.0726597	FIG01209130: hypothetical protein	fig|598659.35.peg.1275	-119.62	35	10	11	5	12	7	9	9	10	14	15	10	3
fig|598659.35.peg.1785	10.3679	1.02689	0.450632	2.27879	0.0226798	0.0993203	ABC-type multidrug transport system, ATPase and permease component	fig|598659.35.peg.1785	-100.029	33	11	8	8	12	9	8	12	14	11	15	7	9
fig|598659.35.peg.1484	11.518	1.0207	0.401663	2.54118	0.0110479	0.06285	Methyl-accepting chemotaxis protein	fig|598659.35.peg.1484	-77.1408	28	15	12	7	12	7	8	9	9	20	16	15	9
fig|598659.35.peg.126	10.9123	1.01517	0.42145	2.40875	0.0160074	0.0801447	N-linked glycosylation glycosyltransferase PglG	fig|598659.35.peg.126	-80.8896	37	13	14	9	10	7	9	6	8	18	13	13	7
fig|598659.35.peg.583	4.4903	-2.07347	0.796245	-2.60405	0.0092128	0.0564479	[NiFe] hydrogenase metallocenter assembly protein HypF	fig|598659.35.peg.583	-118.163	36	3	3	0	3	7	9	6	4	0	3	14	7
fig|598659.35.peg.152	1.10011	-3.30248	1.44602	-2.28383	0.0223813	0.0983688	hypothetical protein	fig|598659.35.peg.152	-36.194	35	1	1	0	0	3	3	5	0	0	0	4	1
fig|598659.35.peg.525	1.28986	-3.53635	1.34764	-2.6241	0.00868773	0.0550109	Membrane-bound metallopeptidase	fig|598659.35.peg.525	-53.1326	39	1	1	0	0	3	3	6	6	0	0	4	3
fig|598659.35.peg.246	1.40066	-3.65202	1.35082	-2.70356	0.00686005	0.0457126	Cytochrome c551 peroxidase (EC 1.11.1.5)	fig|598659.35.peg.246	-38.9051	37	0	0	0	0	5	2	2	5	0	0	4	3
fig|598659.35.peg.1671	1.40585	-3.65481	1.33007	-2.74783	0.00599906	0.0413837	Bacterial sugar transferase	fig|598659.35.peg.1671	-38.8981	36	4	2	0	0	3	4	6	5	0	0	4	3
fig|598659.35.peg.1229	2.4864	-3.70168	1.19364	-3.10117	0.00192756	0.0185692	Cell division protein FtsI [Peptidoglycan synthetase] (EC 2.4.1.129)	fig|598659.35.peg.1229	-73.699	27	4	5	0	0	5	6	5	8	1	0	7	6
fig|598659.35.peg.1810	1.97543	-4.15489	1.25759	-3.30384	0.000953697	0.0109448	Putative ribosomal pseudouridine synthase (EC 4.2.1.70)	fig|598659.35.peg.1810	-55.8586	37	1	1	0	0	5	3	2	5	0	0	5	7
LPC_vs_LPB

## Sheet: stat_al_qspec
HPC_vs_LPC
Protein	Len	S0_LPC	S0_LPC	S0_LPC	S0_LPC	S1_HPC	S1_HPC	S1_HPC	S1_HPC	LogFoldChange	Zstatistic	fdr	FDRup	FDRdown	function	log(E value)	Coverage			Final_Localization (Psort)
fig|598659.35.peg.1348	198	1	2	3	3	6	9	24	23	1.746	4.9948	0	0	0.636921	Formate dehydrogenase-O, iron-sulfur subunit (EC 1.2.1.2); Putative formate dehydrogenase iron-sulfur subunit (EC 1.2.1.2)	-135.819	94		1	CytoplasmicMembrane
fig|598659.35.peg.1621	263	0	1	1	0	0	0	11	13	1.725	3.1981	0.00029	4.2e-05	0.653023	Ribosomal large subunit pseudouridine synthase B (EC 4.2.1.70)	-72.0947	48		2	Cytoplasmic
fig|598659.35.peg.72	307	0	0	0	0	0	1	12	10	1.711	3.2157	0.000266	3.8e-05	0.652673	Polysaccharide deacetylase	-56.525	52		3	Unknown
fig|598659.35.peg.328	347	0	0	0	0	0	0	10	10	1.592	2.8912	0.001211	0.000205	0.660603	tRNA-specific 2-thiouridylase MnmA	-63.8772	59		4	Cytoplasmic
fig|598659.35.peg.1653	93	0	0	1	1	1	0	12	8	1.547	2.7475	0.002373	0.000406	0.665158	SSU ribosomal protein S19p (S15e)	-64.6981	63		5	Cytoplasmic
fig|598659.35.peg.1115	358	1	4	2	1	3	5	14	16	1.398	3.4121	9.1e-05	1.2e-05	0.649169	tRNA pseudouridine 13 synthase (EC 4.2.1.-)	-95.3265	64		6	Cytoplasmic
fig|598659.35.peg.522	372	0	0	1	2	3	4	10	6	1.341	2.8638	0.001375	0.000234	0.661428	tRNA (guanine46-N7-)-methyltransferase (EC 2.1.1.33)	-91.5376	64		7	Cytoplasmic
fig|598659.35.peg.694	265	0	0	1	2	0	0	7	13	1.333	2.5985	0.004687	0.000802	0.670433	UDP-galactose-lipid carrier transferase (EC 2.-.-.-)	-63.7641	58		8	Cytoplasmic
fig|598659.35.peg.331	210	0	3	5	3	6	5	22	22	1.325	3.7358	1.5e-05	2e-06	0.644691	Ribonuclease I precursor (EC 3.1.27.6)	-90.4102	74		9	Unknown
fig|598659.35.peg.1152	329	0	0	2	2	3	4	8	11	1.31	2.6257	0.004155	0.00071	0.669428	FIG00638667: hypothetical protein	-73.2282	47		10	Unknown
fig|598659.35.peg.241	70	0	3	4	4	2	3	27	21	1.284	4.3076	0	0	0.640612	SSU ribosomal protein S21p	-50.5763	59		11	Unknown
fig|598659.35.peg.1392	337	2	0	2	2	3	5	10	10	1.254	2.8264	0.001638	0.00028	0.662588	Aminopeptidase YpdF (MP-, MA-, MS-, AP-, NP- specific)	-96.7995	63		12	Cytoplasmic
fig|598659.35.peg.334	391	1	3	2	2	4	4	15	9	1.243	3.0998	0.000465	7.1e-05	0.655126	Sulfate adenylyltransferase, dissimilatory-type (EC 2.7.7.4)	-77.983	47		13	Cytoplasmic
fig|598659.35.peg.556	273	0	0	2	5	4	2	14	15	1.216	3.5038	5.4e-05	7e-06	0.647729	Ferredoxin-type protein NapG (periplasmic nitrate reductase)	-138.757	78		14	Unknown
fig|598659.35.peg.1444	87	0	1	1	4	2	2	12	11	1.201	2.7031	0.002919	0.000499	0.666673	LSU ribosomal protein L27p	-48.9638	57		15	Cytoplasmic
fig|598659.35.peg.1833	609	10	20	10	13	35	42	65	70	1.188	7.2421	0	0	0.633209	Zn-dependent hydrolase, RNA-metabolising	-280.817	69		16	Cytoplasmic
fig|598659.35.peg.1138	174	0	3	0	0	0	2	11	9	1.168	2.5117	0.006779	0.001174	0.673786	Peptidyl-prolyl cis-trans isomerase (EC 5.2.1.8)	-68.9291	84		17	Cytoplasmic
fig|598659.35.peg.862	323	1	0	6	0	5	2	14	10	1.068	2.7683	0.002152	0.000369	0.664465	rRNA small subunit methyltransferase H	-121.299	71		18	Cytoplasmic
fig|598659.35.peg.1654	274	15	19	18	29	51	53	93	90	1.061	8.6123	0	0	0.632809	LSU ribosomal protein L2p (L8e)	-256.845	78		19	Cytoplasmic
fig|598659.35.peg.750	277	3	8	5	4	4	8	30	27	1.051	4.094	2e-06	0	0.641822	Signal peptidase I (EC 3.4.21.89)	-138.566	75		20	CytoplasmicMembrane
fig|598659.35.peg.80	555	1	8	0	3	5	6	16	17	1.037	3.4148	9e-05	1.2e-05	0.649125	Uncharacterized flavoprotein	-159.454	68		21	Cytoplasmic
fig|598659.35.peg.935	243	0	2	4	1	4	4	6	11	1.022	2.5323	0.006224	0.001074	0.672969	2-hydroxy-6-oxohepta-2,4-dienoate hydrolase	-92.5141	63		22	Cytoplasmic
fig|598659.35.peg.602	387	0	1	3	5	1	6	13	12	1.01	2.627	0.004131	0.000706	0.66938	N-acetyl-L,L-diaminopimelate deacetylase (EC 3.5.1.47)	-119.717	61		23	Cytoplasmic
fig|598659.35.peg.1318	511	49	51	55	55	116	100	252	229	1.002	12.4699	0	0	0.63201	Hydroxylamine oxidoreductase (Fragment)	-493.772	84		24	Periplasmic
fig|598659.35.peg.1461	189	2	3	7	5	6	4	23	22	0.991	3.2598	0.000212	3e-05	0.651827	TolA protein	-101.795	76		25	Cytoplasmic
fig|598659.35.peg.1449	140	4	9	11	16	11	12	47	55	0.952	5.2949	0	0	0.63559	LSU ribosomal protein L13p (L13Ae)	-175.564	72		26	Cytoplasmic
fig|598659.35.peg.855	364	0	5	7	5	9	9	22	14	0.948	3.5121	5.1e-05	7e-06	0.647604	N-succinyl-L,L-diaminopimelate aminotransferase alternative (EC 2.6.1.17)	-152.782	76		27	Cytoplasmic
fig|598659.35.peg.781	301	3	7	9	7	9	12	30	28	0.939	4.3183	0	0	0.640553	UDP-galactose-lipid carrier transferase (EC 2.-.-.-)	-198.584	79		28	Cytoplasmic
fig|598659.35.peg.1542	173	0	3	3	4	7	5	9	12	0.931	2.6703	0.003395	0.00058	0.667822	16S rRNA processing protein RimM	-83.9147	72		29	Cytoplasmic
fig|598659.35.peg.1652	89	4	8	7	12	10	13	41	32	0.921	4.5454	0	0	0.639321	LSU ribosomal protein L22p (L17e)	-75.4846	74		30	Cytoplasmic
fig|598659.35.peg.1346	941	37	52	33	47	82	86	184	153	0.887	10.1422	0	0	0.632409	Formate dehydrogenase-O, major subunit (EC 1.2.1.2) @ selenocysteine-containing	-551.969	76		31	Unknown
fig|598659.35.peg.1546	254	2	3	3	3	1	4	12	14	0.864	2.4995	0.007126	0.001238	0.674278	FIG000124: Ribosomal large subunit pseudouridine synthase D (EC 4.2.1.70)	-83.7311	67		32	Cytoplasmic
fig|598659.35.peg.1550	222	5	9	19	18	30	33	43	38	0.85	5.1486	0	0	0.636165	Fe-S-cluster-containing hydrogenase components 1	-169.764	76		33	Cytoplasmic
fig|598659.35.peg.1544	81	0	3	8	6	7	7	20	16	0.837	2.9787	0.00081	0.000133	0.65813	SSU ribosomal protein S16p	-65.5828	67		34	Cytoplasmic
fig|598659.35.peg.720	917	2	5	9	4	10	13	17	14	0.835	3.2705	0.0002	2.8e-05	0.651628	DNA mismatch repair protein MutS	-178.796	54		35	Cytoplasmic
fig|598659.35.peg.225	133	0	1	6	10	3	5	18	23	0.803	2.7721	0.002114	0.000362	0.66434	Pyruvate:ferredoxin oxidoreductase, delta subunit (EC 1.2.7.1)	-99.2038	84		36	Cytoplasmic
fig|598659.35.peg.631	164	3	6	2	5	11	9	12	11	0.795	2.748	0.002367	0.000405	0.665141	Energy-conserving hydrogenase (ferredoxin), subunit C	-96.9851	76		37	CytoplasmicMembrane
fig|598659.35.peg.1657	191	12	11	15	19	20	17	52	62	0.793	4.9806	0	0	0.636995	LSU ribosomal protein L3p (L3e)	-174.479	84		38	Cytoplasmic
fig|598659.35.peg.728	257	1	1	9	8	14	13	11	11	0.788	2.7883	0.001959	0.000335	0.663809	ATPase component NikO of energizing module of nickel ECF transporter	-128.243	64		39	CytoplasmicMembrane
fig|598659.35.peg.20	446	5	7	6	10	14	9	23	26	0.773	3.4235	8.5e-05	1.2e-05	0.648984	Thymidylate synthase thyX (EC 2.1.1.-)	-186.793	67		40	Cytoplasmic
fig|598659.35.peg.1616	684	3	8	5	5	14	11	13	17	0.768	3.0064	0.000714	0.000115	0.657399	diguanylate cyclase/phosphodiesterase (GGDEF & EAL domains) with PAS/PAC sensor(s)	-157.356	52		41	CytoplasmicMembrane
fig|598659.35.peg.1618	270	8	7	8	8	9	13	30	28	0.76	3.7309	1.5e-05	2e-06	0.644744	UTP--glucose-1-phosphate uridylyltransferase (EC 2.7.7.9)	-172.373	85		42	Cytoplasmic
fig|598659.35.peg.753	364	2	2	13	14	16	14	27	21	0.731	3.4969	5.6e-05	8e-06	0.647833	Chaperone protein DnaJ	-222.882	78		43	Cytoplasmic
fig|598659.35.peg.1617	590	10	14	12	15	35	24	34	33	0.717	4.3669	0	0	0.640288	Glucosamine--fructose-6-phosphate aminotransferase [isomerizing] (EC 2.6.1.16)	-270.127	78		44	Cytoplasmic
fig|598659.35.peg.1718	122	3	7	10	6	7	10	25	23	0.715	3.0101	0.000702	0.000113	0.657304	SSU ribosomal protein S13p (S18e)	-121.77	73		45	Cytoplasmic
fig|598659.35.peg.819	302	3	4	3	8	5	3	17	18	0.715	2.5461	0.005874	0.001011	0.672429	Probable UDP-galactose-lipid carrier transferase	-103.846	71		46	Cytoplasmic
fig|598659.35.peg.1044	287	6	15	21	21	18	23	56	56	0.71	4.5298	0	0	0.639405	Putative succinate dehydrogenase cytochrome b subunit	-187.23	76		47	Cytoplasmic
fig|598659.35.peg.1249	386	0	4	14	12	18	15	19	23	0.683	3.1221	0.000419	6.3e-05	0.654625	Alternative dihydrofolate reductase 2 / Dihydropteroate synthase (EC 2.5.1.15)	-178.263	71		48	Cytoplasmic
fig|598659.35.peg.1245	142	3	6	8	10	13	11	22	18	0.683	2.9235	0.001043	0.000175	0.659661	Ribose 5-phosphate isomerase B (EC 5.3.1.6)	-96.3675	71		49	Cytoplasmic
fig|598659.35.peg.1539	118	7	8	15	12	13	13	42	32	0.677	3.6808	2e-05	2e-06	0.645321	LSU ribosomal protein L19p	-92.2961	53		50	Cytoplasmic
fig|598659.35.peg.1332	1155	25	35	42	33	46	49	129	103	0.674	6.538	0	0	0.633617	Tetrathionate reductase subunit A	-723.631	79		51	Cytoplasmic
fig|598659.35.peg.1656	193	10	9	14	17	26	20	40	31	0.671	3.9211	5e-06	0	0.642984	LSU ribosomal protein L4p (L1e)	-175.356	72		52	Cytoplasmic
fig|598659.35.peg.798	398	6	10	14	15	19	24	31	32	0.663	3.6377	2.5e-05	3e-06	0.645856	Sulfide:quinone oxidoreductase	-258.434	72		53	Cytoplasmic
fig|598659.35.peg.755	466	9	12	11	9	7	6	40	43	0.662	3.5796	3.5e-05	5e-06	0.646632	Metallo-beta-lactamase family protein, RNA-specific	-176.638	68		54	Cytoplasmic
fig|598659.35.peg.54	281	2	6	14	13	17	14	29	23	0.658	3.4871	5.9e-05	8e-06	0.647982	Acetyl-coenzyme A carboxyl transferase beta chain (EC 6.4.1.2)	-130.524	71		55	Cytoplasmic
fig|598659.35.peg.1382	178	4	4	8	12	8	7	28	22	0.653	2.9489	0.000928	0.000154	0.658944	Translation initiation factor 3	-88.1327	72		56	Cytoplasmic
fig|598659.35.peg.1325	424	3	8	13	13	20	13	27	23	0.636	3.1402	0.000384	5.7e-05	0.654229	Putative oxidoreductase ferredoxin-type protein, clusters with CPO	-180.111	65		57	CytoplasmicMembrane
fig|598659.35.peg.1651	240	28	30	34	32	31	35	109	106	0.62	5.8706	0	0	0.634389	SSU ribosomal protein S3p (S3e)	-273.5	75		58	Cytoplasmic
fig|598659.35.peg.915	399	9	10	16	14	22	18	36	31	0.605	3.4613	6.9e-05	9e-06	0.648382	Tryptophan synthase beta chain (EC 4.2.1.20)	-185.718	75		59	Cytoplasmic
fig|598659.35.peg.391	685	14	18	49	48	64	62	82	74	0.587	5.6526	0	0	0.634767	Ferrous iron transport protein B	-291.043	59		60	CytoplasmicMembrane
fig|598659.35.peg.191	488	4	8	7	9	16	18	12	15	0.579	2.548	0.005827	0.001002	0.672355	Exopolyphosphatase (EC 3.6.1.11)	-118.253	54		61	Cytoplasmic
fig|598659.35.peg.1297	652	6	10	18	16	21	21	33	34	0.578	3.5058	5.3e-05	7e-06	0.647699	3'-to-5' exoribonuclease RNase R	-221.274	62		62	Cytoplasmic
fig|598659.35.peg.1047	473	24	26	37	33	34	33	105	82	0.559	4.8257	0	0	0.637824	Glutamate synthase [NADPH] small chain (EC 1.4.1.13)	-447.665	91		63	Cytoplasmic
fig|598659.35.peg.1650	141	7	7	7	10	7	5	26	28	0.558	2.4987	0.007149	0.001242	0.67431	LSU ribosomal protein L16p (L10e)	-77.4969	54		64	Cytoplasmic
fig|598659.35.peg.70	202	9	5	15	12	18	12	32	24	0.543	2.7992	0.001861	0.000319	0.663456	Orotate phosphoribosyltransferase (EC 2.4.2.10)	-104.159	74		65	Cytoplasmic
fig|598659.35.peg.517	704	7	12	14	11	24	23	27	17	0.542	2.8215	0.001676	0.000286	0.662743	GTP pyrophosphokinase (EC 2.7.6.5), (p)ppGpp synthetase II / Guanosine-3',5'-bis(diphosphate) 3'-pyrophosphohydrolase (EC 3.1.7.2)	-211.029	60		66	Cytoplasmic
fig|598659.35.peg.159	233	19	23	43	37	52	50	86	64	0.54	5.1888	0	0	0.63599	LSU ribosomal protein L1p (L10Ae)	-177.734	78		67	Cytoplasmic
fig|598659.35.peg.660	434	3	12	12	18	15	17	34	27	0.532	2.9519	0.000916	0.000152	0.658861	Glutamyl-tRNA(Gln) synthetase (EC 6.1.1.24)	-188.858	64		68	Cytoplasmic
fig|598659.35.peg.652	222	6	9	16	16	25	21	30	21	0.524	2.9154	0.001083	0.000182	0.659895	Phosphoribosylformylglycinamidine synthase, glutamine amidotransferase subunit (EC 6.3.5.3)	-143.819	86		69	Cytoplasmic
fig|598659.35.peg.1161	427	6	2	21	20	19	20	30	30	0.522	3.1354	0.000393	5.9e-05	0.654333	N-acetylglucosamine-1-phosphate uridyltransferase (EC 2.7.7.23) / Glucosamine-1-phosphate N-acetyltransferase (EC 2.3.1.157)	-177.785	69		70	Cytoplasmic
fig|598659.35.peg.165	155	10	16	21	18	14	17	64	39	0.519	3.3806	0.000109	1.5e-05	0.64969	SSU ribosomal protein S7p (S5e)	-145.373	71		71	Cytoplasmic
fig|598659.35.peg.124	622	1	3	17	16	19	18	18	20	0.517	2.5423	0.005969	0.001028	0.672577	PUTATIVE TWO-COMPONENT SENSOR	-151.865	47		72	CytoplasmicMembrane
fig|598659.35.peg.1716	208	22	21	31	37	37	30	80	79	0.509	4.597	0	0	0.639044	SSU ribosomal protein S4p (S9e)	-233.552	84		73	Cytoplasmic
fig|598659.35.peg.483	463	6	9	16	8	17	19	25	18	0.502	2.4821	0.007646	0.001334	0.674988	TrkA domain protein	-126.968	56		74	Cytoplasmic
fig|598659.35.peg.1643	178	10	11	18	17	18	17	40	35	0.482	2.9229	0.001046	0.000175	0.659679	LSU ribosomal protein L6p (L9e)	-143.413	72		75	Cytoplasmic
fig|598659.35.peg.56	244	11	12	12	15	15	19	29	35	0.472	2.7778	0.002058	0.000352	0.664152	thiol:disulfide interchange protein	-124.467	62		76	Unknown
fig|598659.35.peg.14	1015	24	25	40	30	53	50	69	55	0.467	4.1693	1e-06	0	0.641382	putative autotransporter protein	-281.473	42		77	OuterMembrane
fig|598659.35.peg.955	464	2	11	27	22	19	16	41	44	0.461	2.9049	0.001136	0.000191	0.6602	Cysteinyl-tRNA synthetase (EC 6.1.1.16)	-313.114	82		78	Cytoplasmic
fig|598659.35.peg.1381	611	30	34	43	47	64	68	83	79	0.451	4.9672	0	0	0.637066	Threonyl-tRNA synthetase (EC 6.1.1.3)	-430.399	89		79	Cytoplasmic
fig|598659.35.peg.451	278	34	41	40	37	38	39	113	95	0.447	4.654	0	0	0.63874	SSU ribosomal protein S2p (SAe)	-343.385	88		80	Cytoplasmic
fig|598659.35.peg.588	266	21	17	28	26	40	32	57	47	0.447	3.4057	9.5e-05	1.3e-05	0.649274	Lysine-arginine-ornithine-binding periplasmic protein precursor (TC 3.A.1.3.1)	-171.794	76		81	Periplasmic
fig|598659.35.peg.158	141	23	26	31	24	44	34	72	45	0.44	3.8712	7e-06	1e-06	0.643386	LSU ribosomal protein L11p (L12e)	-131.281	78		82	Cytoplasmic
fig|598659.35.peg.1331	371	38	55	51	53	53	57	135	123	0.437	4.9558	0	0	0.637126	Transglutaminase-like enzymes, putative cysteine proteases	-501.004	87		83	Unknown
fig|598659.35.peg.1524	819	19	22	39	42	52	43	67	66	0.426	4.0369	3e-06	0	0.642175	Leucyl-tRNA synthetase (EC 6.1.1.4)	-506.261	75		84	Cytoplasmic
fig|598659.35.peg.1045	322	11	16	20	20	19	26	34	42	0.402	2.7725	0.00211	0.000361	0.664327	Succinate dehydrogenase iron-sulfur protein (EC 1.3.99.1)	-220.938	77		85	CytoplasmicMembrane
fig|598659.35.peg.114	461	7	16	31	41	32	31	65	44	0.394	3.2504	0.000222	3.1e-05	0.652004	Glutamyl-tRNA synthetase (EC 6.1.1.17)	-309.228	82		86	Cytoplasmic
fig|598659.35.peg.557	944	99	136	106	97	103	109	293	268	0.37	6.0346	0	0	0.634126	Periplasmic nitrate reductase precursor (EC 1.7.99.4)	-673.922	82		87	Periplasmic
fig|598659.35.peg.501	289	11	18	20	23	22	24	36	42	0.357	2.4343	0.009233	0.001633	0.676999	Chromosome initiation inhibitor	-166.483	77		88	Cytoplasmic
fig|598659.35.peg.828	858	25	43	51	58	57	51	102	90	0.335	3.7046	1.8e-05	2e-06	0.645041	Valyl-tRNA synthetase (EC 6.1.1.9)	-495.159	69		89	Cytoplasmic
fig|598659.35.peg.808	321	20	31	38	28	31	31	72	62	0.32	2.6979	0.00299	0.000511	0.666853	Iron-sulfur cluster assembly scaffold protein IscU/NifU-like	-181.278	75		90	Cytoplasmic
fig|598659.35.peg.547	249	25	31	44	37	57	46	67	57	0.31	2.8204	0.001685	0.000288	0.662778	Alkyl hydroperoxide reductase protein C (EC 1.6.4.-)	-257.666	88		91	Cytoplasmic
fig|598659.35.peg.754	731	19	26	61	54	43	49	90	78	0.29	2.9628	0.000871	0.000144	0.65856	Phosphoribosylformylglycinamidine synthase, synthetase subunit (EC 6.3.5.3)	-592.549	92		92	Cytoplasmic
fig|598659.35.peg.1281	635	34	37	66	59	67	69	90	81	0.257	2.8538	0.001441	0.000245	0.661734	Methionyl-tRNA synthetase (EC 6.1.1.10)	-426.274	78		93	Cytoplasmic
fig|598659.35.peg.1808	443	23	30	60	45	56	52	84	58	0.257	2.4376	0.009116	0.001611	0.676857	Adenylosuccinate lyase (EC 4.3.2.2)	-320.769	78		94	Cytoplasmic
fig|598659.35.peg.807	389	36	37	96	85	78	78	130	106	0.237	2.8719	0.001324	0.000225	0.661182	Cysteine desulfurase (EC 2.8.1.7)	-344.397	89		95	Cytoplasmic
fig|598659.35.peg.593	260	54	56	62	50	48	49	128	116	0.229	2.6393	0.003909	0.000668	0.668933	Glutamine ABC transporter, periplasmic glutamine-binding protein (TC 3.A.1.3.2)	-255.33	79		96	Periplasmic
fig|598659.35.peg.1754	428	35	49	90	82	88	74	110	105	0.208	2.5077	0.006891	0.001195	0.673947	Cell division trigger factor (EC 5.2.1.8)	-467.396	85		97	Cytoplasmic
fig|598659.35.peg.578	377	61	76	192	179	144	146	204	224	0.146	2.6316	0.004047	0.000691	0.669212	Quinone-reactive Ni/Fe-hydrogenase small chain precursor (EC 1.12.5.1)	-766.583	91		98	CytoplasmicMembrane
fig|598659.35.peg.1549	897	151	186	227	193	257	265	295	239	0.135	3.0584	0.000563	8.8e-05	0.656098	Anaerobic dehydrogenases, typically selenocysteine-containing	-852.888	84		99	CytoplasmicMembrane
fig|598659.35.peg.154	399	226	320	802	651	303	331	845	675	-0.119	-3.6645	0.000877	0.644941	8.3e-05	Translation elongation factor Tu	-1134.42	97		100	Cytoplasmic
fig|598659.35.peg.1623	864	140	188	353	290	225	220	280	243	-0.198	-4.5328	4e-06	0.639627	0	Aconitate hydratase 2 (EC 4.2.1.3)	-1150.64	94		101	Cytoplasmic
fig|598659.35.peg.656	866	67	81	194	164	112	103	149	131	-0.221	-3.5848	0.001376	0.645583	0.00013	ClpB protein	-585.936	85		102	Cytoplasmic
fig|598659.35.peg.469	374	497	640	1756	1150	772	746	1428	930	-0.235	-10.3159	0	0.633143	0	Major outer membrane protein	-1909.77	98		103	OuterMembrane
fig|598659.35.peg.539	477	49	55	141	119	91	84	90	75	-0.261	-3.3596	0.00409	0.647582	0.000442	methyl-accepting chemotaxis protein	-325.178	76		104	Unknown
fig|598659.35.peg.854	722	67	93	152	124	92	99	108	96	-0.301	-4.2619	2.5e-05	0.640952	2e-06	Polyribonucleotide nucleotidyltransferase (EC 2.7.7.8)	-580.876	87		105	Cytoplasmic
fig|598659.35.peg.1548	513	81	115	566	384	238	218	323	220	-0.331	-8.4159	0	0.634373	0	hypothetical protein	-799.625	76		106	Unknown
fig|598659.35.peg.339	371	44	51	98	77	55	52	71	55	-0.344	-3.7745	0.000464	0.644086	4.4e-05	putative ATP/GTP-binding protein (mrp protein homolog)	-289.711	70		107	CytoplasmicMembrane
fig|598659.35.peg.1590	356	32	33	58	51	43	39	38	29	-0.349	-3.1071	0.00976	0.650779	0.001516	Membrane protease family protein HP0248	-172.112	65		108	Cytoplasmic
fig|598659.35.peg.1112	614	74	88	184	171	112	110	111	106	-0.354	-5.3983	0	0.637126	0	Uncharacterized protein MJ1355	-480.446	83		109	Cytoplasmic
fig|598659.35.peg.1705	618	57	74	133	113	76	80	92	74	-0.356	-4.4142	9e-06	0.640183	1e-06	Transketolase (EC 2.2.1.1)	-493.673	83		110	Cytoplasmic
fig|598659.35.peg.1830	701	29	47	53	50	35	38	36	39	-0.395	-3.7431	0.000557	0.644326	5.3e-05	Ribonucleotide reductase of class III (anaerobic), large subunit (EC 1.17.4.2)	-401.68	72		111	Cytoplasmic
fig|598659.35.peg.326	398	25	29	46	38	34	27	26	25	-0.404	-3.2281	0.006622	0.649054	0.000857	hypothetical protein	-172.449	65		112	Unknown
fig|598659.35.peg.1301	457	61	87	158	151	95	82	100	94	-0.408	-6.0181	0	0.636432	0	Type IV pilus biogenesis protein PilQ	-454.966	88		113	OuterMembrane
fig|598659.35.peg.1414	449	32	39	68	61	48	41	35	35	-0.422	-4.0039	0.000122	0.64246	1.1e-05	Type IV pilus biogenesis protein PilQ	-292.212	84		114	OuterMembrane
fig|598659.35.peg.1538	545	142	169	368	287	186	187	219	176	-0.423	-8.7439	0	0.633991	0	Heat shock protein 60 family chaperone GroEL	-720.722	90		115	Cytoplasmic
fig|598659.35.peg.1665	369	19	29	36	33	31	30	13	18	-0.438	-3.1122	0.009605	0.650697	0.001481	HlyD family secretion protein	-201.75	76		116	CytoplasmicMembrane
fig|598659.35.peg.1666	444	32	40	62	46	39	34	35	28	-0.469	-4.0548	9.1e-05	0.642137	8e-06	outer membrane efflux protein	-189.648	71		117	Unknown
fig|598659.35.peg.1125	399	18	26	33	32	21	27	21	14	-0.479	-3.2052	0.007143	0.64935	0.000957	hypothetical protein	-193.873	81		118	OuterMembrane
fig|598659.35.peg.1581	442	43	55	59	52	49	46	29	30	-0.507	-4.6589	2e-06	0.639074	0	Peptidase, M23/M37 family	-182.546	68		119	Unknown
fig|598659.35.peg.1056	649	15	19	43	33	23	20	19	18	-0.513	-3.599	0.001272	0.645467	0.00012	Methyl-accepting chemotaxis protein	-251.223	63		120	CytoplasmicMembrane
fig|598659.35.peg.659	490	23	29	60	58	30	26	31	33	-0.545	-4.6554	2e-06	0.639089	0	Signal transduction protein CetA, mediates an energy taxis response	-228.18	65		121	Unknown
fig|598659.35.peg.1846	155	16	11	43	38	23	15	17	20	-0.572	-3.7179	0.000644	0.644522	6.1e-05	6,7-dimethyl-8-ribityllumazine synthase (EC 2.5.1.78)	-133.462	87		122	Cytoplasmic
fig|598659.35.peg.46	460	63	74	122	106	81	76	47	42	-0.594	-7.4358	0	0.635231	0	HtrA protease/chaperone protein / Serine protease (Protease DO) (EC 3.4.21.-)	-350.987	78		123	Periplasmic
fig|598659.35.peg.1488	865	13	25	49	39	21	19	20	23	-0.606	-4.2543	2.6e-05	0.640992	2e-06	Flagellar hook subunit protein	-276.172	62		124	Extracellular
fig|598659.35.peg.1072	473	51	66	111	92	42	33	66	54	-0.693	-7.405	0	0.635292	0	Hydroxylamine reductase (EC 1.7.-.-)	-306.779	69		125	Cytoplasmic
fig|598659.35.peg.1362	288	34	45	100	60	35	42	28	27	-0.788	-7.4907	0	0.635124	0	hypothetical protein	-217.77	74		126	Unknown
fig|598659.35.peg.1296	398	50	65	122	105	79	90	8	5	-0.828	-9.0101	0	0.633666	0	Long-chain fatty acid transport protein	-350.532	88		127	Unknown
fig|598659.35.peg.987	376	8	11	22	25	11	18	2	4	-0.833	-4.2708	2.4e-05	0.640905	2e-06	Probable RND efflux membrane fusion protein	-141.536	63		128	Unknown
fig|598659.35.peg.1176	380	12	17	16	14	10	7	7	7	-0.846	-3.8311	0.000334	0.643662	3.1e-05	Phage tail sheath monomer	-105.213	74		129	Unknown
fig|598659.35.peg.1635	495	80	105	181	162	71	69	59	59	-0.918	-12.4269	0	0.632409	0	Flagellin	-458.799	77		130	Extracellular
fig|598659.35.peg.1636	494	120	149	417	311	132	127	93	88	-1.01	-17.8398	0	0.63201	0	Flagellin	-572.443	79		131	Extracellular
fig|598659.35.peg.1842	172	20	22	23	13	9	9	9	6	-1.055	-4.9399	0	0.638063	0	Thiol peroxidase, Tpx-type (EC 1.11.1.15)	-121.82	88		132	Periplasmic
fig|598659.35.peg.1682	374	6	9	17	12	6	9	0	0	-1.161	-3.9905	0.000132	0.642548	1.2e-05	Phosphoribosylglycinamide synthetase, ATP-grasp (A) domain protein	-128.461	63		133	Cytoplasmic
fig|598659.35.peg.1206	440	3	6	13	9	4	4	2	2	-1.182	-3.5231	0.001915	0.646095	0.000184	Replicative DNA helicase (DnaB) (EC 3.6.4.12)	-79.1333	48		134	Cytoplasmic
fig|598659.35.peg.1175	161	31	27	38	26	16	11	10	8	-1.201	-6.6285	0	0.636024	0	hypothetical protein	-81.637	79		135	Cytoplasmic
fig|598659.35.peg.984	416	7	4	19	14	5	3	3	1	-1.502	-4.7334	1e-06	0.638772	0	Probable outer membrane component of multidrug efflux pump	-102.951	55		136	OuterMembrane
fig|598659.35.peg.1192	339	22	30	81	84	13	15	8	14	-1.673	-10.552	0	0.632874	0	Putative capsid protein of prophage	-242.078	75		137	Cytoplasmic
fig|598659.35.peg.1179	326	6	7	13	17	5	3	0	1	-1.696	-4.9842	0	0.63794	0	hypothetical protein	-135.712	80		138	Unknown
fig|598659.35.peg.1181	360	3	3	14	10	2	0	0	0	-2.048	-3.9085	0.000213	0.643105	1.9e-05	Phage baseplate assembly protein J	-82.6213	56		139	Cytoplasmic
fig|598659.35.peg.13	1229	0	0	2	1	8	7	9	13	1.735	3.7011	1.8e-05	2e-06	0.645081	possible Bacterial Ig-like domain (group 1)	-101.639	28
fig|598659.35.peg.1229	593	0	0	1	0	4	5	5	8	1.648	2.9046	0.001138	0.000192	0.660209	Cell division protein FtsI [Peptidoglycan synthetase] (EC 2.4.1.129)	-73.699	27
fig|598659.35.peg.514	441	0	0	0	0	3	4	9	7	1.601	2.7524	0.002319	0.000397	0.664994	N-acetylmuramoyl-L-alanine amidase (EC 3.5.1.28)	-54.7277	38
fig|598659.35.peg.1337	461	1	1	3	3	6	3	7	10	1.038	2.5758	0.005174	0.000887	0.671287	diguanylate cyclase (GGDEF domain) with PAS/PAC sensor	-56.681	37
fig|598659.35.peg.1437	3050	53	72	113	95	59	57	77	64	-0.449	-5.4972	0	0.636974	0	FUSOBACTERIUM OUTER MEMBRANE PROTEIN FAMILY	-577.71	38
fig|598659.35.peg.91	398	17	20	34	35	24	17	17	19	-0.508	-3.4212	0.003143	0.646991	0.00032	Cytochrome d ubiquinol oxidase subunit II (EC 1.10.3.-)	-109.594	32
fig|598659.35.peg.1186	130	3	3	10	4	1	1	2	1	-1.658	-3.3067	0.005023	0.648134	0.00058	hypothetical protein	-28.7041	21
fig|598659.35.peg.1173	836	1	0	8	10	0	0	0	0	-1.944	-3.2744	0.005647	0.648496	0.000682	Phage tail length tape-measure protein	-49.3169	17
HPC vs LPB
Protein	Len	S0_LPB	S0_LPB	S0_LPB	S0_LPB	S1_HPC	S1_HPC	S1_HPC	S1_HPC	LogFoldChange	Zstatistic	fdr	FDRup	FDRdown	function	log(E value)	Coverage			Final_Localization (Psort)
fig|598659.35.peg.1296	398	4	3	4	4	79	90	8	5	2.688	9.3813	0	0	0.518266	Long-chain fatty acid transport protein	-350.532	88		1	Unknown
fig|598659.35.peg.136	267	0	0	3	0	20	27	5	9	2.521	5.8802	0	0	0.522214	hypothetical protein	-99.3964	60		2	OuterMembrane
fig|598659.35.peg.704	295	1	0	1	2	16	18	6	4	2.404	5.3559	0	0	0.524623	hypothetical protein	-78.0959	61		3	Unknown
fig|598659.35.peg.72	307	2	0	0	1	0	1	12	10	1.866	3.666	7.3e-05	5e-06	0.538882	Polysaccharide deacetylase	-56.525	52		4	Unknown
fig|598659.35.peg.987	376	2	1	2	2	11	18	2	4	1.816	4.3817	0	0	0.531753	Probable RND efflux membrane fusion protein	-141.536	63		5	Unknown
fig|598659.35.peg.234	310	0	2	0	2	5	7	7	7	1.671	4.0402	6e-06	0	0.534872	Magnesium and cobalt transport protein CorA	-71.1139	48		6	CytoplasmicMembrane
fig|598659.35.peg.1341	365	0	0	0	0	6	2	3	6	1.651	2.9814	0.002696	0.00029	0.551276	Extracellular ligand-binding receptor	-45.3205	42		7	Unknown
fig|598659.35.peg.1378	84	3	3	2	2	6	8	18	8	1.568	4.2694	1e-06	0	0.532713	RNA-binding protein	-62.8932	87		8	Cytoplasmic
fig|598659.35.peg.1507	331	3	3	0	2	9	5	8	10	1.506	3.9977	8e-06	0	0.535296	Flagellar P-ring protein FlgI	-89.8504	59		9	Periplasmic
fig|598659.35.peg.1338	462	0	0	0	0	3	3	7	4	1.447	2.7617	0.007197	0.000873	0.557217	Diguanylate cyclase/phosphodiesterase domain 1 (GGDEF)	-46.2239	42		10	Cytoplasmic
fig|598659.35.peg.733	224	3	2	1	1	7	5	4	7	1.377	3.2601	0.00066	6.2e-05	0.545195	Ubiquinone/menaquinone biosynthesis methyltransferase UbiE (EC 2.1.1.-) @ 2-heptaprenyl-1,4-naphthoquinone methyltransferase MenG (EC 2.1.1.163)	-53.1611	54		11	Cytoplasmic
fig|598659.35.peg.1803	157	4	5	3	2	11	10	13	11	1.361	4.614	0	0	0.529932	Rhodanese domain protein	-66.3864	53		12	Unknown
fig|598659.35.peg.1723	568	5	4	1	2	12	7	8	9	1.309	3.6769	6.9e-05	5e-06	0.53875	Cell division protein FtsI [Peptidoglycan synthetase] (EC 2.4.1.129)	-103.271	48		13	CytoplasmicMembrane
fig|598659.35.peg.7	586	9	5	11	6	23	19	28	23	1.296	5.9956	0	0	0.521822	General secretion pathway protein D	-192.84	57		14	OuterMembrane
fig|598659.35.peg.1375	184	2	1	1	3	4	4	8	3	1.249	2.8398	0.005159	0.000596	0.554963	LemA protein	-54.216	72		15	Cytoplasmic
fig|598659.35.peg.593	260	35	33	26	27	48	49	128	116	1.226	11.9139	0	0	0.516101	Glutamine ABC transporter, periplasmic glutamine-binding protein (TC 3.A.1.3.2)	-255.33	79		16	Periplasmic
fig|598659.35.peg.842	1005	14	11	6	13	21	21	43	37	1.213	6.6589	0	0	0.520087	NAD-specific glutamate dehydrogenase (EC 1.4.1.2), large form	-262.535	65		17	Cytoplasmic
fig|598659.35.peg.191	488	6	11	4	0	16	18	12	15	1.213	4.9128	0	0	0.527682	Exopolyphosphatase (EC 3.6.1.11)	-118.253	54		18	Cytoplasmic
fig|598659.35.peg.1664	532	3	6	7	5	16	14	15	14	1.207	5.0954	0	0	0.526334	ABC transporter multidrug efflux pump, fused ATP-binding domains	-147.081	66		19	CytoplasmicMembrane
fig|598659.35.peg.391	685	29	26	32	22	64	62	82	74	1.14	10.1673	0	0	0.517293	Ferrous iron transport protein B	-291.043	59		20	CytoplasmicMembrane
fig|598659.35.peg.761	431	7	6	9	6	15	13	19	24	1.135	4.8972	0	0	0.5278	Dihydrolipoamide dehydrogenase of branched-chain alpha-keto acid dehydrogenase (EC 1.8.1.4)	-129.398	52		21	Cytoplasmic
fig|598659.35.peg.1548	513	38	43	201	135	238	218	323	220	1.06	19.857	0	0	0.514942	hypothetical protein	-799.625	76		22	Unknown
fig|598659.35.peg.981	259	6	3	2	2	8	8	8	7	1.06	3.0729	0.001724	0.000178	0.549122	ABC-type transport system involved in resistance to organic solvents, permease component	-47.1269	54		23	CytoplasmicMembrane
fig|598659.35.peg.1587	467	23	20	28	37	51	50	77	75	1.054	9.8983	0	0	0.517635	DEAD-box ATP-dependent RNA helicase CshA (EC 3.6.4.13)	-262.476	75		24	Cytoplasmic
fig|598659.35.peg.1346	941	63	64	48	38	82	86	184	153	1.045	13.7865	0	0	0.515592	Formate dehydrogenase-O, major subunit (EC 1.2.1.2) @ selenocysteine-containing	-551.969	76		25	Unknown
fig|598659.35.peg.762	411	5	3	5	5	10	7	11	13	1.039	3.4419	0.000253	2.1e-05	0.541995	Dihydrolipoamide acetyltransferase component of pyruvate dehydrogenase complex (EC 2.3.1.12)	-103.355	51		26	Cytoplasmic
fig|598659.35.peg.555	281	3	2	4	4	7	8	10	5	1.026	3.3024	0.000529	4.9e-05	0.544395	Polyferredoxin NapH (periplasmic nitrate reductase)	-58.0291	42		27	CytoplasmicMembrane
fig|598659.35.peg.1257	428	10	6	1	2	11	6	14	11	1.022	3.7294	5e-05	3e-06	0.538137	FIG00545237: hypothetical protein	-82.6313	50		28	Cytoplasmic
fig|598659.35.peg.1414	449	11	11	29	19	48	41	35	35	1.007	7.2263	0	0	0.519284	Type IV pilus biogenesis protein PilQ	-292.212	84		29	OuterMembrane
fig|598659.35.peg.175	132	3	5	6	4	8	11	12	9	0.998	3.5601	0.000134	1e-05	0.540247	hypothetical protein	-47.2799	56		30	Unknown
fig|598659.35.peg.387	112	5	6	3	4	8	6	8	17	0.996	3.3755	0.00036	3.1e-05	0.543092	Nitrogen regulatory protein P-II	-66.2589	76		31	CytoplasmicMembrane
fig|598659.35.peg.1301	457	41	33	47	45	95	82	100	94	0.993	10.9995	0	0	0.516845	Type IV pilus biogenesis protein PilQ	-454.966	88		32	OuterMembrane
fig|598659.35.peg.552	313	6	9	3	0	6	8	13	13	0.974	3.664	7.4e-05	5e-06	0.538906	Periplasmic nitrate reductase component NapL	-86.2887	71		33	CytoplasmicMembrane
fig|598659.35.peg.850	664	11	8	9	4	19	17	14	15	0.925	4.4009	0	0	0.531595	Outer membrane protein Imp, required for envelope biogenesis / Organic solvent tolerance protein precursor	-143.433	54		34	OuterMembrane
fig|598659.35.peg.533	1323	11	18	19	9	26	33	30	29	0.922	5.4272	0	0	0.524214	hypothetical protein	-327.256	48		35	Extracellular
fig|598659.35.peg.120	643	8	7	7	7	15	12	16	17	0.914	4.1084	4e-06	0	0.534205	Multimodular transpeptidase-transglycosylase (EC 2.4.1.129) (EC 3.4.-.-)	-110.25	52		36	CytoplasmicMembrane
fig|598659.35.peg.493	168	6	7	4	4	12	11	8	11	0.902	3.3343	0.000447	4e-05	0.543814	hypothetical protein	-42.0126	60		37	Unknown
fig|598659.35.peg.1720	140	5	5	10	9	9	14	15	18	0.86	3.7932	3.3e-05	2e-06	0.537426	Heat shock protein Hsp20	-97.8634	82		38	Cytoplasmic
fig|598659.35.peg.39	146	13	15	20	9	24	26	36	22	0.851	5.1993	0	0	0.525614	3-hydroxyacyl-[acyl-carrier-protein] dehydratase, FabZ form (EC 4.2.1.59)	-73.5034	53		39	Cytoplasmic
fig|598659.35.peg.580	230	10	15	21	18	29	27	35	30	0.846	5.807	0	0	0.522481	Quinone-reactive Ni/Fe hydrogenase, cytochrome b subunit	-105.929	53		40	CytoplasmicMembrane
fig|598659.35.peg.755	466	15	11	16	9	7	6	40	43	0.837	4.8269	0	0	0.528331	Metallo-beta-lactamase family protein, RNA-specific	-176.638	68		41	Cytoplasmic
fig|598659.35.peg.1814	267	3	4	6	8	12	5	11	11	0.826	3.1161	0.001388	0.00014	0.548159	Zinc ABC transporter, periplasmic-binding protein ZnuA	-83.6399	63		42	CytoplasmicMembrane
fig|598659.35.peg.1669	373	15	19	21	27	44	45	33	33	0.823	5.9795	0	0	0.521875	Multidrug resistance protein [function not yet clear]	-223.695	68		43	CytoplasmicMembrane
fig|598659.35.peg.1342	550	13	17	12	14	19	21	34	29	0.817	4.7946	0	0	0.528575	Iron-sulfur cluster-binding protein	-234.969	85		44	Cytoplasmic
fig|598659.35.peg.1482	460	17	19	19	13	45	41	18	22	0.81	5.3325	0	0	0.524763	outer membrane efflux protein	-171.679	64		45	OuterMembrane
fig|598659.35.peg.764	323	5	4	7	6	10	9	13	7	0.79	2.7382	0.00793	0.000977	0.557931	Pyruvate dehydrogenase E1 component alpha subunit (EC 1.2.4.1)	-86.3664	63		46	Cytoplasmic
fig|598659.35.peg.104	173	8	12	17	13	27	28	19	17	0.787	4.5015	0	0	0.530793	hypothetical protein	-114.024	78		47	Unknown
fig|598659.35.peg.760	886	15	20	25	20	34	37	37	38	0.78	5.397	0	0	0.524384	Lead, cadmium, zinc and mercury transporting ATPase (EC 3.6.3.3) (EC 3.6.3.5); Copper-translocating P-type ATPase (EC 3.6.3.4)	-279.066	49		48	CytoplasmicMembrane
fig|598659.35.peg.808	321	26	25	30	30	31	31	72	62	0.756	6.3516	0	0	0.520807	Iron-sulfur cluster assembly scaffold protein IscU/NifU-like	-181.278	75		49	Cytoplasmic
fig|598659.35.peg.151	166	22	23	17	14	23	22	49	34	0.742	5.4798	0	0	0.52393	Rhodanese domain protein	-104.255	86		50	Unknown
fig|598659.35.peg.266	785	6	11	7	10	12	12	13	21	0.737	3.4568	0.000234	1.9e-05	0.54176	diguanylate cyclase/phosphodiesterase (GGDEF & EAL domains) with PAS/PAC sensor(s)	-119.095	45		51	CytoplasmicMembrane
fig|598659.35.peg.373	421	9	10	14	16	21	23	22	17	0.729	4.2755	1e-06	0	0.532659	outer membrane efflux protein	-128.117	56		52	OuterMembrane
fig|598659.35.peg.14	1015	28	28	48	35	53	50	69	55	0.696	6.4488	0	0	0.520561	putative autotransporter protein	-281.473	42		53	OuterMembrane
fig|598659.35.peg.562	818	36	32	26	13	47	49	36	43	0.68	5.6914	0	0	0.522939	Putative cytochrome C-type biogenesis protein	-186.741	42		54	CytoplasmicMembrane
fig|598659.35.peg.79	379	111	136	96	83	119	134	255	175	0.668	11.2372	0	0	0.516623	Branched-chain amino acid ABC transporter, amino acid-binding protein (TC 3.A.1.4.1)	-482.354	74		55	Periplasmic
fig|598659.35.peg.568	230	5	3	10	10	8	11	15	12	0.654	2.8437	0.005071	0.000585	0.554854	Ferredoxin	-86.5011	60		56	Cytoplasmic
fig|598659.35.peg.1537	90	7	11	17	9	16	20	18	17	0.651	3.579	0.00012	9e-06	0.539991	Heat shock protein 60 family co-chaperone GroES	-67.2376	91		57	Cytoplasmic
fig|598659.35.peg.521	388	26	29	15	18	31	36	40	33	0.649	4.6634	0	0	0.529561	Putative fibronectin domain-containing lipoprotein	-177.756	75		58	Unknown
fig|598659.35.peg.1666	444	21	20	26	20	39	34	35	28	0.647	4.6611	0	0	0.529578	outer membrane efflux protein	-189.648	71		59	Unknown
fig|598659.35.peg.92	524	59	52	82	52	92	95	118	78	0.645	7.741	0	0	0.518876	Cytochrome d ubiquinol oxidase subunit I (EC 1.10.3.-)	-205.007	46		60	CytoplasmicMembrane
fig|598659.35.peg.1554	106	9	13	20	9	20	21	21	18	0.644	3.5534	0.000139	1e-05	0.54034	Thioredoxin	-87.596	86		61	Cytoplasmic
fig|598659.35.peg.236	536	12	8	6	7	12	15	14	10	0.639	2.7506	0.007536	0.000921	0.557552	Phosphoethanolamine transferase EptA specific for the 1 phosphate group of core-lipid A	-103.241	48		62	CytoplasmicMembrane
fig|598659.35.peg.1534	329	26	22	32	27	33	26	48	58	0.637	4.9908	0	0	0.527097	TRAP-type C4-dicarboxylate transport system, periplasmic component	-192.38	66		63	Periplasmic
fig|598659.35.peg.757	461	10	7	7	7	8	4	19	18	0.637	2.7183	0.0086	0.001074	0.558549	Dihydrolipoamide dehydrogenase (EC 1.8.1.4)	-118.46	66		64	Unknown
fig|598659.35.peg.1581	442	29	24	24	22	49	46	29	30	0.629	4.9883	0	0	0.527116	Peptidase, M23/M37 family	-182.546	68		65	Unknown
fig|598659.35.peg.736	629	20	17	18	21	31	24	36	25	0.624	4.2438	1e-06	0	0.532941	hypothetical protein	-245.359	70		66	OuterMembrane
fig|598659.35.peg.1566	289	10	11	12	12	13	16	24	17	0.608	3.0795	0.001668	0.000171	0.548972	Signal recognition particle receptor protein FtsY (=alpha subunit) (TC 3.A.5.1.1)	-116.847	77		67	Cytoplasmic
fig|598659.35.peg.1318	511	137	125	116	85	116	100	252	229	0.599	9.8118	0	0	0.517755	Hydroxylamine oxidoreductase (Fragment)	-493.772	84		68	Periplasmic
fig|598659.35.peg.1670	715	32	24	16	10	36	34	28	25	0.598	4.1182	3e-06	0	0.53411	Oligosaccharyltransferase PglB (EC 2.4.1.119)	-200.747	44		69	CytoplasmicMembrane
fig|598659.35.peg.124	622	17	8	11	14	19	18	18	20	0.592	3.269	0.00063	5.9e-05	0.545024	PUTATIVE TWO-COMPONENT SENSOR	-151.865	47		70	CytoplasmicMembrane
fig|598659.35.peg.1263	276	47	38	64	61	68	59	105	79	0.579	6.6005	0	0	0.520208	hypothetical protein	-270.159	88		71	Cytoplasmic
fig|598659.35.peg.557	944	155	156	120	102	103	109	293	268	0.561	9.1961	0	0	0.518465	Periplasmic nitrate reductase precursor (EC 1.7.99.4)	-673.922	82		72	Periplasmic
fig|598659.35.peg.1307	182	16	13	10	12	18	14	19	21	0.55	3.0123	0.002323	0.000246	0.55053	ATP-dependent protease HslV (EC 3.4.25.-)	-85.9436	75		73	Cytoplasmic
fig|598659.35.peg.1703	271	14	12	18	18	23	24	20	21	0.539	3.452	0.00024	2e-05	0.541835	ATP phosphoribosyltransferase regulatory subunit, divergent variant (EC 2.4.2.17)	-120.075	76		74	Cytoplasmic
fig|598659.35.peg.483	463	16	11	17	12	17	19	25	18	0.526	2.9918	0.002565	0.000274	0.551023	TrkA domain protein	-126.968	56		75	Cytoplasmic
fig|598659.35.peg.1665	369	12	14	19	22	31	30	13	18	0.525	3.1465	0.001189	0.000119	0.547502	HlyD family secretion protein	-201.75	76		76	CytoplasmicMembrane
fig|598659.35.peg.1518	725	57	58	37	31	62	67	71	52	0.517	5.5928	0	0	0.523373	Outer membrane protein assembly factor YaeT precursor	-415.333	77		77	OuterMembrane
fig|598659.35.peg.353	830	63	58	92	87	100	91	115	106	0.513	7.0669	0	0	0.519472	Signal transduction histidine kinase CheA (EC 2.7.3.-)	-509.268	76		78	Cytoplasmic
fig|598659.35.peg.1131	179	35	40	54	37	54	54	64	48	0.509	5.102	0	0	0.526287	hypothetical protein	-248.644	78		79	Extracellular
fig|598659.35.peg.1343	245	13	11	15	14	15	11	23	23	0.507	2.8004	0.006115	0.000724	0.556078	Putative formate dehydrogenase-specific chaperone	-129.682	80		80	Cytoplasmic
fig|598659.35.peg.371	1030	29	22	35	40	52	50	38	31	0.505	4.3217	1e-06	0	0.532258	RND multidrug efflux transporter; Acriflavin resistance protein	-374.702	60		81	CytoplasmicMembrane
fig|598659.35.peg.988	191	11	19	15	13	17	21	22	18	0.493	2.6864	0.009776	0.001246	0.559567	hypothetical protein	-135.389	69		82	Unknown
fig|598659.35.peg.1109	75	16	13	9	13	16	22	16	15	0.487	2.7503	0.007545	0.000922	0.557561	Twin-arginine translocation protein TatA	-91.7928	84		83	CytoplasmicMembrane
fig|598659.35.peg.807	389	56	60	106	77	78	78	130	106	0.463	6.2073	0	0	0.521192	Cysteine desulfurase (EC 2.8.1.7)	-344.397	89		84	Cytoplasmic
fig|598659.35.peg.1092	91	33	33	118	74	39	32	173	96	0.463	5.2718	0	0	0.52514	DNA-binding protein HU-beta	-135.272	70		85	Cytoplasmic
fig|598659.35.peg.1407	148	30	24	30	18	39	28	35	31	0.458	3.4889	0.000197	1.6e-05	0.541269	hypothetical protein	-100.365	66		86	Unknown
fig|598659.35.peg.1297	652	19	23	21	23	21	21	33	34	0.428	2.9704	0.002841	0.000307	0.551546	3'-to-5' exoribonuclease RNase R	-221.274	62		87	Cytoplasmic
fig|598659.35.peg.838	512	47	58	42	34	59	64	59	46	0.427	4.4943	0	0	0.530849	Inner membrane protein translocase component YidC, long form	-263.951	58		88	CytoplasmicMembrane
fig|598659.35.peg.320	197	30	26	42	24	36	39	44	35	0.42	3.5377	0.000151	1.1e-05	0.540559	Outer membrane lipoprotein omp16 precursor	-246.107	70		89	OuterMembrane
fig|598659.35.peg.372	359	24	17	26	29	32	35	25	26	0.406	2.9134	0.003709	0.000412	0.552988	Macrolide-specific efflux protein MacA	-189.909	79		90	Cytoplasmic
fig|598659.35.peg.618	337	35	30	23	18	36	32	36	26	0.395	2.8972	0.003993	0.000447	0.553411	FIG01270615: hypothetical protein	-154.298	78		91	Unknown
fig|598659.35.peg.469	374	564	585	1320	814	772	746	1428	930	0.361	14.5759	0	0	0.515267	Major outer membrane protein	-1909.77	98		92	OuterMembrane
fig|598659.35.peg.1480	1158	81	73	52	51	98	102	50	55	0.356	3.962	1e-05	1e-06	0.535657	Acriflavin resistance protein	-470.815	57		93	CytoplasmicMembrane
fig|598659.35.peg.545	309	27	30	33	26	34	30	32	39	0.348	2.8209	0.0056	0.000655	0.555492	Ornithine carbamoyltransferase (EC 2.1.3.3)	-163.707	63		94	Cytoplasmic
fig|598659.35.peg.1833	609	52	54	39	36	35	42	65	70	0.344	3.1902	0.00095	9.3e-05	0.546587	Zn-dependent hydrolase, RNA-metabolising	-280.817	69		95	Cytoplasmic
fig|598659.35.peg.667	815	82	70	98	79	92	79	97	96	0.302	3.9722	1e-05	1e-06	0.535554	DNA gyrase subunit A (EC 5.99.1.3)	-503.651	73		96	Cytoplasmic
fig|598659.35.peg.656	866	87	84	152	121	112	103	149	131	0.297	4.9643	0	0	0.527295	ClpB protein	-585.936	85		97	Cytoplasmic
fig|598659.35.peg.84	259	53	50	91	54	78	68	69	57	0.275	2.9675	0.002881	0.000311	0.551618	Thiazole biosynthesis protein ThiG	-240.001	92		98	Cytoplasmic
fig|598659.35.peg.655	417	57	60	72	60	71	71	59	68	0.271	3.2353	0.000752	7.2e-05	0.545679	Carboxyl-terminal protease (EC 3.4.21.102)	-333.523	77		99	CytoplasmicMembrane
fig|598659.35.peg.820	785	64	63	101	81	87	86	82	71	0.241	3.0564	0.001871	0.000194	0.549498	Methyl-accepting chemotaxis protein	-447.674	66		100	CytoplasmicMembrane
fig|598659.35.peg.688	625	108	98	174	133	121	124	142	120	0.18	2.9367	0.00333	0.000365	0.55239	Chaperone protein DnaK	-570.48	77		101	Cytoplasmic
fig|598659.35.peg.162	1379	264	269	364	289	278	292	298	282	0.162	3.9105	1.5e-05	1e-06	0.536185	DNA-directed RNA polymerase beta subunit (EC 2.7.7.6)	-1123.82	83		102	Cytoplasmic
fig|598659.35.peg.154	399	457	510	1185	815	303	331	845	675	-0.127	-4.2461	0	0.523829	0	Translation elongation factor Tu	-1134.42	97		103	Cytoplasmic
fig|598659.35.peg.912	522	124	115	214	162	104	84	132	113	-0.163	-2.6097	0.003145	0.549771	0.000427	D-3-phosphoglycerate dehydrogenase (EC 1.1.1.95)	-555.708	85		104	Cytoplasmic
fig|598659.35.peg.452	307	88	91	181	127	72	65	112	89	-0.176	-2.4145	0.006427	0.556433	0.001077	Translation elongation factor Ts	-390.619	86		105	Cytoplasmic
fig|598659.35.peg.695	911	104	110	161	135	68	65	108	101	-0.207	-3.0161	0.000451	0.540543	4.7e-05	Isoleucyl-tRNA synthetase (EC 6.1.1.5)	-633.033	79		106	Cytoplasmic
fig|598659.35.peg.1124	568	87	87	105	88	48	40	80	79	-0.211	-2.5439	0.004058	0.551778	0.000589	Succinate dehydrogenase flavoprotein subunit (EC 1.3.99.1)	-494.37	86		107	CytoplasmicMembrane
fig|598659.35.peg.1271	286	69	82	93	87	54	59	51	56	-0.229	-2.751	0.001712	0.546061	0.000206	Fumarate hydratase class I, aerobic (EC 4.2.1.2)	-305.293	90		108	Cytoplasmic
fig|598659.35.peg.1018	651	185	173	281	193	143	124	135	130	-0.256	-4.5422	0	0.521773	0	Acetyl-coenzyme A synthetase (EC 6.2.1.1)	-675.124	84		109	Cytoplasmic
fig|598659.35.peg.1524	819	72	71	131	81	52	43	67	66	-0.256	-3.1611	0.000196	0.538027	2e-05	Leucyl-tRNA synthetase (EC 6.1.1.4)	-506.261	75		110	Cytoplasmic
fig|598659.35.peg.1278	453	36	45	55	41	24	25	33	30	-0.268	-2.3437	0.008166	0.559459	0.001471	Phosphomannomutase (EC 5.4.2.8) / Phosphoglucomutase (EC 5.4.2.2) / Phosphoglucosamine mutase (EC 5.4.2.10)	-306.769	81		111	Cytoplasmic
fig|598659.35.peg.1044	287	45	44	90	66	18	23	56	56	-0.27	-2.5161	0.004497	0.552692	0.000673	Putative succinate dehydrogenase cytochrome b subunit	-187.23	76		112	Cytoplasmic
fig|598659.35.peg.46	460	112	98	109	73	81	76	47	42	-0.273	-3.3121	7.6e-05	0.535617	8e-06	HtrA protease/chaperone protein / Serine protease (Protease DO) (EC 3.4.21.-)	-350.987	78		113	Periplasmic
fig|598659.35.peg.227	317	69	76	114	105	43	42	76	69	-0.273	-3.1666	0.000189	0.537936	1.9e-05	Pyruvate:ferredoxin oxidoreductase, beta subunit (EC 1.2.7.1)	-240.339	72		114	Cytoplasmic
fig|598659.35.peg.1656	193	47	48	51	42	26	20	40	31	-0.286	-2.45	0.005688	0.55505	0.000916	LSU ribosomal protein L4p (L1e)	-175.356	72		115	Cytoplasmic
fig|598659.35.peg.1454	453	74	75	123	89	35	42	89	59	-0.287	-3.4709	2.7e-05	0.53326	3e-06	2-keto-3-deoxy-D-arabino-heptulosonate-7-phosphate synthase II (EC 2.5.1.54)	-310.482	81		116	Cytoplasmic
fig|598659.35.peg.210	398	50	54	70	56	33	39	33	36	-0.289	-2.818	0.001249	0.544519	0.000144	Carboxynorspermidine dehydrogenase, putative (EC 1.1.1.-)	-221.003	75		117	Cytoplasmic
fig|598659.35.peg.1332	1155	178	168	90	91	46	49	129	103	-0.292	-4.0821	0	0.525512	0	Tetrathionate reductase subunit A	-723.631	79		118	Cytoplasmic
fig|598659.35.peg.451	278	98	114	136	114	38	39	113	95	-0.293	-4.0856	0	0.525474	0	SSU ribosomal protein S2p (SAe)	-343.385	88		119	Cytoplasmic
fig|598659.35.peg.874	229	51	53	62	60	25	24	50	39	-0.297	-2.8073	0.001314	0.544757	0.000153	Phosphoglycerate mutase (EC 5.4.2.1)	-202.035	73		120	Cytoplasmic
fig|598659.35.peg.754	731	90	87	139	110	43	49	90	78	-0.3	-3.9	1e-06	0.527642	0	Phosphoribosylformylglycinamidine synthase, synthetase subunit (EC 6.3.5.3)	-592.549	92		121	Cytoplasmic
fig|598659.35.peg.627	354	89	92	182	156	60	77	87	92	-0.304	-4.2085	0	0.524187	0	Fructose-bisphosphate aldolase class II (EC 4.1.2.13)	-424.196	90		122	Cytoplasmic
fig|598659.35.peg.710	615	330	308	740	470	273	265	349	242	-0.304	-8.2384	0	0.517038	0	ATP-citrate (pro-S-)-lyase, subunit 2 (EC 2.3.3.8)	-1144.21	90		123	Cytoplasmic
fig|598659.35.peg.446	339	57	75	153	103	43	42	69	80	-0.307	-3.6355	9e-06	0.530998	1e-06	NAD-dependent glyceraldehyde-3-phosphate dehydrogenase (EC 1.2.1.12)	-249.573	88		124	Cytoplasmic
fig|598659.35.peg.1264	185	50	53	117	91	42	39	61	46	-0.307	-3.3074	7.8e-05	0.53569	8e-06	2-oxoglutarate oxidoreductase, gamma subunit (EC 1.2.7.3)	-232.662	87		125	Unknown
fig|598659.35.peg.788	280	24	30	57	43	19	24	30	20	-0.314	-2.3396	0.008279	0.559646	0.001497	Acetylglutamate kinase (EC 2.7.2.8)	-151.929	73		126	Cytoplasmic
fig|598659.35.peg.458	532	43	37	79	58	23	23	47	37	-0.319	-2.9768	0.000558	0.541274	5.9e-05	Arginyl-tRNA synthetase (EC 6.1.1.19)	-333.396	81		127	Cytoplasmic
fig|598659.35.peg.1265	276	102	98	142	95	49	48	79	86	-0.32	-4.0665	0	0.525687	0	2-oxoglutarate oxidoreductase, beta subunit (EC 1.2.7.3)	-303.333	90		128	Unknown
fig|598659.35.peg.323	304	30	27	65	53	16	17	36	37	-0.321	-2.6031	0.003229	0.549963	0.000441	Malonyl CoA-acyl carrier protein transacylase (EC 2.3.1.39)	-267.732	86		129	Cytoplasmic
fig|598659.35.peg.161	124	67	83	229	157	51	59	119	93	-0.326	-4.6579	0	0.521313	0	LSU ribosomal protein L7/L12 (P1/P2)	-218.678	86		130	Cytoplasmic
fig|598659.35.peg.1432	440	30	23	41	42	16	18	25	23	-0.33	-2.3901	0.006983	0.557434	0.0012	Phosphoglucosamine mutase (EC 5.4.2.10)	-272.369	74		131	Cytoplasmic
fig|598659.35.peg.338	461	38	33	64	53	21	10	43	37	-0.333	-2.7249	0.001927	0.546695	0.000237	Hydroxymethylpyrimidine phosphate synthase ThiC (EC 4.1.99.17)	-352.47	67		132	Cytoplasmic
fig|598659.35.peg.1126	386	41	39	58	42	22	26	27	31	-0.337	-2.8367	0.00114	0.544109	0.00013	Acetylornithine aminotransferase (EC 2.6.1.11)	-266.494	88		133	Cytoplasmic
fig|598659.35.peg.1095	604	41	40	54	54	23	29	30	30	-0.337	-2.7768	0.001519	0.545453	0.00018	1-deoxy-D-xylulose 5-phosphate synthase (EC 2.2.1.7)	-261.435	72		134	Cytoplasmic
fig|598659.35.peg.1365	609	39	41	39	39	10	15	29	38	-0.343	-2.4729	0.00525	0.554202	0.000824	Selenocysteine-specific translation elongation factor	-284.173	70		135	Cytoplasmic
fig|598659.35.peg.1657	191	62	80	54	67	20	17	52	62	-0.366	-3.5592	1.5e-05	0.532025	2e-06	LSU ribosomal protein L3p (L3e)	-174.479	84		136	Cytoplasmic
fig|598659.35.peg.802	411	61	66	94	87	42	40	51	42	-0.368	-3.7424	4e-06	0.529608	0	Gamma-glutamyl phosphate reductase (EC 1.2.1.41)	-339.391	80		137	Cytoplasmic
fig|598659.35.peg.1050	359	70	76	108	90	42	42	58	56	-0.369	-4.2451	0	0.523838	0	Carbon monoxide-induced hydrogenase large subunit CooH	-342.289	91		138	Cytoplasmic
fig|598659.35.peg.1623	864	282	296	685	441	225	220	280	243	-0.371	-9.7715	0	0.515724	0	Aconitate hydratase 2 (EC 4.2.1.3)	-1150.64	94		139	Cytoplasmic
fig|598659.35.peg.1636	494	146	153	277	201	132	127	93	88	-0.375	-6.5348	0	0.518413	0	Flagellin	-572.443	79		140	Extracellular
fig|598659.35.peg.845	328	37	31	33	28	18	13	25	17	-0.382	-2.4745	0.00522	0.554144	0.000818	Dihydroorotase (EC 3.5.2.3)	-229.089	83		141	Cytoplasmic
fig|598659.35.peg.1100	355	21	20	40	28	17	10	17	18	-0.384	-2.3656	0.007585	0.558484	0.001337	Chorismate mutase I (EC 5.4.99.5) / Prephenate dehydratase (EC 4.2.1.51)	-156.537	55		142	Cytoplasmic
fig|598659.35.peg.1266	377	98	111	288	159	74	85	121	89	-0.385	-6.0741	0	0.519052	0	2-oxoglutarate oxidoreductase, alpha subunit (EC 1.2.7.3)	-337.965	89		143	Cytoplasmic
fig|598659.35.peg.567	459	44	54	72	47	27	27	38	31	-0.386	-3.3761	5e-05	0.534645	5e-06	Coproporphyrinogen III oxidase, oxygen-independent (EC 1.3.99.22)	-298.627	77		144	Cytoplasmic
fig|598659.35.peg.605	654	31	36	60	57	21	18	28	34	-0.409	-3.304	8e-05	0.535742	8e-06	DNA ligase (EC 6.5.1.2)	-386.427	70		145	Cytoplasmic
fig|598659.35.peg.256	422	28	25	33	27	13	8	21	20	-0.411	-2.6243	0.002965	0.549353	0.000397	tRNA-i(6)A37 methylthiotransferase	-169.794	72		146	Cytoplasmic
fig|598659.35.peg.1767	570	16	19	28	29	4	11	17	18	-0.413	-2.3818	0.007182	0.557785	0.001245	FIG01234104: hypothetical protein	-187.826	64		147	Cytoplasmic
fig|598659.35.peg.1273	739	252	294	569	425	183	194	243	220	-0.415	-9.7006	0	0.515813	0	Isocitrate dehydrogenase [NADP] (EC 1.1.1.42); Monomeric isocitrate dehydrogenase [NADP] (EC 1.1.1.42)	-926.994	90		148	Cytoplasmic
fig|598659.35.peg.1716	208	91	107	105	110	37	30	80	79	-0.415	-4.938	0	0.520641	0	SSU ribosomal protein S4p (S9e)	-233.552	84		149	Cytoplasmic
fig|598659.35.peg.1434	355	33	31	44	31	12	12	33	19	-0.419	-2.8761	0.000939	0.543271	0.000105	Peptide chain release factor 1	-199.852	78		150	Cytoplasmic
fig|598659.35.peg.1544	81	20	26	27	18	7	7	20	16	-0.424	-2.3104	0.009134	0.561012	0.001696	SSU ribosomal protein S16p	-65.5828	67		151	Cytoplasmic
fig|598659.35.peg.1314	354	22	25	36	23	9	12	22	15	-0.426	-2.602	0.003244	0.549995	0.000443	Gene SCO4494, often clustered with other genes in menaquinone via futalosine pathway	-182.702	72		152	Cytoplasmic
fig|598659.35.peg.1790	562	108	103	175	149	47	51	100	89	-0.432	-5.9031	0	0.519355	0	Dihydroxy-acid dehydratase (EC 4.2.1.9)	-471.811	90		153	Cytoplasmic
fig|598659.35.peg.955	464	49	52	69	54	19	16	41	44	-0.435	-3.8105	2e-06	0.528747	0	Cysteinyl-tRNA synthetase (EC 6.1.1.16)	-313.114	82		154	Cytoplasmic
fig|598659.35.peg.1045	322	46	50	73	59	19	26	34	42	-0.44	-3.91	1e-06	0.527521	0	Succinate dehydrogenase iron-sulfur protein (EC 1.3.99.1)	-220.938	77		155	CytoplasmicMembrane
fig|598659.35.peg.1016	646	15	21	30	21	4	8	14	21	-0.44	-2.3958	0.006849	0.557197	0.00117	COG0488: ATPase components of ABC transporters with duplicated ATPase domains	-158.565	49		156	Cytoplasmic
fig|598659.35.peg.980	368	26	19	46	29	13	13	21	16	-0.445	-2.7859	0.001455	0.545243	0.000171	Cell division protein FtsZ (EC 3.4.24.-)	-210.912	68		157	Cytoplasmic
fig|598659.35.peg.1047	473	118	121	157	90	34	33	105	82	-0.454	-5.9869	0	0.519204	0	Glutamate synthase [NADPH] small chain (EC 1.4.1.13)	-447.665	91		158	Cytoplasmic
fig|598659.35.peg.1354	679	22	24	27	31	13	7	17	17	-0.464	-2.8428	0.001107	0.543977	0.000126	NAD-dependent formate dehydrogenase alpha subunit	-216.572	59		159	Cytoplasmic
fig|598659.35.peg.229	622	41	35	58	53	26	23	26	22	-0.468	-3.9083	1e-06	0.527542	0	Methyl-accepting chemotaxis protein	-334.646	69		160	CytoplasmicMembrane
fig|598659.35.peg.439	310	39	41	64	54	25	29	26	22	-0.474	-3.9749	1e-06	0.526744	0	MoxR-like ATPase in aerotolerance operon	-205.578	83		161	Cytoplasmic
fig|598659.35.peg.1466	570	20	19	27	24	8	10	13	15	-0.48	-2.678	0.002368	0.547889	0.000302	Cell division protein FtsH (EC 3.4.24.-)	-204.667	66		162	CytoplasmicMembrane
fig|598659.35.peg.1718	122	40	39	29	20	7	10	25	23	-0.485	-3.3254	7e-05	0.535413	7e-06	SSU ribosomal protein S13p (S18e)	-121.77	73		163	Cytoplasmic
fig|598659.35.peg.1648	81	12	14	25	19	5	1	17	13	-0.485	-2.3562	0.007829	0.558898	0.001393	SSU ribosomal protein S17p (S11e)	-86.8246	62		164	Cytoplasmic
fig|598659.35.peg.1443	357	22	24	38	23	6	7	21	21	-0.487	-2.9642	0.000596	0.541513	6.3e-05	GTP-binding protein Obg	-196.453	75		165	Cytoplasmic
fig|598659.35.peg.1328	118	25	23	33	30	7	5	22	22	-0.496	-2.9234	0.000738	0.542309	8e-05	DsrE family protein	-89.3483	91		166	Unknown
fig|598659.35.peg.445	248	14	16	20	25	5	8	12	13	-0.497	-2.4651	0.005397	0.554487	0.000855	Protein of unknown function DUF1568	-115.267	76		167	Cytoplasmic
fig|598659.35.peg.1268	292	95	101	212	132	48	48	81	88	-0.519	-6.6652	0	0.518219	0	Succinyl-CoA ligase [ADP-forming] alpha chain (EC 6.2.1.5)	-265.56	95		168	Cytoplasmic
fig|598659.35.peg.1269	390	143	153	295	213	79	71	140	101	-0.536	-8.2436	0	0.517031	0	Succinyl-CoA ligase [ADP-forming] beta chain (EC 6.2.1.5)	-433.205	87		169	Cytoplasmic
fig|598659.35.peg.1270	184	37	34	65	33	10	15	34	22	-0.538	-3.6962	6e-06	0.530203	1e-06	Fumarate hydratase class I, aerobic (EC 4.2.1.2); L(+)-tartrate dehydratase beta subunit (EC 4.2.1.32)	-177.158	78		170	Cytoplasmic
fig|598659.35.peg.1015	451	32	28	46	34	7	10	24	25	-0.554	-3.8175	2e-06	0.52866	0	ABC-type amino acid transport, signal transduction systems, periplasmic component/domain	-239.488	75		171	Cytoplasmic
fig|598659.35.peg.893	348	18	15	30	22	13	13	6	8	-0.557	-2.9073	0.000802	0.542631	8.8e-05	Menaquinone via futalosine step 3	-184.7	81		172	Cytoplasmic
fig|598659.35.peg.241	70	26	29	30	27	2	3	27	21	-0.562	-3.5649	1.4e-05	0.531947	1e-06	SSU ribosomal protein S21p	-50.5763	59		173	Unknown
fig|598659.35.peg.977	441	19	17	27	19	7	4	12	16	-0.569	-2.8399	0.001123	0.544039	0.000128	Adenosylmethionine-8-amino-7-oxononanoate aminotransferase (EC 2.6.1.62)	-179.845	75		174	Cytoplasmic
fig|598659.35.peg.1240	437	188	191	420	329	98	106	169	155	-0.572	-11.1716	0	0.514958	0	NADP-dependent malic enzyme (EC 1.1.1.40)	-680.584	92		175	Cytoplasmic
fig|598659.35.peg.89	525	167	163	267	179	62	68	118	111	-0.577	-8.6488	0	0.516588	0	Phosphoenolpyruvate carboxykinase [ATP] (EC 4.1.1.49)	-714.402	94		176	Cytoplasmic
fig|598659.35.peg.784	239	16	13	16	21	3	7	11	10	-0.585	-2.6862	0.002286	0.547675	0.000289	Lipopolysaccharide ABC transporter, ATP-binding protein LptB	-114.226	85		177	Cytoplasmic
fig|598659.35.peg.1060	1030	38	33	43	53	13	14	24	25	-0.593	-4.2172	0	0.524102	0	Type I restriction-modification system, restriction subunit R (EC 3.1.21.3)	-348.523	62		178	Cytoplasmic
fig|598659.35.peg.397	183	13	13	22	19	4	5	12	10	-0.595	-2.5616	0.003796	0.551217	0.000541	hypothetical protein	-105.287	80		179	Cytoplasmic
fig|598659.35.peg.709	444	129	136	399	243	92	73	124	124	-0.602	-9.3897	0	0.516181	0	ATP-citrate (pro-S-)-lyase, subunit 1 (EC 2.3.3.8)	-506.357	73		180	Cytoplasmic
fig|598659.35.peg.1517	275	19	18	31	21	3	6	14	17	-0.612	-3.2728	9.8e-05	0.536228	1e-05	Prephenate and/or arogenate dehydrogenase (unknown specificity) (EC 1.3.1.12)(EC 1.3.1.43)	-178.662	83		181	Cytoplasmic
fig|598659.35.peg.782	327	42	47	75	80	20	22	30	37	-0.619	-5.3245	0	0.520158	0	Anthranilate phosphoribosyltransferase (EC 2.4.2.18)	-264.256	89		182	Cytoplasmic
fig|598659.35.peg.206	587	15	14	30	29	7	5	14	13	-0.62	-3.1757	0.000179	0.537786	1.8e-05	Campylobacter invasion antigen B (CiaB)	-212.452	62		183	Cytoplasmic
fig|598659.35.peg.778	287	20	14	31	27	8	7	13	13	-0.624	-3.401	4.3e-05	0.534275	4e-06	Octaprenyl diphosphate synthase (EC 2.5.1.90) / Dimethylallyltransferase (EC 2.5.1.1) / (2E,6E)-farnesyl diphosphate synthase (EC 2.5.1.10) / Geranylgeranyl pyrophosphate synthetase (EC 2.5.1.29)	-185.482	75		184	Cytoplasmic
fig|598659.35.peg.904	281	21	20	28	24	6	8	14	13	-0.626	-3.4827	2.5e-05	0.533092	3e-06	Endonuclease IV (EC 3.1.21.2)	-168.59	81		185	Cytoplasmic
fig|598659.35.peg.1444	87	13	16	15	17	2	2	12	11	-0.628	-2.7059	0.002097	0.54717	0.000261	LSU ribosomal protein L27p	-48.9638	57		186	Cytoplasmic
fig|598659.35.peg.225	133	24	21	34	31	3	5	18	23	-0.635	-3.7773	3e-06	0.529165	0	Pyruvate:ferredoxin oxidoreductase, delta subunit (EC 1.2.7.1)	-99.2038	84		187	Cytoplasmic
fig|598659.35.peg.728	257	26	17	45	24	14	13	11	11	-0.638	-3.8105	2e-06	0.528747	0	ATPase component NikO of energizing module of nickel ECF transporter	-128.243	64		188	CytoplasmicMembrane
fig|598659.35.peg.1331	371	175	175	293	207	53	57	135	123	-0.64	-10.8437	0	0.515226	0	Transglutaminase-like enzymes, putative cysteine proteases	-501.004	87		189	Unknown
fig|598659.35.peg.1333	198	89	91	134	99	37	34	54	56	-0.641	-7.118	0	0.517601	0	Hypothetical protein Cj1505c	-286.148	87		190	Cytoplasmic
fig|598659.35.peg.865	406	12	10	15	12	2	4	6	9	-0.67	-2.5406	0.004109	0.551884	0.000599	tRNA-t(6)A37 methylthiotransferase	-122.798	56		191	Cytoplasmic
fig|598659.35.peg.1831	324	18	16	37	25	7	5	13	16	-0.672	-3.6471	8e-06	0.530845	1e-06	Dihydroorotase (EC 3.5.2.3)	-169.324	83		192	Cytoplasmic
fig|598659.35.peg.1650	141	35	39	50	31	7	5	26	28	-0.677	-4.2854	0	0.523476	0	LSU ribosomal protein L16p (L10e)	-77.4969	54		193	Cytoplasmic
fig|598659.35.peg.1362	288	42	48	145	85	35	42	28	27	-0.691	-6.8594	0	0.517922	0	hypothetical protein	-217.77	74		194	Unknown
fig|598659.35.peg.1794	190	10	10	9	11	4	2	5	6	-0.702	-2.342	0.008212	0.559536	0.001482	COG2078: Uncharacterized ACR	-84.6975	65		195	Cytoplasmic
fig|598659.35.peg.1366	66	6	9	15	11	0	0	6	9	-0.732	-2.4982	0.004798	0.553304	0.000732	LSU ribosomal protein L31p @ LSU ribosomal protein L31p, zinc-dependent	-43.4689	68		196	Cytoplasmic
fig|598659.35.peg.687	174	10	6	11	11	3	5	3	4	-0.748	-2.3394	0.008284	0.559655	0.001498	Heat shock protein GrpE	-71.3957	72		197	Cytoplasmic
fig|598659.35.peg.1741	352	12	7	9	10	3	5	2	5	-0.761	-2.3832	0.007148	0.557725	0.001238	Lipopolysaccharide heptosyltransferase III (EC 2.4.1.-)	-73.5358	43		198	Cytoplasmic
fig|598659.35.peg.1075	598	22	21	33	26	5	6	13	15	-0.774	-4.3391	0	0.523032	0	UbiD family decarboxylase associated with menaquinone via futalosine	-205.037	69		199	Cytoplasmic
fig|598659.35.peg.1448	132	34	33	34	21	6	8	16	17	-0.783	-4.7704	0	0.520986	0	SSU ribosomal protein S9p (S16e)	-55.9265	61		200	Cytoplasmic
fig|598659.35.peg.631	164	22	26	37	32	11	9	12	11	-0.813	-4.3283	0	0.523118	0	Energy-conserving hydrogenase (ferredoxin), subunit C	-96.9851	76		201	CytoplasmicMembrane
fig|598659.35.peg.1527	394	4	3	11	9	1	1	6	2	-0.826	-2.2914	0.009738	0.561936	0.001837	Dihydrofolate synthase (EC 6.3.2.12) @ Folylpolyglutamate synthase (EC 6.3.2.17)	-78.787	50		202	Cytoplasmic
fig|598659.35.peg.791	675	13	9	21	14	7	3	5	6	-0.839	-3.2498	0.000113	0.536591	1.1e-05	ATP-dependent DNA helicase UvrD/PcrA/Rep, epsilon proteobacterial type 1	-182.64	59		203	Cytoplasmic
fig|598659.35.peg.1505	257	7	5	11	14	0	0	4	8	-0.842	-2.7092	0.002067	0.547087	0.000257	Histidinol-phosphatase (EC 3.1.3.15)	-79.7325	54		204	Cytoplasmic
fig|598659.35.peg.1051	172	6	12	17	12	4	2	5	5	-0.87	-2.934	0.000699	0.542099	7.5e-05	Carbon monoxide-induced hydrogenase NuoC-like protein CooU	-79.789	63		205	Cytoplasmic
fig|598659.35.peg.230	407	21	24	24	21	3	3	12	13	-0.896	-4.2261	0	0.524017	0	hypothetical protein	-210.95	80		206	Cytoplasmic
fig|598659.35.peg.1653	93	20	10	16	18	1	0	12	8	-0.897	-3.8562	2e-06	0.528179	0	SSU ribosomal protein S19p (S15e)	-64.6981	63		207	Cytoplasmic
fig|598659.35.peg.1004	611	7	5	8	10	2	2	3	3	-0.941	-2.5714	0.003655	0.550913	0.000515	Excinuclease ABC subunit C	-76.466	41		208	Cytoplasmic
fig|598659.35.peg.1710	111	6	6	8	10	0	0	3	5	-0.946	-2.4849	0.005032	0.553771	0.00078	Ferredoxin, 2Fe-2S	-46.0854	87		209	Cytoplasmic
fig|598659.35.peg.1580	175	10	14	17	16	4	3	5	6	-0.955	-3.5392	1.7e-05	0.5323	2e-06	Probable septum site-determining protein minC	-108.973	73		210	Cytoplasmic
fig|598659.35.peg.22	302	7	3	15	12	0	0	4	6	-0.973	-2.8461	0.001089	0.543906	0.000123	NOL1/NOP2/sun family protein	-73.2342	56		211	Cytoplasmic
fig|598659.35.peg.634	169	25	22	24	18	5	2	12	9	-0.976	-4.2846	0	0.523483	0	Energy-conserving hydrogenase (ferredoxin), subunit F	-109.332	77		212	Cytoplasmic
fig|598659.35.peg.1682	374	8	12	17	17	6	9	0	0	-0.999	-3.5622	1.4e-05	0.531984	1e-06	Phosphoribosylglycinamide synthetase, ATP-grasp (A) domain protein	-128.461	63		213	Cytoplasmic
fig|598659.35.peg.1386	229	7	3	5	7	1	2	2	2	-1.013	-2.3652	0.007596	0.558501	0.00134	RNA polymerase sigma factor for flagellar operon	-62.3382	67		214	Cytoplasmic
fig|598659.35.peg.1451	169	11	10	13	9	3	2	4	4	-1.049	-3.2761	9.6e-05	0.536176	1e-05	FIG00469824: hypothetical protein	-64.938	75		215	Cytoplasmic
fig|598659.35.peg.45	232	3	0	8	8	0	0	2	2	-1.06	-2.3528	0.007919	0.559049	0.001414	UPF0246 protein YaaA	-43.5085	48		216	Cytoplasmic
fig|598659.35.peg.1353	333	9	10	22	15	2	2	5	5	-1.224	-3.7671	3e-06	0.529294	0	Selenophosphate-dependent tRNA 2-selenouridine synthase	-123.155	69		217	Cytoplasmic
fig|598659.35.peg.1058	128	3	0	9	7	0	0	0	2	-1.283	-2.312	0.009085	0.560936	0.001685	Acetyltransferase (GNAT) family, Syn7942_2240 homolog	-31.3505	66		218	Cytoplasmic
fig|598659.35.peg.1679	376	7	7	10	7	0	2	3	0	-1.321	-3.2053	0.000149	0.537303	1.5e-05	Lipopolysaccharide biosynthesis protein RffA	-75.2178	55		219	Cytoplasmic
fig|598659.35.peg.1267	99	14	9	16	10	2	2	4	3	-1.335	-4.0346	0	0.526048	0	2-oxoglutarate oxidoreductase, delta subunit, putative (EC 1.2.7.3)	-73.5603	82		220	Unknown
fig|598659.35.peg.231	174	6	5	9	6	1	0	3	1	-1.347	-2.8101	0.001297	0.544694	0.00015	hypothetical protein	-44.3146	64		221	Cytoplasmic
fig|598659.35.peg.1147	244	12	12	11	14	6	3	0	0	-1.357	-4.1022	0	0.525291	0	Type IV fimbrial assembly, ATPase PilB	-77.4481	53		222	Cytoplasmic
fig|598659.35.peg.1041	245	5	6	12	6	1	1	2	2	-1.465	-3.2944	8.5e-05	0.535891	9e-06	Molybdopterin binding domain	-54.7894	48		223	Cytoplasmic
fig|598659.35.peg.1626	113	6	6	10	12	0	1	1	3	-1.59	-3.2669	0.000102	0.536321	1e-05	Arsenate reductase and related proteins, glutaredoxin family	-59.8582	65		224	Cytoplasmic
fig|598659.35.peg.383	309	5	7	9	7	0	2	0	0	-1.649	-3.0163	0.00045	0.54054	4.7e-05	Uncharacterized protein MJ0754	-60.0412	43		225	Cytoplasmic
fig|598659.35.peg.1146	304	17	15	29	19	5	4	3	0	-1.671	-5.6044	0	0.519827	0	Type IV fimbrial assembly, ATPase PilB	-132.635	79		226	Cytoplasmic
fig|598659.35.peg.385	203	5	6	6	7	0	0	1	0	-1.679	-2.9334	0.000701	0.542111	7.6e-05	Uncharacterized protein MJ0754	-59.1397	53		227	Cytoplasmic
fig|598659.35.peg.1074	211	2	4	8	12	0	1	1	0	-1.798	-3.0867	0.000303	0.539287	3.1e-05	transcriptional regulator, Crp/Fnr family	-73.4801	72		228	Cytoplasmic
fig|598659.35.peg.13	1229	0	0	0	2	8	7	9	13	2.161	4.4854	0	0	0.530919	possible Bacterial Ig-like domain (group 1)	-101.639	28
fig|598659.35.peg.1349	306	0	0	0	0	8	7	5	5	2.05	3.9864	9e-06	1e-06	0.53541	Putative formate dehydrogenase, cytochrome B subunit (EC 1.2.1.2)	-52.0469	30
fig|598659.35.peg.1437	3050	11	16	13	5	59	57	77	64	1.942	11.9493	0	0	0.516063	FUSOBACTERIUM OUTER MEMBRANE PROTEIN FAMILY	-577.71	38
fig|598659.35.peg.284	1494	0	0	0	0	3	4	5	6	1.789	3.066	0.001784	0.000184	0.549278	FUSOBACTERIUM OUTER MEMBRANE PROTEIN FAMILY	-67.8637	17
fig|598659.35.peg.809	1527	0	0	0	0	4	3	7	3	1.73	2.9493	0.003139	0.000342	0.552072	outer membrane autotransporter barrel	-88.1414	24
fig|598659.35.peg.15	354	0	1	2	0	5	6	6	5	1.728	3.3191	0.000485	4.4e-05	0.544089	hypothetical protein	-38.5384	38
fig|598659.35.peg.1457	475	6	4	1	1	14	11	6	7	1.323	3.9603	1e-05	1e-06	0.535674	NADH-ubiquinone oxidoreductase chain M (EC 1.6.5.3)	-50.0736	23
fig|598659.35.peg.304	539	9	7	3	4	14	17	18	17	1.268	4.8892	0	0	0.52786	Probable low-affinity inorganic phosphate transporter	-85.0583	30
fig|598659.35.peg.701	674	3	4	3	0	8	6	10	7	1.266	3.3715	0.000368	3.2e-05	0.54316	Peptidase, M23/M37 family	-74.5763	31
fig|598659.35.peg.746	619	2	5	0	1	8	8	5	4	1.245	3.3157	0.000493	4.5e-05	0.544151	Hydrogenase-4 component B / Formate hydrogenlyase subunit 3	-41.3864	18
fig|598659.35.peg.514	441	3	1	3	2	3	4	9	7	1.158	3.0282	0.00215	0.000226	0.550154	N-acetylmuramoyl-L-alanine amidase (EC 3.5.1.28)	-54.7277	38
fig|598659.35.peg.1337	461	2	2	5	3	6	3	7	10	1.002	2.7828	0.006589	0.000789	0.55659	diguanylate cyclase (GGDEF domain) with PAS/PAC sensor	-56.681	37
fig|598659.35.peg.1458	617	7	8	6	4	15	20	10	10	0.979	3.9067	1.5e-05	1e-06	0.536224	NADH-ubiquinone oxidoreductase chain L (EC 1.6.5.3)	-74.0225	21
fig|598659.35.peg.990	678	6	4	5	3	12	7	9	6	0.832	2.7924	0.006327	0.000753	0.55631	Serine phosphatase RsbU, regulator of sigma subunit	-86.3658	34
fig|598659.35.peg.1055	1161	8	6	7	4	11	11	15	11	0.828	3.2561	0.000674	6.4e-05	0.545272	Carbon monoxide-induced hydrogenase membrane protein CooM	-87.8761	17
fig|598659.35.peg.810	636	5	3	6	8	7	4	15	15	0.827	3.125	0.001326	0.000134	0.547965	Sensory box/GGDEF family protein	-107.788	37
fig|598659.35.peg.1514	227	7	5	12	3	10	11	17	11	0.796	3.38	0.000352	3.1e-05	0.543015	ATP synthase F0 sector subunit a	-43.9091	31
fig|598659.35.peg.1639	369	8	6	9	6	12	15	12	10	0.711	2.8751	0.004412	0.0005	0.553999	Preprotein translocase secY subunit (TC 3.A.5.1.1)	-47.5352	28
fig|598659.35.peg.1551	433	20	20	25	18	34	37	31	23	0.612	4.1007	4e-06	0	0.534279	MOLYBDOPTERIN OXIDOREDUCTASE, MEMBRANE SUBUNIT	-99.4051	29
fig|598659.35.peg.91	398	15	12	14	12	24	17	17	19	0.586	3.2979	0.000542	5e-05	0.544479	Cytochrome d ubiquinol oxidase subunit II (EC 1.10.3.-)	-109.594	32
fig|598659.35.peg.629	619	16	14	8	10	19	19	15	16	0.551	3.0017	0.002445	0.00026	0.550784	Energy-conserving hydrogenase (ferredoxin), subunit A	-71.8227	27
fig|598659.35.peg.1003	547	16	18	12	9	22	21	19	15	0.522	3.0112	0.002336	0.000247	0.550556	Sodium/proline symporter	-68.8504	29
fig|598659.35.peg.384	254	7	5	11	8	1	0	1	0	-1.973	-3.4018	4.3e-05	0.534263	4e-06	hypothetical protein	-40.8097	30
LPC vs LPB
Protein	Len	S0_LPB	S0_LPB	S0_LPB	S0_LPB	S1_LPC	S1_LPC	S1_LPC	S1_LPC	LogFoldChange	Zstatistic	fdr	FDRup	FDRdown	function	log(E value)	Coverage			Final_Localization (Psort)
fig|598659.35.peg.1296	398	4	3	4	4	50	65	122	105	3.586	14.0753	0	0	0.376658	Long-chain fatty acid transport protein	-350.532	88		1	Unknown
fig|598659.35.peg.1179	326	0	0	1	2	6	7	13	17	2.59	5.0153	0	0	0.39041	hypothetical protein	-135.712	80		2	Unknown
fig|598659.35.peg.987	376	2	1	2	2	8	11	22	25	2.581	6.6866	0	0	0.383517	Probable RND efflux membrane fusion protein	-141.536	63		3	Unknown
fig|598659.35.peg.1181	360	0	0	0	0	3	3	14	10	2.508	4.4073	0	0	0.39563	Phage baseplate assembly protein J	-82.6213	56		4	Cytoplasmic
fig|598659.35.peg.136	267	0	0	3	0	10	10	15	12	2.439	5.719	0	0	0.386597	hypothetical protein	-99.3964	60		5	OuterMembrane
fig|598659.35.peg.704	295	1	0	1	2	6	7	11	8	2.302	4.4148	0	0	0.395549	hypothetical protein	-78.0959	61		6	Unknown
fig|598659.35.peg.1127	168	0	0	0	0	1	5	6	10	2.156	4.1686	0	0	0.398363	hypothetical protein	-48.7035	64		7	Cytoplasmic
fig|598659.35.peg.234	310	0	2	0	2	1	3	13	14	2	4.7621	0	0	0.392259	Magnesium and cobalt transport protein CorA	-71.1139	48		8	CytoplasmicMembrane
fig|598659.35.peg.1175	161	10	6	9	6	31	27	38	26	1.79	8.8956	0	0	0.379352	hypothetical protein	-81.637	79		9	Cytoplasmic
fig|598659.35.peg.1378	84	3	3	2	2	8	7	14	10	1.748	4.7926	0	0	0.392015	RNA-binding protein	-62.8932	87		10	Cytoplasmic
fig|598659.35.peg.1803	157	4	5	3	2	6	12	17	16	1.665	5.5449	0	0	0.387443	Rhodanese domain protein	-66.3864	53		11	Unknown
fig|598659.35.peg.1184	96	0	0	0	0	2	3	4	4	1.66	2.568	0.007	0.000676	0.432279	hypothetical protein	-15.3947	41		12	Cytoplasmic
fig|598659.35.peg.1375	184	2	1	1	3	2	3	9	10	1.656	3.7544	3e-06	0	0.403909	LemA protein	-54.216	72		13	Cytoplasmic
fig|598659.35.peg.1507	331	3	3	0	2	4	6	9	12	1.645	4.4906	0	0	0.394751	Flagellar P-ring protein FlgI	-89.8504	59		14	Periplasmic
fig|598659.35.peg.7	586	9	5	11	6	18	19	36	33	1.616	7.7774	0	0	0.380798	General secretion pathway protein D	-192.84	57		15	OuterMembrane
fig|598659.35.peg.1842	172	6	9	5	3	20	22	23	13	1.615	6.6931	0	0	0.383494	Thiol peroxidase, Tpx-type (EC 1.11.1.15)	-121.82	88		16	Periplasmic
fig|598659.35.peg.1191	129	1	0	1	2	1	3	6	6	1.6	3.046	0.000515	3.7e-05	0.417905	hypothetical protein	-41.722	61		17	Cytoplasmic
fig|598659.35.peg.340	174	0	0	1	0	0	2	5	4	1.592	2.5652	0.007097	0.000686	0.432384	hypothetical protein	-27.7827	40		18	Unknown
fig|598659.35.peg.1194	424	0	0	3	2	0	5	8	8	1.556	3.2972	9.6e-05	6e-06	0.412284	Signal peptide peptidase A (SppA), a serine protease	-56.0208	42		19	Unknown
fig|598659.35.peg.1371	190	0	0	0	0	2	2	3	5	1.554	2.5762	0.006724	0.000646	0.431975	hypothetical protein	-34.6092	40		20	Cytoplasmic
fig|598659.35.peg.1206	440	3	0	3	3	3	6	13	9	1.531	4.2041	0	0	0.397939	Replicative DNA helicase (DnaB) (EC 3.6.4.12)	-79.1333	48		21	Cytoplasmic
fig|598659.35.peg.584	184	0	1	4	1	2	2	8	9	1.51	3.502	2.1e-05	1e-06	0.408219	Rhodanese domain protein	-30.7808	41		22	Unknown
fig|598659.35.peg.762	411	5	3	5	5	8	9	17	16	1.44	4.7624	0	0	0.392256	Dihydrolipoamide acetyltransferase component of pyruvate dehydrogenase complex (EC 2.3.1.12)	-103.355	51		23	Cytoplasmic
fig|598659.35.peg.1414	449	11	11	29	19	32	39	68	61	1.435	10.8628	0	0	0.377717	Type IV pilus biogenesis protein PilQ	-292.212	84		24	OuterMembrane
fig|598659.35.peg.1548	513	38	43	201	135	81	115	566	384	1.397	27.4	0	0	0.375833	Leucyl-tRNA synthetase (EC 6.1.1.4)	-799.625	76		25	Unknown
fig|598659.35.peg.1301	457	41	33	47	45	61	87	158	151	1.392	16.6427	0	0	0.376307	Type IV pilus biogenesis protein PilQ	-454.966	88		26	OuterMembrane
fig|598659.35.peg.1664	532	3	6	7	5	6	10	23	18	1.378	5.6602	0	0	0.386872	ABC transporter multidrug efflux pump, fused ATP-binding domains	-147.081	66		27	CytoplasmicMembrane
fig|598659.35.peg.1192	339	17	15	30	20	22	30	81	84	1.366	10.5719	0	0	0.378022	Putative capsid protein of prophage	-242.078	75		28	Cytoplasmic
fig|598659.35.peg.733	224	3	2	1	1	1	5	5	7	1.329	2.8288	0.00184	0.00015	0.423663	Ubiquinone/menaquinone biosynthesis methyltransferase UbiE (EC 2.1.1.-) @ 2-heptaprenyl-1,4-naphthoquinone methyltransferase MenG (EC 2.1.1.163)	-53.1611	54		29	Cytoplasmic
fig|598659.35.peg.711	254	0	1	4	2	1	4	7	6	1.223	2.8897	0.001308	0.000103	0.42194	Type IV fimbrial biogenesis protein FimT	-56.1049	55		30	Unknown
fig|598659.35.peg.763	324	8	5	10	6	12	13	25	15	1.209	5.5942	0	0	0.387195	Pyruvate dehydrogenase E1 component beta subunit (EC 1.2.4.1)	-106.977	71		31	Cytoplasmic
fig|598659.35.peg.533	1323	11	18	19	9	18	23	52	38	1.204	7.6185	0	0	0.381114	hypothetical protein	-327.256	48		32	Extracellular
fig|598659.35.peg.552	313	6	9	3	0	7	8	12	13	1.161	4.3108	0	0	0.396701	Periplasmic nitrate reductase component NapL	-86.2887	71		33	CytoplasmicMembrane
fig|598659.35.peg.39	146	13	15	20	9	22	26	45	29	1.16	7.0757	0	0	0.382265	3-hydroxyacyl-[acyl-carrier-protein] dehydratase, FabZ form (EC 4.2.1.59)	-73.5034	53		34	Cytoplasmic
fig|598659.35.peg.662	495	3	0	6	3	3	4	7	13	1.159	3.3776	5.4e-05	4e-06	0.410638	Soluble lytic murein transglycosylase precursor (EC 3.2.1.-)	-83.159	51		35	OuterMembrane
fig|598659.35.peg.842	1005	14	11	6	13	13	19	29	34	1.157	5.9765	0	0	0.385598	NAD-specific glutamate dehydrogenase (EC 1.4.1.2), large form	-262.535	65		36	Cytoplasmic
fig|598659.35.peg.555	281	3	2	4	4	4	7	11	6	1.14	3.4673	2.8e-05	2e-06	0.408877	Polyferredoxin NapH (periplasmic nitrate reductase)	-58.0291	42		37	CytoplasmicMembrane
fig|598659.35.peg.1482	460	17	19	19	13	27	35	46	35	1.137	7.543	0	0	0.381271	outer membrane efflux protein	-171.679	64		38	OuterMembrane
fig|598659.35.peg.1581	442	29	24	24	22	43	55	59	52	1.126	9.6323	0	0	0.378569	Peptidase, M23/M37 family	-182.546	68		39	Unknown
fig|598659.35.peg.9	162	2	6	1	1	1	4	6	9	1.124	2.6425	0.004848	0.000447	0.429595	hypothetical protein	-43.9249	64		40	Unknown
fig|598659.35.peg.1666	444	21	20	26	20	32	40	62	46	1.121	8.6714	0	0	0.379655	outer membrane efflux protein	-189.648	71		41	Unknown
fig|598659.35.peg.1669	373	15	19	21	27	32	40	51	47	1.112	8.0915	0	0	0.380313	Multidrug resistance protein [function not yet clear]	-223.695	68		42	CytoplasmicMembrane
fig|598659.35.peg.342	197	2	0	4	4	3	7	6	6	1.106	3.0542	0.00049	3.5e-05	0.417706	hypothetical protein	-66.1354	80		43	Cytoplasmic
fig|598659.35.peg.104	173	8	12	17	13	23	25	27	26	1.092	6.4019	0	0	0.384393	hypothetical protein	-114.024	78		44	Unknown
fig|598659.35.peg.761	431	7	6	9	6	7	8	20	20	1.068	4.6217	0	0	0.393473	Dihydrolipoamide dehydrogenase of branched-chain alpha-keto acid dehydrogenase (EC 1.8.1.4)	-129.398	52		45	Cytoplasmic
fig|598659.35.peg.167	309	3	1	4	4	1	3	7	12	1.062	2.9188	0.001107	8.5e-05	0.421149	Magnesium and cobalt transport protein CorA	-51.4708	52		46	CytoplasmicMembrane
fig|598659.35.peg.678	255	3	4	2	8	1	6	13	13	1.047	3.38	5.3e-05	3e-06	0.41059	Magnesium and cobalt transport protein CorA	-86.4828	55		47	Cytoplasmic
fig|598659.35.peg.981	259	6	3	2	2	4	6	7	8	1.042	3.0273	0.000579	4.2e-05	0.418361	ABC-type transport system involved in resistance to organic solvents, permease component	-47.1269	54		48	CytoplasmicMembrane
fig|598659.35.peg.1587	467	23	20	28	37	36	47	61	61	1.026	9.1883	0	0	0.378991	DEAD-box ATP-dependent RNA helicase CshA (EC 3.6.4.13)	-262.476	75		49	Cytoplasmic
fig|598659.35.peg.760	886	15	20	25	20	25	38	49	40	1.007	7.0595	0	0	0.382308	Lead, cadmium, zinc and mercury transporting ATPase (EC 3.6.3.3) (EC 3.6.3.5); Copper-translocating P-type ATPase (EC 3.6.3.4)	-279.066	49		50	CytoplasmicMembrane
fig|598659.35.peg.593	260	35	33	26	27	54	56	62	50	0.998	8.9484	0	0	0.37928	Glutamine ABC transporter, periplasmic glutamine-binding protein (TC 3.A.1.3.2)	-255.33	79		51	Periplasmic
fig|598659.35.peg.1665	369	12	14	19	22	19	29	36	33	0.954	6.215	0	0	0.384898	HlyD family secretion protein	-201.75	76		52	CytoplasmicMembrane
fig|598659.35.peg.1554	106	9	13	20	9	22	27	23	19	0.95	5.6024	0	0	0.387154	Thioredoxin	-87.596	86		53	Cytoplasmic
fig|598659.35.peg.1814	267	3	4	6	8	7	7	13	9	0.945	3.684	5e-06	0	0.405022	Zinc ABC transporter, periplasmic-binding protein ZnuA	-83.6399	63		54	CytoplasmicMembrane
fig|598659.35.peg.764	323	5	4	7	6	3	4	16	14	0.927	3.3152	8.4e-05	6e-06	0.41191	Pyruvate dehydrogenase E1 component alpha subunit (EC 1.2.4.1)	-86.3664	63		55	Cytoplasmic
fig|598659.35.peg.1566	289	10	11	12	12	11	16	24	26	0.922	4.8639	0	0	0.39147	Signal recognition particle receptor protein FtsY (=alpha subunit) (TC 3.A.5.1.1)	-116.847	77		56	Cytoplasmic
fig|598659.35.peg.373	421	9	10	14	16	9	14	27	33	0.919	5.1409	0	0	0.389619	outer membrane efflux protein	-128.117	56		57	OuterMembrane
fig|598659.35.peg.1072	473	35	35	64	55	51	66	111	92	0.918	9.5849	0	0	0.378611	Hydroxylamine reductase (EC 1.7.-.-)	-306.779	69		58	Cytoplasmic
fig|598659.35.peg.580	230	10	15	21	18	12	17	39	40	0.916	5.8155	0	0	0.386182	Quinone-reactive Ni/Fe hydrogenase, cytochrome b subunit	-105.929	53		59	CytoplasmicMembrane
fig|598659.35.peg.1420	318	4	2	5	4	3	4	10	9	0.913	2.862	0.00153	0.000122	0.422712	hypothetical protein	-75.2994	49		60	Unknown
fig|598659.35.peg.850	664	11	8	9	4	11	8	20	14	0.905	4.035	0	0	0.400016	Outer membrane protein Imp, required for envelope biogenesis / Organic solvent tolerance protein precursor	-143.433	54		61	OuterMembrane
fig|598659.35.peg.1419	148	2	1	4	7	5	5	8	6	0.902	2.6346	0.005042	0.000468	0.429871	hypothetical protein	-55.7151	69		62	Unknown
fig|598659.35.peg.816	346	5	4	9	6	4	6	17	12	0.896	3.4961	2.2e-05	1e-06	0.40833	GGDEF domain protein	-115.366	76		63	Cytoplasmic
fig|598659.35.peg.568	230	5	3	10	10	9	11	15	12	0.895	3.824	2e-06	0	0.402871	Ferredoxin	-86.5011	60		64	Cytoplasmic
fig|598659.35.peg.1148	182	4	6	6	7	4	6	18	10	0.894	3.3354	7.3e-05	5e-06	0.411495	hypothetical protein	-71.9568	67		65	Unknown
fig|598659.35.peg.1474	608	11	8	2	1	3	9	15	10	0.891	3.0761	0.000427	3e-05	0.417182	Polysaccharide deacetylase	-124.477	47		66	Cytoplasmic
fig|598659.35.peg.1720	140	5	5	10	9	8	7	16	16	0.868	3.671	6e-06	0	0.405235	Heat shock protein Hsp20	-97.8634	82		67	Cytoplasmic
fig|598659.35.peg.493	168	6	7	4	4	5	9	5	14	0.851	3.0342	0.000554	4e-05	0.418192	hypothetical protein	-42.0126	60		68	Unknown
fig|598659.35.peg.92	524	59	52	82	52	66	80	162	82	0.849	10.4638	0	0	0.378126	Cytochrome d ubiquinol oxidase subunit I (EC 1.10.3.-)	-205.007	46		69	CytoplasmicMembrane
fig|598659.35.peg.1488	865	18	17	27	19	13	25	49	39	0.837	5.5637	0	0	0.387348	Flagellar hook subunit protein	-276.172	62		70	Extracellular
fig|598659.35.peg.1176	380	11	6	11	10	12	17	16	14	0.828	3.9076	1e-06	0	0.401695	Phage tail sheath monomer	-105.213	74		71	Unknown
fig|598659.35.peg.521	388	26	29	15	18	33	39	37	27	0.823	5.7621	0	0	0.386406	Putative fibronectin domain-containing lipoprotein	-177.756	75		72	Unknown
fig|598659.35.peg.1407	148	30	24	30	18	27	35	53	42	0.823	6.676	0	0	0.383553	hypothetical protein	-100.365	66		73	Unknown
fig|598659.35.peg.440	144	5	5	6	4	5	5	8	13	0.822	2.8883	0.001319	0.000103	0.421979	Outer membrane lipoprotein	-66.4221	89		74	Unknown
fig|598659.35.peg.984	416	7	5	11	6	7	4	19	14	0.822	3.3601	6.1e-05	4e-06	0.410991	Probable outer membrane component of multidrug efflux pump	-102.951	55		75	OuterMembrane
fig|598659.35.peg.663	146	4	7	9	6	10	8	9	12	0.807	3.1496	0.000265	1.8e-05	0.415482	hypothetical protein	-59.7614	82		76	Unknown
fig|598659.35.peg.1670	715	32	24	16	10	28	27	36	34	0.802	5.5203	0	0	0.387568	Oligosaccharyltransferase PglB (EC 2.4.1.119)	-200.747	44		77	CytoplasmicMembrane
fig|598659.35.peg.758	301	12	12	16	15	12	18	31	21	0.788	4.521	0	0	0.394443	Fructose-bisphosphate aldolase, archaeal class I (EC 4.1.2.13)	-171.631	89		78	Cytoplasmic
fig|598659.35.peg.79	379	111	136	96	83	81	100	279	178	0.788	13.0865	0	0	0.377181	Branched-chain amino acid ABC transporter, amino acid-binding protein (TC 3.A.1.4.1)	-482.354	74		79	Periplasmic
fig|598659.35.peg.1342	550	13	17	12	14	12	18	32	21	0.781	4.3647	0	0	0.396096	Iron-sulfur cluster-binding protein	-234.969	85		80	Cytoplasmic
fig|598659.35.peg.64	266	6	10	11	5	7	8	17	15	0.774	3.443	3.3e-05	2e-06	0.409346	Small-conductance mechanosensitive channel	-87.8864	49		81	CytoplasmicMembrane
fig|598659.35.peg.537	722	22	16	11	17	12	22	28	34	0.76	4.9457	0	0	0.390882	hypothetical protein	-202.343	45		82	CytoplasmicMembrane
fig|598659.35.peg.151	166	22	23	17	14	21	22	40	26	0.758	5.2047	0	0	0.389246	Rhodanese domain protein	-104.255	86		83	Unknown
fig|598659.35.peg.562	818	36	32	26	13	23	35	49	47	0.744	6.3169	0	0	0.384623	Putative cytochrome C-type biogenesis protein	-186.741	42		84	CytoplasmicMembrane
fig|598659.35.peg.1768	508	11	12	11	7	11	12	17	18	0.743	3.6937	5e-06	0	0.404865	hypothetical protein	-133.36	44		85	CytoplasmicMembrane
fig|598659.35.peg.1635	495	89	85	105	90	80	105	181	162	0.738	11.0207	0	0	0.377571	Flagellin	-458.799	77		86	Extracellular
fig|598659.35.peg.689	132	5	1	11	6	7	5	10	10	0.734	2.6075	0.005765	0.000544	0.430834	hypothetical protein	-51.8722	63		87	Unknown
fig|598659.35.peg.1518	725	57	58	37	31	45	63	83	68	0.733	7.6636	0	0	0.381021	Outer membrane protein assembly factor YaeT precursor	-415.333	77		88	OuterMembrane
fig|598659.35.peg.1131	179	35	35	54	37	35	55	77	60	0.73	7.1571	0	0	0.382066	hypothetical protein	-248.644	78		89	Extracellular
fig|598659.35.peg.1393	163	15	11	17	16	14	19	30	21	0.72	4.1231	0	0	0.398916	3-dehydroquinate dehydratase II (EC 4.2.1.10)	-57.1795	43		90	Cytoplasmic
fig|598659.35.peg.371	1030	29	22	35	40	24	32	63	51	0.693	6.1292	0	0	0.385137	RND multidrug efflux transporter; Acriflavin resistance protein	-374.702	60		91	CytoplasmicMembrane
fig|598659.35.peg.379	127	9	5	9	8	11	11	13	8	0.692	2.8642	0.001511	0.00012	0.42265	hypothetical protein	-43.8771	67		92	Unknown
fig|598659.35.peg.169	275	18	17	23	22	21	25	35	25	0.667	4.5313	0	0	0.39434	modD protein	-154.859	72		93	Cytoplasmic
fig|598659.35.peg.293	253	15	15	16	15	16	15	22	25	0.638	3.6396	8e-06	0	0.40576	membrane protein	-105.684	66		94	Unknown
fig|598659.35.peg.372	359	24	17	26	29	23	34	35	31	0.635	4.9322	0	0	0.390977	Macrolide-specific efflux protein MacA	-189.909	79		95	Cytoplasmic
fig|598659.35.peg.1636	494	146	153	277	201	120	149	417	311	0.633	13.1901	0	0	0.377101	Flagellin	-572.443	79		96	Extracellular
fig|598659.35.peg.659	490	28	24	44	37	23	29	60	58	0.63	5.1536	0	0	0.389544	Signal transduction protein CetA, mediates an energy taxis response	-228.18	65		97	Unknown
fig|598659.35.peg.236	536	12	8	6	7	9	10	16	8	0.627	2.6948	0.003728	0.000332	0.427819	Phosphoethanolamine transferase EptA specific for the 1 phosphate group of core-lipid A	-103.241	48		98	CytoplasmicMembrane
fig|598659.35.peg.120	643	8	7	7	7	7	12	11	7	0.621	2.5085	0.009372	0.000931	0.434544	Multimodular transpeptidase-transglycosylase (EC 2.4.1.129) (EC 3.4.-.-)	-110.25	52		99	CytoplasmicMembrane
fig|598659.35.peg.718	90	13	10	9	7	9	13	14	13	0.617	2.9194	0.001103	8.5e-05	0.421133	hypothetical protein	-52.0208	74		100	Unknown
fig|598659.35.peg.967	347	9	8	8	7	7	6	13	14	0.606	2.5375	0.008129	0.000797	0.433428	Membrane-associated zinc metalloprotease	-89.9903	56		101	CytoplasmicMembrane
fig|598659.35.peg.988	191	11	19	15	13	11	20	19	22	0.595	3.2687	0.000118	8e-06	0.412883	hypothetical protein	-135.389	69		102	Unknown
fig|598659.35.peg.322	161	14	12	16	15	16	16	24	14	0.594	3.5236	1.8e-05	1e-06	0.407816	FKBP-type peptidyl-prolyl cis-trans isomerase SlyD (EC 5.2.1.8)	-160.877	94		103	Cytoplasmic
fig|598659.35.peg.1703	271	14	12	18	18	15	16	23	22	0.594	3.3997	4.6e-05	3e-06	0.410197	ATP phosphoribosyltransferase regulatory subunit, divergent variant (EC 2.4.2.17)	-120.075	76		104	Cytoplasmic
fig|598659.35.peg.469	374	564	585	1320	814	497	640	1756	1150	0.593	25.5312	0	0	0.37607	Major outer membrane protein	-1909.77	98		105	OuterMembrane
fig|598659.35.peg.238	387	13	8	18	15	9	9	28	19	0.58	3.2232	0.000161	1.1e-05	0.413856	sensor histidine kinase	-112.648	62		106	CytoplasmicMembrane
fig|598659.35.peg.1263	276	47	38	64	61	42	50	91	73	0.577	6.1232	0	0	0.385154	hypothetical protein	-270.159	88		107	Cytoplasmic
fig|598659.35.peg.326	398	24	21	39	30	25	29	46	38	0.575	4.5732	0	0	0.39393	hypothetical protein	-172.449	65		108	Unknown
fig|598659.35.peg.1303	203	12	18	12	14	7	15	24	21	0.573	3.1696	0.000232	fig|598659.35.peg.742	0.415033	hypothetical protein	-84.0181	64		109	Unknown
fig|598659.35.peg.618	337	35	30	23	18	22	28	42	35	0.567	4.1818	0	0	0.398205	FIG01270615: hypothetical protein	-154.298	78		110	Unknown
fig|598659.35.peg.587	319	12	16	15	9	12	12	21	18	0.564	2.8264	0.001864	0.000152	0.423732	PERMEASE OF ABC TRANSPORTER	-93.5175	43		111	CytoplasmicMembrane
fig|598659.35.peg.353	830	63	58	92	87	40	56	141	120	0.559	7.4657	0	0	0.38143	Signal transduction histidine kinase CheA (EC 2.7.3.-)	-509.268	76		112	Cytoplasmic
fig|598659.35.peg.622	205	11	11	18	14	7	11	24	21	0.549	2.9337	0.001015	7.8e-05	0.420751	ATP phosphoribosyltransferase (EC 2.4.2.17)	-94.701	49		113	Cytoplasmic
fig|598659.35.peg.391	685	29	26	32	22	14	18	49	48	0.548	4.0601	0	0	0.399698	Ferrous iron transport protein B	-291.043	59		114	CytoplasmicMembrane
fig|598659.35.peg.135	459	15	11	21	19	11	16	26	25	0.547	3.3562	6.3e-05	4e-06	0.41107	GTP-binding protein EngA	-195.92	72		115	Cytoplasmic
fig|598659.35.peg.377	318	15	10	21	19	18	17	21	20	0.547	3.3683	5.7e-05	4e-06	0.410826	Molybdenum cofactor biosynthesis protein MoaA	-119.461	69		116	Cytoplasmic
fig|598659.35.peg.838	512	47	58	42	34	38	60	63	52	0.547	5.3832	0	0	0.388277	Inner membrane protein translocase component YidC, long form	-263.951	58		117	CytoplasmicMembrane
fig|598659.35.peg.320	197	30	26	42	24	18	23	57	46	0.544	4.4588	0	0	0.395081	Outer membrane lipoprotein omp16 precursor	-246.107	70		118	OuterMembrane
fig|598659.35.peg.1649	68	13	15	13	13	14	17	18	14	0.532	2.8315	0.001813	0.000147	0.423584	LSU ribosomal protein L29p (L35e)	-53.934	62		119	Unknown
fig|598659.35.peg.1480	1158	81	73	52	51	51	67	89	92	0.524	5.5792	0	0	0.38727	Acriflavin resistance protein	-470.815	57		120	CytoplasmicMembrane
fig|598659.35.peg.1590	356	32	21	55	44	32	33	58	51	0.521	4.5901	0	0	0.393768	Membrane protease family protein HP0248	-172.112	65		121	Cytoplasmic
fig|598659.35.peg.319	386	22	32	21	18	11	37	28	30	0.517	3.9811	0	0	0.400712	tolB protein precursor, periplasmic protein involved in the tonb-independent uptake of group A colicins	-179.064	72		122	Periplasmic
fig|598659.35.peg.132	212	14	13	15	9	16	13	14	15	0.517	2.5686	0.006979	0.000674	0.432257	Phosphatidylserine decarboxylase (EC 4.1.1.65)	-72.8046	47		123	Cytoplasmic
fig|598659.35.peg.656	866	87	84	152	121	67	81	194	164	0.513	8.1191	0	0	0.380278	ClpB protein	-585.936	85		124	Cytoplasmic
fig|598659.35.peg.105	149	21	19	27	23	16	16	40	31	0.513	3.6502	7e-06	0	0.405581	hypothetical protein	-115.844	82		125	Cytoplasmic
fig|598659.35.peg.668	211	14	14	12	7	6	9	19	19	0.507	2.6944	0.003736	0.000333	0.427832	Putative lipoprotein required for motility	-110.003	59		126	Unknown
fig|598659.35.peg.278	301	16	10	14	14	10	8	21	21	0.487	2.5524	0.007556	0.000736	0.432863	Protease IV (EC 3.4.21.-)	-133.53	55		127	CytoplasmicMembrane
fig|598659.35.peg.468	259	41	37	52	41	27	32	76	54	0.486	4.4643	0	0	0.395024	Enoyl-[acyl-carrier-protein] reductase [NADH] (EC 1.3.1.9)	-152.865	91		128	CytoplasmicMembrane
fig|598659.35.peg.1056	649	21	16	34	28	15	19	43	33	0.485	3.5392	1.6e-05	1e-06	0.407529	Methyl-accepting chemotaxis protein	-251.223	63		129	CytoplasmicMembrane
fig|598659.35.peg.851	467	22	15	40	35	21	31	41	30	0.48	3.6179	9e-06	1e-06	0.40613	hypothetical protein	-238.175	74		130	Unknown
fig|598659.35.peg.736	629	20	17	18	21	12	22	26	23	0.475	3.0329	0.000559	4.1e-05	0.418224	hypothetical protein	-245.359	70		131	OuterMembrane
fig|598659.35.peg.1840	270	18	14	21	22	13	18	30	21	0.465	2.927	0.001055	8.1e-05	0.42093	hypothetical protein	-123.035	62		132	Cytoplasmic
fig|598659.35.peg.637	796	19	15	34	33	11	14	43	40	0.448	3.426	3.8e-05	2e-06	0.409678	methyl-accepting chemotaxis protein	-250.805	60		133	CytoplasmicMembrane
fig|598659.35.peg.526	440	35	39	47	45	26	40	54	55	0.443	3.9957	0	0	0.400522	Transcription termination factor Rho	-286.684	82		134	Cytoplasmic
fig|598659.35.peg.309	141	34	28	64	55	24	27	75	0.677	0.442	3.9989	0	0	0.40048	ATP synthase B' chain (EC 3.6.3.14)	-153.887	64		135	Cytoplasmic
fig|598659.35.peg.1092	91	33	33	118	74	16	26	146	84	0.439	5.1347	0	0	0.389657	DNA-binding protein HU-beta	-135.272	70		136	Cytoplasmic
fig|598659.35.peg.77	740	18	16	18	17	12	11	27	23	0.439	2.617	0.005501	0.000516	0.430493	membrane protein	-215.872	63		137	Unknown
fig|598659.35.peg.808	321	26	25	30	30	20	31	38	28	0.434	3.3034	9.2e-05	6e-06	0.412155	Iron-sulfur cluster assembly scaffold protein IscU/NifU-like	-181.278	75		138	Cytoplasmic
fig|598659.35.peg.479	372	13	11	25	21	7	16	27	23	0.423	2.558	0.007352	0.000714	0.432653	Putative periplasmic protein	-144.464	64		139	Unknown
fig|598659.35.peg.442	390	34	27	43	38	23	28	56	41	0.421	3.6593	6e-06	0	0.405429	Methyl-accepting chemotaxis protein	-211.113	71		140	CytoplasmicMembrane
fig|598659.35.peg.1112	614	86	97	175	143	74	88	184	171	0.419	6.7883	0	0	0.383163	Uncharacterized protein MJ1355	-480.446	83		141	Cytoplasmic
fig|598659.35.peg.50	307	17	19	24	23	9	16	32	29	0.415	2.6422	0.004855	0.000448	0.429605	Probable membrane protein Cj0124c	-113.035	59		142	Cytoplasmic
fig|598659.35.peg.1705	618	81	77	113	95	57	74	133	113	0.413	5.2793	0	0	0.38883	Transketolase (EC 2.2.1.1)	-493.673	83		143	Cytoplasmic
fig|598659.35.peg.1534	329	26	22	32	27	15	23	33	39	0.411	2.8486	0.001649	0.000132	0.423092	TRAP-type C4-dicarboxylate transport system, periplasmic component	-192.38	66		144	Periplasmic
fig|598659.35.peg.1538	545	167	173	342	271	142	169	368	287	0.404	8.5165	0	0	0.379842	Heat shock protein 60 family chaperone GroEL	-720.722	90		145	Cytoplasmic
fig|598659.35.peg.1481	344	47	53	62	49	37	48	73	56	0.397	3.9493	1e-06	0	0.401132	Probable Co/Zn/Cd efflux system membrane fusion protein	-242.012	77		146	CytoplasmicMembrane
fig|598659.35.peg.1757	826	17	22	22	22	13	20	27	24	0.397	2.641	0.004884	0.000451	0.429647	diguanylate cyclase/phosphodiesterase (GGDEF & EAL domains) with PAS/PAC sensor(s)	-253.013	74		147	CytoplasmicMembrane
fig|598659.35.peg.820	785	64	63	101	81	43	66	114	85	0.38	4.9348	0	0	0.390958	Methyl-accepting chemotaxis protein	-447.674	66		148	CytoplasmicMembrane
fig|598659.35.peg.355	608	23	21	28	27	8	15	40	35	0.364	2.5121	0.009208	0.000913	0.434404	https://www.macys.com/shop/product/nine-west-dempsey-platform-sandals?ID=5774291&CategoryID=56233&swatchColor=Pastel%20Pink%20Suede&swatchColor=Pastel%20Pink%20Suede#fn=sp%3D1%26spc%3D4058%26ruleId%3D105%7CBOOST%20ATTRIBUTE%7CBOOST%20SAVED%20SET%26searchPass%3DmatchNone%26slotId%3D50	-246.422	70		149	Unknown
fig|598659.35.peg.1830	701	36	37	64	45	29	47	53	50	0.357	3.4012	4.5e-05	3e-06	0.410167	Ribonucleotide reductase of class III (anaerobic), large subunit (EC 1.17.4.2)	-401.68	72		150	Cytoplasmic
fig|598659.35.peg.329	308	44	45	86	59	36	52	79	60	0.356	3.6822	5e-06	0	0.405051	Ribose-phosphate pyrophosphokinase (EC 2.7.6.1)	-241.556	71		151	Cytoplasmic
fig|598659.35.peg.1439	661	48	52	80	72	33	50	87	76	0.352	4.0497	0	0	0.399829	Methyl-accepting chemotaxis protein	-381.444	72		152	CytoplasmicMembrane
fig|598659.35.peg.805	153	24	28	34	27	24	30	33	24	0.35	2.7132	0.003394	0.000298	0.427215	Acetolactate synthase small subunit (EC 2.2.1.6)	-128.013	85		153	Cytoplasmic
fig|598659.35.peg.84	259	53	50	91	54	41	53	87	58	0.345	3.6675	6e-06	0	0.405293	Thiazole biosynthesis protein ThiG	-240.001	92		154	Cytoplasmic
fig|598659.35.peg.617	185	28	22	37	31	29	27	31	26	0.339	2.6074	0.005768	0.000544	0.430837	hypothetical protein	-149.445	65		155	Unknown
fig|598659.35.peg.339	371	63	65	93	62	44	51	98	77	0.338	3.9378	1e-06	0	0.401286	putative ATP/GTP-binding protein (mrp protein homolog)	-289.711	70		156	CytoplasmicMembrane
fig|598659.35.peg.1521	518	40	40	56	49	37	40	59	42	0.333	3.0399	0.000535	3.9e-05	0.418053	Protein-export membrane protein SecD (TC 3.A.5.1.1)	-220.888	53		157	CytoplasmicMembrane
fig|598659.35.peg.655	417	57	60	72	60	40	51	69	77	0.326	3.7931	2e-06	0	0.403324	Carboxyl-terminal protease (EC 3.4.21.102)	-333.523	77		158	CytoplasmicMembrane
fig|598659.35.peg.978	479	64	64	115	100	56	63	117	86	0.323	4.3594	0	0	0.396155	Peptidyl-prolyl cis-trans isomerase PpiD (EC 5.2.1.8)	-452.771	76		159	CytoplasmicMembrane
fig|598659.35.peg.1715	330	86	79	172	118	50	52	189	133	0.312	4.789	0	0	0.392044	DNA-directed RNA polymerase alpha subunit (EC 2.7.7.6)	-407.205	89		160	Cytoplasmic
fig|598659.35.peg.1563	496	36	42	52	51	25	43	48	53	0.311	2.8749	0.001423	0.000112	0.42235	FIG002344: Hydrolase (HAD superfamily)	-304.811	77		161	Cytoplasmic
fig|598659.35.peg.46	460	112	98	109	73	63	74	122	106	0.304	4.0652	0	0	0.399634	HtrA protease/chaperone protein / Serine protease (Protease DO) (EC 3.4.21.-)	-350.987	78		162	Periplasmic
fig|598659.35.peg.854	722	96	103	156	117	67	93	152	124	0.299	4.356	0	0	0.396193	Polyribonucleotide nucleotidyltransferase (EC 2.7.7.8)	-580.876	87		163	Cytoplasmic
fig|598659.35.peg.869	362	70	80	113	83	47	49	125	94	0.299	4.0589	0	0	0.399713	TRAP transporter solute receptor, unknown substrate 6	-305.641	79		164	Unknown
fig|598659.35.peg.688	625	108	98	174	133	62	90	171	138	0.284	4.3192	0	0	0.396606	Chaperone protein DnaK	-570.48	77		165	Cytoplasmic
fig|598659.35.peg.1690	397	36	42	53	41	22	35	55	43	0.278	2.6031	0.005891	0.000558	0.430992	UDP-glucose dehydrogenase (EC 1.1.1.22)	-242.869	81		166	Cytoplasmic
fig|598659.35.peg.162	1379	264	269	364	289	186	230	347	295	0.275	6.7198	0	0	0.383402	DNA-directed RNA polymerase beta subunit (EC 2.7.7.6)	-1123.82	83		167	Cytoplasmic
fig|598659.35.peg.598	530	34	36	64	50	17	29	66	51	0.265	2.5128	0.009176	0.00091	0.434377	Methyl-accepting chemotaxis protein	-298.961	71		168	CytoplasmicMembrane
fig|598659.35.peg.756	799	50	48	72	51	23	48	59	64	0.249	2.5169	0.008993	0.00089	0.434219	Phosphoenolpyruvate synthase (EC 2.7.9.2)	-388.967	75		169	Cytoplasmic
fig|598659.35.peg.1592	472	50	60	73	54	35	38	74	57	0.246	2.592	0.006222	0.000593	0.431395	Aldehyde dehydrogenase (EC 1.2.1.3)	-324.285	82		170	Cytoplasmic
fig|598659.35.peg.807	389	56	60	106	77	36	37	96	85	0.224	2.6374	0.004973	0.00046	0.429773	Cysteine desulfurase (EC 2.8.1.7)	-344.397	89		171	Cytoplasmic
fig|598659.35.peg.667	815	82	70	98	79	49	55	88	81	0.206	2.5133	0.009154	0.000907	0.434358	DNA gyrase subunit A (EC 5.99.1.3)	-503.651	73		172	Cytoplasmic
fig|598659.35.peg.897	415	117	103	177	146	71	81	160	137	0.189	3.0144	0.000626	4.6e-05	0.41868	Serine hydroxymethyltransferase (EC 2.1.2.1)	-443.151	88		173	Cytoplasmic
fig|598659.35.peg.392	812	109	112	189	140	78	95	160	118	0.184	2.9369	0.000996	7.6e-05	0.420667	Ribonucleotide reductase of class Ia (aerobic), alpha subunit (EC 1.17.4.1)	-764.672	88		174	Cytoplasmic
fig|598659.35.peg.557	944	155	156	120	102	99	136	106	97	0.183	2.9434	0.000959	7.3e-05	0.420495	Periplasmic nitrate reductase precursor (EC 1.7.99.4)	-673.922	82		175	Periplasmic
fig|598659.35.peg.539	477	83	85	167	114	49	55	141	119	0.176	2.5016	0.009695	0.000965	0.434813	methyl-accepting chemotaxis protein	-325.178	76		176	Unknown
fig|598659.35.peg.478	752	160	170	293	227	103	131	228	225	0.172	3.49	2.3e-05	1e-06	0.408445	5-methyltetrahydropteroyltriglutamate--homocysteine methyltransferase (EC 2.1.1.14)	-790.877	87		177	Cytoplasmic
fig|598659.35.peg.1312	1032	146	152	230	178	94	113	184	176	0.169	2.9652	0.000843	6.3e-05	0.419927	BarA sensory histidine kinase (= VarS = GacS)	-774.971	69		178	CytoplasmicMembrane
fig|598659.35.peg.972	883	103	120	165	127	38	56	113	109	-0.113	-1.6583	0.008546	0.483639	0.000816	Protein export cytoplasm protein SecA ATPase RNA helicase (TC 3.A.5.1.1)	-720.237	80		179	Cytoplasmic
fig|598659.35.peg.912	522	124	115	214	162	50	75	123	117	-0.143	-2.1655	0.000469	0.449932	4.4e-05	D-3-phosphoglycerate dehydrogenase (EC 1.1.1.95)	-555.708	85		180	Cytoplasmic
fig|598659.35.peg.1018	651	185	173	281	193	100	110	141	137	-0.143	-2.4644	6.5e-05	0.434089	6e-06	Acetyl-coenzyme A synthetase (EC 6.2.1.1)	-675.124	84		181	Cytoplasmic
fig|598659.35.peg.826	774	62	74	128	101	20	33	87	73	-0.147	-1.7787	0.004534	0.474879	0.00043	ATP-dependent protease La (EC 3.4.21.53) Type I	-619.069	83		182	Cytoplasmic
fig|598659.35.peg.1143	420	63	56	87	68	21	40	56	42	-0.165	-1.7541	0.005175	0.476631	0.000492	Glutamate-1-semialdehyde aminotransferase (EC 5.4.3.8)	-327.464	94		183	Cytoplasmic
fig|598659.35.peg.578	377	188	185	290	229	61	76	192	179	-0.177	-3.2241	0	0.408262	0	Quinone-reactive Ni/Fe-hydrogenase small chain precursor (EC 1.12.5.1)	-766.583	91		184	CytoplasmicMembrane
fig|598659.35.peg.1623	864	282	296	685	441	140	188	353	290	-0.178	-4.5888	0	0.388742	0	https://www.macys.com/shop/product/nine-west-dempsey-platform-sandals?ID=5774291&CategoryID=56233&swatchColor=Pastel%20Pink%20Suede&swatchColor=Pastel%20Pink%20Suede#fn=sp%3D1%26spc%3D4058%26ruleId%3D105%7CBOOST%20ATTRIBUTE%7CBOOST%20SAVED%20SET%26searchPass%3DmatchNone%26slotId%3D50	-1150.64	94		185	Cytoplasmic
fig|598659.35.peg.710	615	330	308	740	470	160	189	402	297	-0.182	-4.6763	0	0.388013	0	ATP-citrate (pro-S-)-lyase, subunit 2 (EC 2.3.3.8)	-1144.21	90		186	Cytoplasmic
fig|598659.35.peg.161	124	67	83	229	157	26	36	140	96	-0.203	-2.6774	1.5e-05	0.424687	1e-06	LSU ribosomal protein L7/L12 (P1/P2)	-218.678	86		187	Cytoplasmic
fig|598659.35.peg.61	444	65	57	89	85	25	26	53	57	-0.218	-2.1648	0.000471	0.449973	4.4e-05	Biotin carboxylase of acetyl-CoA carboxylase (EC 6.3.4.14)	-315.523	78		188	Cytoplasmic
fig|598659.35.peg.731	372	41	41	47	47	16	26	29	26	-0.225	-1.7798	0.004508	0.474802	0.000428	[NiFe] hydrogenase metallocenter assembly protein HypD	-199.568	81		189	Cytoplasmic
fig|598659.35.peg.1266	377	98	111	288	159	49	63	144	99	-0.229	-3.4853	0	0.402544	0	2-oxoglutarate oxidoreductase, alpha subunit (EC 1.2.7.3)	-337.965	89		190	Cytoplasmic
fig|598659.35.peg.1545	449	40	36	62	52	12	19	40	32	-0.231	-1.8593	0.00291	0.469278	0.000275	Signal recognition particle, subunit Ffh SRP54 (TC 3.A.5.1.1)	-275.709	72		191	CytoplasmicMembrane
fig|598659.35.peg.1641	158	55	54	94	77	25	28	48	49	-0.239	-2.2455	0.000282	0.445393	2.6e-05	SSU ribosomal protein S5p (S2e)	-276.012	79		192	Cytoplasmic
fig|598659.35.peg.588	266	47	45	40	37	21	17	28	26	-0.24	-1.8403	0.003235	0.470579	0.000306	Lysine-arginine-ornithine-binding periplasmic protein precursor (TC 3.A.1.3.1)	-171.794	76		193	Periplasmic
fig|598659.35.peg.1558	445	42	38	46	37	9	22	30	26	-0.243	-1.8691	0.002754	0.468611	0.00026	Amidophosphoribosyltransferase (EC 2.4.2.14)	-235.74	73		194	Cytoplasmic
fig|598659.35.peg.144	373	29	25	52	41	12	14	24	28	-0.243	-1.8338	0.003354	0.471027	0.000318	Carbamoyl-phosphate synthase small chain (EC 6.3.5.5)	-203.376	72		195	Cytoplasmic
fig|598659.35.peg.735	657	67	55	104	94	25	34	57	54	-0.244	-2.4226	8.7e-05	0.436122	8e-06	Glycyl-tRNA synthetase beta chain (EC 6.1.1.14)	-467.778	86		196	Cytoplasmic
fig|598659.35.peg.1575	816	79	78	93	84	31	46	47	53	-0.246	-2.5738	3e-05	0.429052	3e-06	Translation initiation factor 2	-485.766	82		197	Cytoplasmic
fig|598659.35.peg.446	339	57	75	153	103	23	23	77	82	-0.25	-2.7083	1.2e-05	0.423466	1e-06	NAD-dependent glyceraldehyde-3-phosphate dehydrogenase (EC 1.2.1.12)	-249.573	88		198	Cytoplasmic
fig|598659.35.peg.1370	593	48	44	63	51	9	14	46	40	-0.252	-2.0973	0.000717	0.453974	6.8e-05	Translation elongation factor LepA	-375.622	73		199	CytoplasmicMembrane
fig|598659.35.peg.458	532	43	37	79	58	10	16	46	42	-0.254	-2.1861	0.000412	0.448743	3.9e-05	Arginyl-tRNA synthetase (EC 6.1.1.19)	-333.396	81		200	Cytoplasmic
fig|598659.35.peg.1755	192	31	26	28	30	12	15	18	16	-0.255	-1.6536	0.008755	0.48399	0.000836	GTP cyclohydrolase I (EC 3.5.4.16) type 1	-139.121	90		201	Cytoplasmic
fig|598659.35.peg.887	420	28	36	49	40	12	13	30	26	-0.256	-1.9728	0.001516	0.46175	0.000143	O-acetylhomoserine sulfhydrylase (EC 2.5.1.49) / O-succinylhomoserine sulfhydrylase (EC 2.5.1.48)	-222.723	78		202	Cytoplasmic
fig|598659.35.peg.294	623	40	47	44	50	15	20	29	32	-0.256	-2.101	0.000701	0.453751	6.6e-05	Leucyl-tRNA synthetase (EC 6.1.1.4)	-303.232	74		203	Cytoplasmic
fig|598659.35.peg.1655	93	17	16	55	33	11	8	28	16	-0.256	-1.6792	0.007674	0.482086	0.000732	LSU ribosomal protein L23p (L23Ae)	-48.4936	72		204	Unknown
fig|598659.35.peg.813	460	50	43	58	52	10	20	34	41	-0.26	-2.104	0.000688	0.45357	6.5e-05	(S)-2-hydroxy-acid oxidase (EC 1.1.3.15)	-284.865	85		205	Cytoplasmic
fig|598659.35.peg.626	287	94	102	148	125	54	72	73	48	-0.26	-3.2854	0	0.406868	0	Cell binding factor 2 precursor	-275.133	78		206	CytoplasmicMembrane
fig|598659.35.peg.848	418	33	40	64	48	18	19	30	30	-0.263	-2.1181	0.000631	0.452725	5.9e-05	Phosphoribosylamine--glycine ligase (EC 6.3.4.13)	-257.732	79		207	Cytoplasmic
fig|598659.35.peg.1434	355	33	31	44	31	7	9	27	30	-0.263	-1.7964	0.004119	0.473631	0.000391	Peptide chain release factor 1	-199.852	78		208	Cytoplasmic
fig|598659.35.peg.109	727	33	30	35	46	19	12	23	21	-0.265	-1.9608	0.001627	0.462526	0.000154	DNA topoisomerase I (EC 5.99.1.2)	-288.901	65		209	Cytoplasmic
fig|598659.35.peg.633	361	55	53	70	50	17	24	39	39	-0.272	-2.4727	6.2e-05	0.433692	6e-06	NADH-ubiquinone oxidoreductase chain D (EC 1.6.5.3)	-167.354	75		210	Cytoplasmic
fig|598659.35.peg.1432	440	30	23	41	42	7	10	27	27	-0.275	-1.9079	0.002209	0.466003	0.000209	Phosphoglucosamine mutase (EC 5.4.2.10)	-272.369	74		211	Cytoplasmic
fig|598659.35.peg.918	456	47	45	63	50	13	23	38	33	-0.276	-2.2621	0.000253	0.444479	2.4e-05	Cytosol aminopeptidase PepA (EC 3.4.11.1)	-252.993	85		212	Cytoplasmic
fig|598659.35.peg.1046	568	94	91	114	89	42	46	59	53	-0.276	-3.0945	1e-06	0.411363	0	Succinate dehydrogenase flavoprotein subunit (EC 1.3.99.1)	-410.964	84		213	CytoplasmicMembrane
fig|598659.35.peg.282	408	93	106	118	91	29	40	76	64	-0.279	-3.3437	0	0.405572	0	3-oxoacyl-[acyl-carrier-protein] synthase, KASII (EC 2.3.1.179)	-312.951	86		214	CytoplasmicMembrane
fig|598659.35.peg.503	582	68	56	98	73	17	23	60	51	-0.285	-2.8918	3e-06	0.417026	0	Oligoendopeptidase F (EC 3.4.24.-)	-381.772	73		215	Cytoplasmic
fig|598659.35.peg.788	280	24	30	57	43	11	13	32	23	-0.287	-1.9558	0.001675	0.462851	0.000158	Acetylglutamate kinase (EC 2.7.2.8)	-151.929	73		216	Cytoplasmic
fig|598659.35.peg.1273	739	252	294	569	425	107	148	280	244	-0.298	-6.9057	0	0.378567	0	Isocitrate dehydrogenase [NADP] (EC 1.1.1.42); Monomeric isocitrate dehydrogenase [NADP] (EC 1.1.1.42)	-926.994	90		217	Cytoplasmic
fig|598659.35.peg.428	321	25	21	30	26	6	8	21	16	-0.299	-1.7732	0.004671	0.475269	0.000443	3-oxoacyl-[acyl-carrier-protein] synthase, KASIII (EC 2.3.1.180)	-193.021	82		218	Cytoplasmic
fig|598659.35.peg.1702	413	38	32	64	52	15	12	34	33	-0.302	-2.431	8.2e-05	0.435708	8e-06	Adenylosuccinate synthetase (EC 6.3.4.4)	-257.388	89		219	Cytoplasmic
fig|598659.35.peg.834	166	26	37	42	29	10	14	22	21	-0.309	-2.0805	0.000795	0.454993	7.5e-05	Ribosomal subunit interface protein	-172.613	83		220	Cytoplasmic
fig|598659.35.peg.804	565	90	86	120	104	22	29	74	74	-0.315	-3.5776	0	0.400703	0	Acetolactate synthase large subunit (EC 2.2.1.6)	-417.134	81		221	Cytoplasmic
fig|598659.35.peg.857	434	19	19	19	24	3	6	16	16	-0.315	-1.6642	0.008291	0.483199	0.000791	UDP-N-acetylmuramate--alanine ligase (EC 6.3.2.8)	-163.432	80		222	Cytoplasmic
fig|598659.35.peg.137	323	24	30	32	33	8	10	23	19	-0.315	-2.1094	0.000666	0.453245	6.3e-05	Tryptophanyl-tRNA synthetase (EC 6.1.1.2)	-156.422	73		223	Cytoplasmic
fig|598659.35.peg.158	141	51	45	70	44	23	26	31	24	-0.317	-2.6956	1.3e-05	0.423963	1e-06	LSU ribosomal protein L11p (L12e)	-131.281	78		224	Cytoplasmic
fig|598659.35.peg.1281	635	80	85	133	100	34	37	66	59	-0.322	-3.6496	0	0.399371	0	Methionyl-tRNA synthetase (EC 6.1.1.10)	-426.274	78		225	Cytoplasmic
fig|598659.35.peg.1368	403	40	37	47	41	12	19	29	21	-0.322	-2.3311	0.000161	0.440779	1.5e-05	Tryptophan synthase beta chain like (EC 4.2.1.20)	-193.158	69		226	Cytoplasmic
fig|598659.35.peg.1042	390	21	20	33	29	4	10	21	16	-0.322	-1.8531	0.003012	0.469701	0.000285	diguanylate cyclase (GGDEF domain) with PAS/PAC sensor	-179.412	69		227	Cytoplasmic
fig|598659.35.peg.1364	461	52	40	70	67	13	18	39	42	-0.324	-2.6644	1.6e-05	0.425212	1e-06	L-seryl-tRNA(Sec) selenium transferase (EC 2.9.1.1)	-306.397	77		228	Cytoplasmic
fig|598659.35.peg.683	258	22	19	34	28	7	8	19	17	-0.324	-1.8529	0.003016	0.469715	0.000285	3-methyl-2-oxobutanoate hydroxymethyltransferase (EC 2.1.2.11)	-151.196	67		229	Cytoplasmic
fig|598659.35.peg.1066	400	84	80	113	110	38	47	53	52	-0.327	-3.7222	0	0.39813	0	Argininosuccinate synthase (EC 6.3.4.5)	-384.57	88		230	Cytoplasmic
fig|598659.35.peg.1269	390	143	153	295	213	57	84	140	114	-0.328	-4.9939	0	0.385876	0	Succinyl-CoA ligase [ADP-forming] beta chain (EC 6.2.1.5)	-433.205	87		231	Cytoplasmic
fig|598659.35.peg.356	386	38	42	43	33	7	12	29	28	-0.329	-2.3183	0.000175	0.441453	1.6e-05	Histidyl-tRNA synthetase (EC 6.1.1.21)	-239.354	71		232	Cytoplasmic
fig|598659.35.peg.516	417	50	32	71	58	9	19	45	31	-0.332	-2.9279	2e-06	0.415918	0	Tyrosyl-tRNA synthetase (EC 6.1.1.1)	-236.478	76		233	Cytoplasmic
fig|598659.35.peg.913	187	28	26	30	27	10	9	19	16	-0.337	-2.0072	0.001237	0.45955	0.000117	Translation elongation factor P	-137.421	84		234	Cytoplasmic
fig|598659.35.peg.159	233	55	60	84	53	19	23	43	37	-0.339	-2.9854	2e-06	0.41425	0	LSU ribosomal protein L1p (L10Ae)	-177.734	78		235	Cytoplasmic
fig|598659.35.peg.1271	286	69	82	93	87	30	31	50	51	-0.341	-3.8986	0	0.395539	0	Fumarate hydratase class I, aerobic (EC 4.2.1.2)	-305.293	90		236	Cytoplasmic
fig|598659.35.peg.1835	254	19	17	19	15	6	5	16	7	-0.343	-1.7033	0.00677	0.480311	0.000645	Imidazole glycerol phosphate synthase cyclase subunit (EC 4.1.3.-)	-119.87	82		237	Cytoplasmic
fig|598659.35.peg.550	460	15	18	24	20	4	11	9	13	-0.346	-1.7417	0.005529	0.477522	0.000526	Pyruvate kinase (EC 2.7.1.40)	-174.582	71		238	Cytoplasmic
fig|598659.35.peg.1016	646	15	21	30	21	4	8	14	17	-0.347	-1.8608	0.002885	0.469176	0.000273	COG0488: ATPase components of ABC transporters with duplicated ATPase domains	-158.565	49		239	Cytoplasmic
fig|598659.35.peg.1123	319	37	38	46	37	13	16	20	27	-0.348	-2.3385	0.000153	0.440392	1.4e-05	Succinate dehydrogenase iron-sulfur protein (EC 1.3.99.1)	-207.841	79		240	CytoplasmicMembrane
fig|598659.35.peg.186	323	21	19	33	20	5	7	16	17	-0.352	-1.9162	0.002107	0.465452	0.000199	Quinolinate synthetase (EC 2.5.1.72)	-173.774	71		241	Cytoplasmic
fig|598659.35.peg.695	911	104	110	161	135	42	48	84	70	-0.354	-4.5128	0	0.389393	0	Isoleucyl-tRNA synthetase (EC 6.1.1.5)	-633.033	79		242	Cytoplasmic
fig|598659.35.peg.499	665	11	20	19	15	5	7	11	8	-0.354	-1.6422	0.00928	0.484844	0.000887	ATP-dependent DNA helicase UvrD/PcrA/Rep, epsilon proteobacterial type 2	-177.222	60		243	Cytoplasmic
fig|598659.35.peg.57	230	14	12	21	18	2	5	10	14	-0.358	-1.722	0.006137	0.478947	0.000584	Orotidine 5'-phosphate decarboxylase (EC 4.1.1.23)	-122.222	72		244	Cytoplasmic
fig|598659.35.peg.1333	198	89	91	134	99	26	42	68	60	-0.36	-4.0165	0	0.394088	0	Hypothetical protein Cj1505c	-286.148	87		245	Cytoplasmic
fig|598659.35.peg.600	365	20	23	29	22	6	7	17	15	-0.36	-2.0874	0.000762	0.454573	7.2e-05	N-succinyl-L,L-diaminopimelate desuccinylase (EC 3.5.1.18)	-162.517	74		246	Cytoplasmic
fig|598659.35.peg.898	182	17	14	19	21	3	3	16	12	-0.361	-1.6657	0.008228	0.483087	0.000785	FIG00469546: hypothetical protein	-100.227	69		247	Unknown
fig|598659.35.peg.1808	443	61	67	115	91	23	30	60	45	-0.366	-3.5339	0	0.401558	0	Adenylosuccinate lyase (EC 4.3.2.2)	-320.769	78		248	Cytoplasmic
fig|598659.35.peg.209	405	47	47	66	64	16	21	35	34	-0.367	-3.0978	1e-06	0.411281	0	Carboxynorspermidine dehydrogenase, putative (EC 1.1.1.-)	-298.457	74		249	Cytoplasmic
fig|598659.35.peg.1381	611	63	82	97	87	30	34	43	47	-0.371	-3.8926	0	0.395618	0	Threonyl-tRNA synthetase (EC 6.1.1.3)	-430.399	89		250	Cytoplasmic
fig|598659.35.peg.1402	111	26	26	33	30	13	15	12	14	-0.375	-2.2892	0.000212	0.443006	2e-05	SSU ribosomal protein S6p	-78.3396	75		251	Cytoplasmic
fig|598659.35.peg.627	354	89	92	182	156	33	43	86	80	-0.377	-4.6286	0	0.388406	0	Fructose-bisphosphate aldolase class II (EC 4.1.2.13)	-424.196	90		252	Cytoplasmic
fig|598659.35.peg.519	239	32	37	44	32	6	15	27	19	-0.379	-2.4702	6.3e-05	0.433811	6e-06	Uridine monophosphate kinase (EC 2.7.4.22)	-160.175	77		253	Cytoplasmic
fig|598659.35.peg.1095	604	41	40	54	54	10	19	30	29	-0.379	-2.9158	3e-06	0.416283	0	1-deoxy-D-xylulose 5-phosphate synthase (EC 2.2.1.7)	-261.435	72		254	Cytoplasmic
fig|598659.35.peg.1100	355	21	20	40	28	8	7	17	19	-0.38	-2.1817	0.000424	0.448996	4e-05	Chorismate mutase I (EC 5.4.99.5) / Prephenate dehydratase (EC 4.2.1.51)	-156.537	55		255	Cytoplasmic
fig|598659.35.peg.803	303	36	30	39	36	9	13	22	22	-0.382	-2.5383	3.9e-05	0.43064	4e-06	Exopolyphosphatase (EC 3.6.1.11)	-192.375	85		256	Cytoplasmic
fig|598659.35.peg.1838	355	24	15	31	24	5	5	16	18	-0.386	-2.0667	0.000865	0.455838	8.2e-05	Ribosomal RNA large subunit methyltransferase N (EC 2.1.1.-)	-179.142	78		257	Cytoplasmic
fig|598659.35.peg.467	229	20	21	49	42	6	8	22	25	-0.395	-2.6439	1.9e-05	0.426053	2e-06	Triosephosphate isomerase (EC 5.3.1.1)	-208.882	82		258	Cytoplasmic
fig|598659.35.peg.401	227	15	15	17	22	3	4	14	11	-0.396	-1.8989	0.002326	0.466604	0.00022	M. jannaschii predicted coding region MJ1463	-129.735	67		259	Cytoplasmic
fig|598659.35.peg.883	138	16	16	28	25	5	7	16	11	-0.399	-2.1023	0.000695	0.453672	6.6e-05	Rrf2 family transcriptional regulator TM1527	-104.452	75		260	Cytoplasmic
fig|598659.35.peg.577	387	17	13	19	22	3	9	10	11	-0.399	-1.8406	0.00323	0.470559	0.000306	Uptake hydrogenase large subunit (EC 1.12.99.6)	-157.657	73		261	CytoplasmicMembrane
fig|598659.35.peg.56	244	29	32	29	19	11	12	12	15	-0.399	-2.2705	0.00024	0.44402	2.2e-05	thiol:disulfide interchange protein	-124.467	62		262	Unknown
fig|598659.35.peg.1124	568	87	87	105	88	30	42	48	49	-0.401	-4.2298	0	0.391891	0	Succinate dehydrogenase flavoprotein subunit (EC 1.3.99.1)	-494.37	86		263	CytoplasmicMembrane
fig|598659.35.peg.1318	511	137	125	116	85	49	51	55	55	-0.402	-4.7145	0	0.387708	0	Hydroxylamine oxidoreductase (Fragment)	-493.772	84		264	Periplasmic
fig|598659.35.peg.1503	428	30	22	36	26	6	11	20	15	-0.404	-2.4967	5.2e-05	0.432558	5e-06	Predicted protease from collagenase family	-213.271	77		265	Cytoplasmic
fig|598659.35.peg.994	475	25	27	28	23	9	5	14	18	-0.408	-2.311	0.000184	0.44184	1.7e-05	L-aspartate oxidase (EC 1.4.3.16)	-239.728	76		266	Cytoplasmic
fig|598659.35.peg.1714	122	24	13	26	14	12	7	10	6	-0.416	-2.1026	0.000694	0.453654	6.5e-05	LSU ribosomal protein L17p	-52.8733	40		267	Cytoplasmic
fig|598659.35.peg.114	461	47	44	71	51	7	16	31	41	-0.428	-3.524	0	0.401756	0	Glutamyl-tRNA synthetase (EC 6.1.1.17)	-309.228	82		268	Cytoplasmic
fig|598659.35.peg.828	858	82	92	125	101	25	43	51	58	-0.429	-4.7673	0	0.387305	0	Valyl-tRNA synthetase (EC 6.1.1.9)	-495.159	69		269	Cytoplasmic
fig|598659.35.peg.567	459	44	54	72	47	12	22	31	30	-0.44	-3.5641	0	0.400964	0	Coproporphyrinogen III oxidase, oxygen-independent (EC 1.3.99.22)	-298.627	77		270	Cytoplasmic
fig|598659.35.peg.1050	359	70	76	108	90	22	33	50	46	-0.442	-4.7032	0	0.387798	0	Carbon monoxide-induced hydrogenase large subunit CooH	-342.289	91		271	Cytoplasmic
fig|598659.35.peg.1162	380	12	10	16	8	5	3	9	4	-0.445	-1.687	0.00737	0.481509	0.000703	Phosphopantothenoylcysteine decarboxylase (EC 4.1.1.36) / Phosphopantothenoylcysteine synthetase (EC 6.3.2.5)	-122.748	72		272	Cytoplasmic
fig|598659.35.peg.1157	365	17	13	24	26	2	12	11	10	-0.448	-2.2404	0.000291	0.445676	2.7e-05	tRNA (Uracil54-C5-)-methyltransferase (EC 2.1.1.35)	-182.737	79		273	Cytoplasmic
fig|598659.35.peg.338	461	38	33	64	53	14	9	27	32	-0.449	-3.2233	0	0.40828	0	Hydroxymethylpyrimidine phosphate synthase ThiC (EC 4.1.99.17)	-352.47	67		274	Cytoplasmic
fig|598659.35.peg.874	229	51	53	62	60	12	11	44	31	-0.453	-3.9722	0	0.39461	0	Phosphoglycerate mutase (EC 5.4.2.1)	-202.035	73		275	Cytoplasmic
fig|598659.35.peg.1277	286	20	23	24	17	0	2	18	16	-0.457	-2.2194	0.000333	0.44685	3.1e-05	Chaperone protein DnaJ	-207.501	77		276	Cytoplasmic
fig|598659.35.peg.1314	354	22	25	36	23	7	11	16	12	-0.457	-2.7484	9e-06	0.42194	1e-06	Gene SCO4494, often clustered with other genes in menaquinone via futalosine pathway	-182.702	72		277	Cytoplasmic
fig|598659.35.peg.782	327	42	47	75	80	8	15	39	43	-0.458	-3.895	0	0.395586	0	Anthranilate phosphoribosyltransferase (EC 2.4.2.18)	-264.256	89		278	Cytoplasmic
fig|598659.35.peg.1	436	14	16	24	19	1	6	12	13	-0.458	-2.1539	0.000505	0.450609	4.8e-05	Chromosomal replication initiator protein DnaA	-143.073	70		279	Cytoplasmic
fig|598659.35.peg.791	675	13	9	21	14	1	3	11	10	-0.47	-1.9308	0.001937	0.464487	0.000183	ATP-dependent DNA helicase UvrD/PcrA/Rep, epsilon proteobacterial type 1	-182.64	59		280	Cytoplasmic
fig|598659.35.peg.881	91	13	18	31	27	4	4	15	15	-0.471	-2.3655	0.000128	0.438995	1.2e-05	SSU ribosomal protein S15p (S13e)	-103.111	72		281	Cytoplasmic
fig|598659.35.peg.1278	453	36	45	55	41	6	17	27	24	-0.48	-3.5828	0	0.400604	0	Phosphomannomutase (EC 5.4.2.8) / Phosphoglucomutase (EC 5.4.2.2) / Phosphoglucosamine mutase (EC 5.4.2.10)	-306.769	81		282	Cytoplasmic
fig|598659.35.peg.709	444	129	136	399	243	51	53	143	137	-0.482	-7.4988	0	0.377756	0	ATP-citrate (pro-S-)-lyase, subunit 1 (EC 2.3.3.8)	-506.357	73		283	Cytoplasmic
fig|598659.35.peg.904	281	21	20	28	24	4	6	13	16	-0.483	-2.5407	3.8e-05	0.430532	4e-06	Endonuclease IV (EC 3.1.21.2)	-168.59	81		284	Cytoplasmic
fig|598659.35.peg.1559	313	10	10	16	11	0	0	8	10	-0.486	-1.8388	0.003262	0.470683	0.000309	COG1242: Predicted Fe-S oxidoreductase	-118.101	83		285	Cytoplasmic
fig|598659.35.peg.487	192	9	17	12	14	2	3	8	9	-0.486	-1.8719	0.002711	0.468422	0.000256	16S rRNA (guanine(966)-N(2))-methyltransferase (EC 2.1.1.171)	-97.1022	47		286	Cytoplasmic
fig|598659.35.peg.1613	382	16	19	15	12	3	8	8	7	-0.488	-2.1087	0.000668	0.453287	6.3e-05	Potassium channel protein	-149.773	52		287	CytoplasmicMembrane
fig|598659.35.peg.1336	411	16	14	28	28	5	5	13	13	-0.489	-2.4948	5.3e-05	0.432647	5e-06	Molybdopterin biosynthesis protein MoeA	-185.169	61		288	Cytoplasmic
fig|598659.35.peg.78	416	29	30	53	41	6	8	22	28	-0.493	-3.2121	0	0.408539	0	Seryl-tRNA synthetase (EC 6.1.1.11)	-238.42	74		289	Cytoplasmic
fig|598659.35.peg.1568	434	15	11	16	17	0	5	12	7	-0.494	-2.0501	0.000956	0.456862	9e-05	DNA repair protein RadA	-129.298	57		290	Cytoplasmic
fig|598659.35.peg.1831	324	18	16	37	25	4	6	16	14	-0.497	-2.7471	9e-06	0.421989	1e-06	Dihydroorotase (EC 3.5.2.3)	-169.324	83		291	Cytoplasmic
fig|598659.35.peg.1651	240	90	79	68	62	28	30	34	32	-0.498	-4.6376	0	0.388331	0	SSU ribosomal protein S3p (S3e)	-273.5	75		292	Cytoplasmic
fig|598659.35.peg.227	317	69	76	114	105	32	38	46	35	-0.502	-5.1858	0	0.38504	0	Pyruvate:ferredoxin oxidoreductase, beta subunit (EC 1.2.7.1)	-240.339	72		293	Cytoplasmic
fig|598659.35.peg.684	330	14	13	25	21	3	3	11	14	-0.503	-2.3927	0.000107	0.437613	1e-05	Holliday junction DNA helicase RuvB	-145.882	70		294	Cytoplasmic
fig|598659.35.peg.1226	322	11	8	9	14	5	2	6	5	-0.504	-1.7608	0.004993	0.476152	0.000474	Putative periplasmic protein	-85.1119	50		295	Cytoplasmic
fig|598659.35.peg.1642	121	24	20	48	28	5	5	22	17	-0.513	-2.8721	4e-06	0.417651	0	LSU ribosomal protein L18p (L5e)	-71.2548	60		296	Cytoplasmic
fig|598659.35.peg.508	292	24	27	31	26	7	9	14	14	-0.515	-2.7663	8e-06	0.42128	1e-06	Aspartate carbamoyltransferase (EC 2.1.3.2)	-156.655	75		297	Cytoplasmic
fig|598659.35.peg.1711	415	4	7	21	14	1	1	9	8	-0.515	-1.8767	0.002638	0.468097	0.000249	UDP-N-acetylmuramoylalanyl-D-glutamate--2,6-diaminopimelate ligase (EC 6.3.2.13)	-129.496	62		298	Cytoplasmic
fig|598659.35.peg.1240	437	188	191	420	329	73	94	151	141	-0.517	-10.0207	0	0.376355	0	NADP-dependent malic enzyme (EC 1.1.1.40)	-680.584	92		299	Cytoplasmic
fig|598659.35.peg.705	298	26	36	35	38	3	6	23	23	-0.52	-3.2964	0	0.406622	0	5,10-methylenetetrahydrofolate reductase (EC 1.5.1.20)	-191.394	76		300	Cytoplasmic
fig|598659.35.peg.720	917	12	13	17	7	2	5	9	4	-0.522	-2.0187	0.001155	0.458824	0.000109	DNA mismatch repair protein MutS	-178.796	54		301	Cytoplasmic
fig|598659.35.peg.210	398	50	54	70	56	14	22	30	26	-0.526	-4.2884	0	0.391355	0	Carboxynorspermidine dehydrogenase, putative (EC 1.1.1.-)	-221.003	75		302	Cytoplasmic
fig|598659.35.peg.1063	515	20	15	26	24	2	8	13	11	-0.526	-2.4123	9.3e-05	0.436632	9e-06	Type I restriction-modification system, DNA-methyltransferase subunit M (EC 2.1.1.72)	-174.055	63		303	Unknown
fig|598659.35.peg.517	704	22	20	36	30	7	12	14	11	-0.526	-2.9207	2e-06	0.416135	0	GTP pyrophosphokinase (EC 2.7.6.5), (p)ppGpp synthetase II / Guanosine-3',5'-bis(diphosphate) 3'-pyrophosphohydrolase (EC 3.1.7.2)	-211.029	60		304	Cytoplasmic
fig|598659.35.peg.742	454	19	17	30	18	2	4	13	15	-0.53	-2.5431	3.8e-05	0.430423	3e-06	Formate hydrogenlyase subunit 5	-149.622	60		305	Cytoplasmic
fig|598659.35.peg.1265	276	102	98	142	95	26	35	57	57	-0.533	-5.7617	0	0.382587	0	2-oxoglutarate oxidoreductase, beta subunit (EC 1.2.7.3)	-303.333	90		306	Unknown
fig|598659.35.peg.1245	142	13	14	25	14	3	6	8	10	-0.535	-2.2772	0.00023	0.443655	2.2e-05	Ribose 5-phosphate isomerase B (EC 5.3.1.6)	-96.3675	71		307	Cytoplasmic
fig|598659.35.peg.544	185	14	9	10	6	1	2	7	6	-0.535	-1.7454	0.005421	0.477256	0.000515	GTP cyclohydrolase II (EC 3.5.4.25)	-65.1805	71		308	Cytoplasmic
fig|598659.35.peg.1262	302	6	10	16	15	0	3	7	8	-0.538	-1.9484	0.001749	0.463333	0.000165	4-hydroxythreonine-4-phosphate dehydrogenase (EC 1.1.1.262)	-93.89	65		309	Cytoplasmic
fig|598659.35.peg.785	410	13	7	18	14	1	2	9	9	-0.541	-2.0023	0.001274	0.459861	0.00012	RNA polymerase sigma-54 factor RpoN	-134.247	68		310	Cytoplasmic
fig|598659.35.peg.915	399	24	21	50	30	9	10	16	14	-0.542	-3.2098	0	0.408592	0	Tryptophan synthase beta chain (EC 4.2.1.20)	-185.718	75		311	Cytoplasmic
fig|598659.35.peg.1454	453	74	75	123	89	22	28	45	46	-0.556	-5.7397	0	0.382706	0	2-keto-3-deoxy-D-arabino-heptulosonate-7-phosphate synthase II (EC 2.5.1.54)	-310.482	81		312	Cytoplasmic
fig|598659.35.peg.1015	451	32	28	46	34	3	8	23	21	-0.556	-3.3305	0	0.405863	0	ABC-type amino acid transport, signal transduction systems, periplasmic component/domain	-239.488	75		313	Cytoplasmic
fig|598659.35.peg.893	348	18	15	30	22	0	5	17	10	-0.558	-2.6349	2e-05	0.426428	2e-06	Menaquinone via futalosine step 3	-184.7	81		314	Cytoplasmic
fig|598659.35.peg.206	587	15	14	30	29	2	1	16	15	-0.565	-2.6733	1.5e-05	0.424852	1e-06	Campylobacter invasion antigen B (CiaB)	-212.452	62		315	Cytoplasmic
fig|598659.35.peg.700	444	28	35	44	43	7	10	21	20	-0.567	-3.5505	0	0.40123	0	Diaminopimelate decarboxylase (EC 4.1.1.20)	-256.766	71		316	Cytoplasmic
fig|598659.35.peg.1794	190	10	10	9	11	4	6	4	2	-0.567	-1.9084	0.002203	0.46597	0.000208	COG2078: Uncharacterized ACR	-84.6975	65		317	Cytoplasmic
fig|598659.35.peg.1741	352	12	7	9	10	4	3	3	5	-0.57	-1.8216	0.003588	0.471872	0.00034	Lipopolysaccharide heptosyltransferase III (EC 2.4.1.-)	-73.5358	43		318	Cytoplasmic
fig|598659.35.peg.1270	184	37	34	65	33	13	15	18	19	-0.572	-3.9951	0	0.394337	0	Fumarate hydratase class I, aerobic (EC 4.2.1.2); L(+)-tartrate dehydratase beta subunit (EC 4.2.1.32)	-177.158	78		319	Cytoplasmic
fig|598659.35.peg.1617	590	39	32	36	24	10	14	12	15	-0.573	-3.4178	0	0.403963	0	Glucosamine--fructose-6-phosphate aminotransferase [isomerizing] (EC 2.6.1.16)	-270.127	78		320	Cytoplasmic
fig|598659.35.peg.944	160	16	21	17	14	0	0	8	16	-0.575	-2.3863	0.000111	0.437936	1e-05	hypothetical protein	-264.346	68		321	Unknown
fig|598659.35.peg.1268	292	95	101	212	132	32	47	58	69	-0.578	-7.1409	0	0.378115	0	Succinyl-CoA ligase [ADP-forming] alpha chain (EC 6.2.1.5)	-265.56	95		322	Cytoplasmic
fig|598659.35.peg.378	264	7	5	11	8	3	2	3	4	-0.58	-1.647	0.009055	0.484484	0.000865	NAD-dependent protein deacetylase of SIR2 family	-74.8412	61		323	Cytoplasmic
fig|598659.35.peg.1790	562	108	103	175	149	32	43	62	67	-0.583	-6.8005	0	0.37881	0	Dihydroxy-acid dehydratase (EC 4.2.1.9)	-471.811	90		324	Cytoplasmic
fig|598659.35.peg.691	297	19	17	33	28	3	6	17	11	-0.588	-2.8937	3e-06	0.416966	0	Ferrochelatase, protoheme ferro-lyase (EC 4.99.1.1)	-153.503	82		325	Cytoplasmic
fig|598659.35.peg.212	295	16	16	18	16	2	5	10	8	-0.589	-2.5059	4.9e-05	0.432129	5e-06	N-carbamoylputrescine amidase (3.5.1.53)	-150.175	83		326	Cytoplasmic
fig|598659.35.peg.1764	488	7	11	13	11	2	0	8	5	-0.589	-1.8809	0.002576	0.467813	0.000244	hypothetical protein	-109.604	57		327	Cytoplasmic
fig|598659.35.peg.1589	219	25	18	18	20	3	3	14	11	-0.59	-2.674	1.5e-05	0.424824	1e-06	Phosphoribosyl-AMP cyclohydrolase (EC 3.5.4.19) / Phosphoribosyl-ATP pyrophosphatase (EC 3.6.1.31)	-148.906	81		328	Cytoplasmic
fig|598659.35.peg.754	731	90	87	139	110	19	26	61	54	-0.594	-6.0856	0	0.380894	0	Phosphoribosylformylglycinamidine synthase, synthetase subunit (EC 6.3.5.3)	-592.549	92		329	Cytoplasmic
fig|598659.35.peg.787	222	11	11	17	16	2	2	9	8	-0.597	-2.2122	0.000349	0.447256	3.3e-05	Queuosine Biosynthesis QueC ATPase	-118.822	86		330	Cytoplasmic
fig|598659.35.peg.952	627	13	6	15	11	1	4	7	5	-0.602	-2.0781	0.000807	0.45514	7.6e-05	FIG00469647: hypothetical protein	-147.427	55		331	Cytoplasmic
fig|598659.35.peg.219	366	4	6	10	12	0	0	4	6	-0.603	-1.8111	0.003801	0.472602	0.00036	1-deoxy-D-xylulose 5-phosphate reductoisomerase (EC 1.1.1.267)	-90.7677	52		332	Cytoplasmic
fig|598659.35.peg.619	275	9	11	18	12	1	3	8	7	-0.605	-2.1453	0.000533	0.451113	5e-05	Site-specific recombinase XerD	-113.507	65		333	Cytoplasmic
fig|598659.35.peg.515	361	32	29	51	38	6	7	22	20	-0.613	-4.1078	0	0.39309	0	Enoyl-[acyl-carrier-protein] reductase [FMN] (EC 1.3.1.9)	-254.827	81		334	Cytoplasmic
fig|598659.35.peg.1253	152	6	6	15	11	0	1	8	4	-0.615	-1.9396	0.001841	0.463908	0.000174	Adenosine (5')-pentaphospho-(5'')-adenosine pyrophosphohydrolase (EC 3.6.1.-)	-74.2257	79		335	Cytoplasmic
fig|598659.35.peg.164	127	12	10	5	6	1	4	3	4	-0.624	-1.8214	0.003592	0.471885	0.00034	SSU ribosomal protein S12p (S23e)	-49.0793	52		336	Cytoplasmic
fig|598659.35.peg.1643	178	35	33	46	38	10	11	18	17	-0.626	-3.9621	0	0.394733	0	LSU ribosomal protein L6p (L9e)	-143.413	72		337	Cytoplasmic
fig|598659.35.peg.909	276	20	17	24	23	5	4	10	12	-0.634	-3.0947	1e-06	0.411358	0	4-hydroxy-3-methylbut-2-enyl diphosphate reductase (EC 1.17.1.2)	-159.835	72		338	Cytoplasmic
fig|598659.35.peg.1308	146	18	17	17	17	1	3	10	11	-0.642	-2.8003	6e-06	0.420064	1e-06	LSU ribosomal protein L9p	-80.0074	57		339	Cytoplasmic
fig|598659.35.peg.1616	684	13	9	23	14	3	8	5	5	-0.642	-2.4935	5.3e-05	0.432708	5e-06	diguanylate cyclase/phosphodiesterase (GGDEF & EAL domains) with PAS/PAC sensor(s)	-157.356	52		340	CytoplasmicMembrane
fig|598659.35.peg.1640	130	13	11	8	6	1	5	3	5	-0.643	-2.1018	0.000697	0.453702	6.6e-05	LSU ribosomal protein L15p (L27Ae)	-41.5272	56		341	Cytoplasmic
fig|598659.35.peg.1053	142	11	16	22	14	4	7	6	6	-0.646	-2.5227	4.4e-05	0.431352	4e-06	Carbon monoxide-induced hydrogenase small subunit CooL	-54.6622	73		342	CytoplasmicMembrane
fig|598659.35.peg.802	411	61	66	94	87	12	13	42	41	-0.661	-5.9731	0	0.381443	0	Gamma-glutamyl phosphate reductase (EC 1.2.1.41)	-339.391	80		343	Cytoplasmic
fig|598659.35.peg.1135	676	31	27	28	26	2	5	18	15	-0.661	-3.5858	0	0.400547	0	Excinuclease ABC subunit B	-221.544	63		344	Cytoplasmic
fig|598659.35.peg.652	222	33	26	43	31	6	9	16	16	-0.662	-3.9625	0	0.394728	0	Phosphoribosylformylglycinamidine synthase, glutamine amidotransferase subunit (EC 6.3.5.3)	-143.819	86		345	Cytoplasmic
fig|598659.35.peg.692	338	15	14	19	14	5	6	5	6	-0.674	-2.7272	1e-05	0.422739	1e-06	3,4-dihydroxy-2-butanone 4-phosphate synthase (EC 4.1.99.12) / GTP cyclohydrolase II (EC 3.5.4.25)	-149.742	74		346	Cytoplasmic
fig|598659.35.peg.980	368	26	19	46	29	4	4	21	13	-0.674	-3.6796	0	0.398845	0	Cell division protein FtsZ (EC 3.4.24.-)	-210.912	68		347	Cytoplasmic
fig|598659.35.peg.1524	819	72	71	131	81	19	22	39	42	-0.688	-6.52	0	0.379457	0	Leucyl-tRNA synthetase (EC 6.1.1.4)	-506.261	75		348	Cytoplasmic
fig|598659.35.peg.256	422	28	25	33	27	6	9	13	11	-0.69	-3.5542	0	0.401157	0	tRNA-i(6)A37 methylthiotransferase	-169.794	72		349	Cytoplasmic
fig|598659.35.peg.1079	649	18	13	28	31	3	8	11	9	-0.693	-3.0673	1e-06	0.412054	0	Uncharacterized ATP-dependent helicase MJ0104	-173.821	57		350	Cytoplasmic
fig|598659.35.peg.974	255	7	8	11	11	0	0	8	3	-0.697	-2.1722	0.00045	0.449544	4.2e-05	Inositol-1-monophosphatase (EC 3.1.3.25)	-90.9869	73		351	Cytoplasmic
fig|598659.35.peg.844	333	7	5	11	8	0	2	4	4	-0.697	-1.9441	0.001793	0.463614	0.000169	COG1180: Radical SAM, Pyruvate-formate lyase-activating enzyme like	-88.434	51		352	Cytoplasmic
fig|598659.35.peg.170	131	4	3	12	6	0	0	5	2	-0.699	-1.6563	0.008634	0.483788	0.000825	hypothetical protein	-49.2049	89		353	Cytoplasmic
fig|598659.35.peg.54	281	19	25	30	30	2	6	14	13	-0.703	-3.6603	0	0.399181	0	Acetyl-coenzyme A carboxyl transferase beta chain (EC 6.4.1.2)	-130.524	71		354	Cytoplasmic
fig|598659.35.peg.70	202	28	21	44	27	9	5	15	12	-0.704	-3.9195	0	0.395267	0	Orotate phosphoribosyltransferase (EC 2.4.2.10)	-104.159	74		355	Cytoplasmic
fig|598659.35.peg.89	525	167	163	267	179	42	59	84	75	-0.707	-10.199	0	0.376166	0	Phosphoenolpyruvate carboxykinase [ATP] (EC 4.1.1.49)	-714.402	94		356	Cytoplasmic
fig|598659.35.peg.1505	257	7	5	11	14	0	2	3	7	-0.707	-2.1754	0.000441	0.449359	4.2e-05	Histidinol-phosphatase (EC 3.1.3.15)	-79.7325	54		357	Cytoplasmic
fig|598659.35.peg.1580	175	10	14	17	16	2	6	6	5	-0.708	-2.7792	7e-06	0.420813	1e-06	Probable septum site-determining protein minC	-108.973	73		358	Cytoplasmic
fig|598659.35.peg.1382	178	26	21	20	16	4	4	8	12	-0.719	-3.4147	0	0.40403	0	Translation initiation factor 3	-88.1327	72		359	Cytoplasmic
fig|598659.35.peg.451	278	98	114	136	114	34	41	40	37	-0.722	-7.9839	0	0.377467	0	SSU ribosomal protein S2p (SAe)	-343.385	88		360	Cytoplasmic
fig|598659.35.peg.445	248	14	16	20	25	2	6	10	7	-0.722	-2.8947	3e-06	0.416935	0	Protein of unknown function DUF1568	-115.267	76		361	Cytoplasmic
fig|598659.35.peg.1233	151	6	4	9	4	0	1	4	2	-0.732	-1.6368	0.009539	0.48525	0.000912	OstA family organic solvent tolerance protein	-43.6597	52		362	Unknown
fig|598659.35.peg.1267	99	14	9	16	10	3	3	4	6	-0.734	-2.7431	9e-06	0.422138	1e-06	2-oxoglutarate oxidoreductase, delta subunit, putative (EC 1.2.7.3)	-73.5603	82		363	Unknown
fig|598659.35.peg.1353	333	9	10	22	15	1	1	9	8	-0.735	-2.606	2.4e-05	0.427652	2e-06	Selenophosphate-dependent tRNA 2-selenouridine synthase	-123.155	69		364	Cytoplasmic
fig|598659.35.peg.933	187	4	1	11	6	1	1	3	3	-0.737	-1.712	0.006468	0.479675	0.000616	Recombination protein RecR	-78.9002	71		365	Cytoplasmic
fig|598659.35.peg.1249	386	18	23	23	30	0	4	14	12	-0.741	-3.4532	0	0.403212	0	Alternative dihydrofolate reductase 2 / Dihydropteroate synthase (EC 2.5.1.15)	-178.263	71		366	Cytoplasmic
fig|598659.35.peg.845	328	37	31	33	28	3	5	15	19	-0.742	-4.1638	0	0.392523	0	Dihydroorotase (EC 3.5.2.3)	-229.089	83		367	Cytoplasmic
fig|598659.35.peg.1322	132	15	11	17	15	2	3	6	8	-0.745	-2.9423	2e-06	0.415489	0	hypothetical protein	-68.5025	71		368	Unknown
fig|598659.35.peg.1328	118	25	23	33	30	8	6	10	12	-0.749	-3.8624	0	0.396026	0	DsrE family protein	-89.3483	91		369	Unknown
fig|598659.35.peg.605	654	31	36	60	57	7	14	18	20	-0.749	-5.0665	0	0.385527	0	DNA ligase (EC 6.5.1.2)	-386.427	70		370	Cytoplasmic
fig|598659.35.peg.193	369	12	8	15	14	1	3	6	6	-0.75	-2.5879	2.8e-05	0.428434	3e-06	UPF0209 protein plu3185	-78.3442	52		371	Cytoplasmic
fig|598659.35.peg.902	255	7	5	6	9	0	3	2	3	-0.75	-1.9418	0.001817	0.463764	0.000172	Shikimate 5-dehydrogenase I alpha (EC 1.1.1.25)	-66.1132	49		372	Cytoplasmic
fig|598659.35.peg.165	155	48	52	57	43	10	16	21	18	-0.752	-5.0877	0	0.385433	0	SSU ribosomal protein S7p (S5e)	-145.373	71		373	Cytoplasmic
fig|598659.35.peg.1679	376	7	7	10	7	0	3	4	2	-0.754	-2.0496	0.000959	0.456893	9.1e-05	Lipopolysaccharide biosynthesis protein RffA	-75.2178	55		374	Cytoplasmic
fig|598659.35.peg.403	130	8	4	9	3	1	1	3	3	-0.756	-1.8014	0.004008	0.47328	0.00038	hypothetical protein	-43.5255	66		375	Cytoplasmic
fig|598659.35.peg.510	298	8	8	15	6	1	0	5	5	-0.757	-2.274	0.000234	0.443829	2.2e-05	tRNA (5-methoxyuridine) 34 synthase	-94.4642	67		376	Cytoplasmic
fig|598659.35.peg.890	370	16	15	27	15	2	4	10	7	-0.76	-3.1804	0	0.409279	0	Homoserine O-acetyltransferase (EC 2.3.1.31)	-126.784	58		377	Cytoplasmic
fig|598659.35.peg.1445	103	16	17	24	25	4	5	8	9	-0.763	-3.3866	0	0.404635	0	LSU ribosomal protein L21p	-68.2092	73		378	Cytoplasmic
fig|598659.35.peg.1325	424	26	22	35	32	3	8	13	13	-0.768	-4.0112	0	0.394149	0	Putative oxidoreductase ferredoxin-type protein, clusters with CPO	-180.111	65		379	CytoplasmicMembrane
fig|598659.35.peg.1091	148	8	13	8	11	1	5	4	3	-0.769	-2.4716	6.2e-05	0.433744	6e-06	CoA-binding domain protein	-68.7061	72		380	Cytoplasmic
fig|598659.35.peg.660	434	38	27	46	29	3	12	12	18	-0.769	-4.4576	0	0.38987	0	Glutamyl-tRNA(Gln) synthetase (EC 6.1.1.24)	-188.858	64		381	Cytoplasmic
fig|598659.35.peg.1539	118	27	31	41	32	7	8	15	12	-0.769	-4.2011	0	0.392162	0	LSU ribosomal protein L19p	-92.2961	53		382	Cytoplasmic
fig|598659.35.peg.331	210	11	13	8	5	0	3	5	3	-0.773	-2.2382	0.000296	0.445798	2.8e-05	Ribonuclease I precursor (EC 3.1.27.6)	-90.4102	74		383	Unknown
fig|598659.35.peg.1367	262	8	4	17	18	2	3	4	6	-0.776	-2.5428	3.8e-05	0.430437	3e-06	rRNA small subunit methyltransferase I	-86.8111	59		384	Cytoplasmic
fig|598659.35.peg.1299	270	7	7	12	9	0	0	5	4	-0.792	-2.2766	0.00023	0.443688	2.2e-05	transformation system protein	-82.9733	48		385	Unknown
fig|598659.35.peg.230	407	21	24	24	21	1	2	15	10	-0.794	-3.4681	0	0.402901	0	hypothetical protein	-210.95	80		386	Cytoplasmic
fig|598659.35.peg.366	161	9	11	11	20	0	1	5	9	-0.807	-2.8444	4e-06	0.418557	0	Molybdenum cofactor biosynthesis protein MoaC	-107.949	59		387	Cytoplasmic
fig|598659.35.peg.94	128	12	12	10	14	3	3	3	6	-0.821	-2.6199	2.2e-05	0.427059	2e-06	Superoxide reductase (EC 1.15.1.2)	-57.6631	78		388	Unknown
fig|598659.35.peg.798	398	35	37	45	33	6	10	14	15	-0.825	-4.4342	0	0.390073	0	Sulfide:quinone oxidoreductase	-258.434	72		389	Cytoplasmic
fig|598659.35.peg.506	366	7	9	12	8	0	0	4	5	-0.83	-2.4602	6.7e-05	0.43429	6e-06	GGDEF domain protein	-83.8812	50		390	Cytoplasmic
fig|598659.35.peg.140	262	8	8	18	12	3	5	2	4	-0.831	-2.6324	2e-05	0.426532	2e-06	Phosphatidylserine decarboxylase (EC 4.1.1.65)	-64.1225	53		391	CytoplasmicMembrane
fig|598659.35.peg.1074	211	2	4	8	12	0	0	3	3	-0.837	-1.9525	0.001708	0.463065	0.000161	transcriptional regulator, Crp/Fnr family	-73.4801	72		392	Cytoplasmic
fig|598659.35.peg.1045	322	46	50	73	59	11	16	20	20	-0.838	-6.3195	0	0.379993	0	Succinate dehydrogenase iron-sulfur protein (EC 1.3.99.1)	-220.938	77		393	CytoplasmicMembrane
fig|598659.35.peg.1833	609	52	54	39	36	10	20	10	13	-0.845	-5.4315	0	0.384153	0	Zn-dependent hydrolase, RNA-metabolising	-280.817	69		394	Cytoplasmic
fig|598659.35.peg.1400	94	17	12	12	9	2	3	6	4	-0.846	-2.8806	3e-06	0.417379	0	SSU ribosomal protein S18p @ SSU ribosomal protein S18p, zinc-dependent	-49.5026	64		395	Cytoplasmic
fig|598659.35.peg.707	187	12	11	17	17	0	1	6	9	-0.851	-3.305	0	0.40643	0	Anthranilate synthase, amidotransferase component (EC 4.1.3.27) @ Para-aminobenzoate synthase, amidotransferase component (EC 2.6.1.85)	-96.3861	80		396	Cytoplasmic
fig|598659.35.peg.1062	385	5	3	13	9	0	0	5	2	-0.864	-2.2674	0.000245	0.444189	2.3e-05	Type I restriction-modification system, specificity subunit S (EC 3.1.21.3)	-81.2188	56		397	Cytoplasmic
fig|598659.35.peg.1467	219	4	6	8	6	0	0	2	3	-0.875	-2.0444	0.00099	0.457216	9.3e-05	Ribosomal RNA small subunit methyltransferase E (EC 2.1.1.-)	-64.9119	66		398	Cytoplasmic
fig|598659.35.peg.543	181	7	2	11	4	0	0	4	1	-0.882	-2.0641	0.000878	0.455998	8.3e-05	rRNA small subunit 7-methylguanosine (m7G) methyltransferase GidB	-51.6455	63		399	Cytoplasmic
fig|598659.35.peg.1654	274	70	72	75	69	15	19	18	29	-0.889	-6.9657	0	0.378436	0	LSU ribosomal protein L2p (L8e)	-256.845	78		400	Cytoplasmic
fig|598659.35.peg.1542	173	7	7	13	11	0	3	3	4	-0.893	-2.4271	8.4e-05	0.4359	8e-06	16S rRNA processing protein RimM	-83.9147	72		401	Cytoplasmic
fig|598659.35.peg.1051	172	6	12	17	12	0	0	5	6	-0.894	-2.6936	1.3e-05	0.424042	1e-06	Carbon monoxide-induced hydrogenase NuoC-like protein CooU	-79.789	63		402	Cytoplasmic
fig|598659.35.peg.1147	244	12	12	11	14	1	0	8	4	-0.899	-2.8747	4e-06	0.417568	0	Type IV fimbrial assembly, ATPase PilB	-77.4481	53		403	Cytoplasmic
fig|598659.35.peg.624	214	4	3	5	9	1	0	3	1	-0.905	-1.91	0.002183	0.465863	0.000206	Endonuclease III (EC 4.2.99.18)	-66.5388	69		404	Cytoplasmic
fig|598659.35.peg.955	464	49	52	69	54	2	11	27	22	-0.906	-6.3106	0	0.380021	0	Cysteinyl-tRNA synthetase (EC 6.1.1.16)	-313.114	82		405	Cytoplasmic
fig|598659.35.peg.1517	275	19	18	31	21	1	3	8	13	-0.91	-4.1188	0	0.392976	0	Prephenate and/or arogenate dehydrogenase (unknown specificity) (EC 1.3.1.12)(EC 1.3.1.43)	-178.662	83		406	Cytoplasmic
fig|598659.35.peg.1060	1030	38	33	43	53	3	5	18	20	-0.913	-5.3892	0	0.384312	0	Type I restriction-modification system, restriction subunit R (EC 3.1.21.3)	-348.523	62		407	Cytoplasmic
fig|598659.35.peg.1440	151	12	10	9	8	3	3	3	2	-0.918	-2.6709	1.5e-05	0.424949	1e-06	Thiol peroxidase, Bcp-type (EC 1.11.1.15)	-71.7235	86		408	Cytoplasmic
fig|598659.35.peg.58	186	10	10	6	6	0	3	2	3	-0.922	-2.5217	4.4e-05	0.431398	4e-06	Deoxycytidine triphosphate deaminase (EC 3.5.4.13)	-65.0834	77		409	Cytoplasmic
fig|598659.35.peg.1146	304	17	15	29	19	3	2	9	8	-0.927	-3.7882	0	0.397094	0	Type IV fimbrial assembly, ATPase PilB	-132.635	79		410	Cytoplasmic
fig|598659.35.peg.20	446	27	28	26	21	5	7	6	10	-0.929	-4.2137	0	0.392042	0	Thymidylate synthase thyX (EC 2.1.1.-)	-186.793	67		411	Cytoplasmic
fig|598659.35.peg.1546	254	9	10	10	11	2	3	3	3	-0.933	-2.6123	2.3e-05	0.427382	2e-06	FIG000124: Ribosomal large subunit pseudouridine synthase D (EC 4.2.1.70)	-83.7311	67		412	Cytoplasmic
fig|598659.35.peg.841	130	5	3	5	9	0	1	0	3	-0.936	-1.8962	0.002362	0.466785	0.000223	GatB/Yqey domain protein	-37.9298	67		413	Cytoplasmic
fig|598659.35.peg.1618	270	19	22	44	30	8	7	8	8	-0.939	-4.6521	0	0.388211	0	UTP--glucose-1-phosphate uridylyltransferase (EC 2.7.7.9)	-172.373	85		414	Cytoplasmic
fig|598659.35.peg.51	103	4	8	8	5	0	0	0	4	-0.939	-2.2175	0.000338	0.446957	3.2e-05	C4-type zinc finger protein, DksA/TraR family	-75.1125	75		415	Cytoplasmic
fig|598659.35.peg.1716	208	91	107	105	110	22	21	31	37	-0.942	-8.7663	0	0.377025	0	SSU ribosomal protein S4p (S9e)	-233.552	84		416	Cytoplasmic
fig|598659.35.peg.1656	193	47	48	51	42	10	9	14	17	-0.942	-5.8258	0	0.382235	0	LSU ribosomal protein L4p (L1e)	-175.356	72		417	Cytoplasmic
fig|598659.35.peg.1443	357	22	24	38	23	6	5	10	8	-0.945	-4.5135	0	0.389387	0	GTP-binding protein Obg	-196.453	75		418	Cytoplasmic
fig|598659.35.peg.1004	611	7	5	8	10	1	3	2	2	-0.955	-2.3982	0.000103	0.437336	1e-05	Excinuclease ABC subunit C	-76.466	41		419	Cytoplasmic
fig|598659.35.peg.220	211	1	2	7	7	0	0	2	1	-0.96	-1.7447	0.005442	0.477306	0.000517	Phosphoglycolate phosphatase (EC 3.1.3.18)	-53.7696	59		420	Cytoplasmic
fig|598659.35.peg.397	183	13	13	22	19	0	4	7	6	-0.964	-3.4922	0	0.402402	0	hypothetical protein	-105.287	80		421	Cytoplasmic
fig|598659.35.peg.677	566	8	6	11	8	2	2	4	1	-0.969	-2.53	4.1e-05	0.431018	4e-06	Asparagine synthetase [glutamine-hydrolyzing] (EC 6.3.5.4)	-110.378	47		422	Cytoplasmic
fig|598659.35.peg.1044	287	45	44	90	66	6	15	21	21	-0.979	-6.8497	0	0.378695	0	Putative succinate dehydrogenase cytochrome b subunit	-187.23	76		423	Cytoplasmic
fig|598659.35.peg.1332	1155	178	168	90	91	25	35	42	33	-0.982	-9.971	0	0.37641	0	Tetrathionate reductase subunit A	-723.631	79		424	Cytoplasmic
fig|598659.35.peg.556	273	12	9	8	5	0	0	2	5	-0.987	-2.6388	1.9e-05	0.426265	2e-06	Ferredoxin-type protein NapG (periplasmic nitrate reductase)	-138.757	78		425	Unknown
fig|598659.35.peg.753	364	26	25	38	33	2	2	13	14	-0.992	-4.9455	0	0.386137	0	Chaperone protein DnaJ	-222.882	78		426	Cytoplasmic
fig|598659.35.peg.231	174	6	5	9	6	0	1	3	2	-0.997	-2.2279	0.000316	0.446373	3e-05	hypothetical protein	-44.3146	64		427	Cytoplasmic
fig|598659.35.peg.823	154	6	6	6	9	0	0	3	2	-0.998	-2.2796	0.000226	0.443525	2.1e-05	Phosphopantetheine adenylyltransferase (EC 2.7.7.3)	-70.9255	74		428	Cytoplasmic
fig|598659.35.peg.1550	222	56	54	61	31	5	9	19	18	-1.001	-6.1249	0	0.380718	0	Fe-S-cluster-containing hydrogenase components 1	-169.764	76		429	Cytoplasmic
fig|598659.35.peg.1631	223	0	1	5	7	0	0	0	0	-1.003	-1.7014	0.006837	0.48045	0.000651	N-Acetylneuraminate cytidylyltransferase (EC 2.7.7.43)	-38.8444	42		430	Cytoplasmic
fig|598659.35.peg.576	287	8	9	4	9	0	0	3	3	-1.011	-2.334	0.000158	0.440627	1.5e-05	Uptake hydrogenase small subunit precursor (EC 1.12.99.6)	-71.6059	60		431	Unknown
fig|598659.35.peg.1013	452	15	11	13	20	0	1	7	6	-1.012	-3.5779	0	0.400698	0	ABC-type amino acid transport, signal transduction systems, periplasmic component/domain	-165.233	67		432	Cytoplasmic
fig|598659.35.peg.334	391	10	11	5	5	1	3	2	2	-1.014	-2.5994	2.5e-05	0.427936	2e-06	Sulfate adenylyltransferase, dissimilatory-type (EC 2.7.7.4)	-77.983	47		433	Cytoplasmic
fig|598659.35.peg.1047	473	118	121	157	90	24	26	37	33	-1.016	-9.4827	0	0.376775	0	Glutamate synthase [NADPH] small chain (EC 1.4.1.13)	-447.665	91		434	Cytoplasmic
fig|598659.35.peg.1319	78	12	9	10	8	1	1	5	3	-1.034	-2.9636	2e-06	0.414869	0	hypothetical protein	-25.3307	60		435	Unknown
fig|598659.35.peg.1354	679	22	24	27	31	3	2	11	9	-1.042	-4.4276	0	0.390131	0	NAD-dependent formate dehydrogenase alpha subunit	-216.572	59		436	Cytoplasmic
fig|598659.35.peg.724	250	4	5	3	3	1	1	1	1	-1.042	-1.7248	0.006047	0.478744	0.000575	Iron(III) dicitrate transport ATP-binding protein	-47.1093	43		437	CytoplasmicMembrane
fig|598659.35.peg.1609	324	5	4	4	7	0	0	2	1	-1.052	-2.1748	0.000443	0.449393	4.2e-05	Geranylgeranyl hydrogenase BchP; Geranylgeranyl diphosphate reductase (EC 1.3.1.83)	-47.0621	52		438	Cytoplasmic
fig|598659.35.peg.45	232	3	0	8	8	0	0	2	1	-1.063	-2.1278	0.000594	0.452147	5.6e-05	UPF0246 protein YaaA	-43.5085	48		439	Cytoplasmic
fig|598659.35.peg.1239	249	13	10	20	15	3	1	5	5	-1.065	-3.3878	0	0.404609	0	Putative deoxyribonuclease YcfH	-129.759	87		440	Cytoplasmic
fig|598659.35.peg.1026	134	3	5	7	5	0	0	1	2	-1.066	-1.9898	0.001372	0.460658	0.00013	hypothetical protein	-54.6656	53		441	Extracellular
fig|598659.35.peg.1573	205	2	1	6	6	0	0	0	0	-1.07	-1.7119	0.006472	0.479682	0.000616	HAD-superfamily hydrolase	-36.5374	54		442	Cytoplasmic
fig|598659.35.peg.1331	371	175	175	293	207	38	55	51	53	-1.074	-14.0318	0	0.375833	0	Transglutaminase-like enzymes, putative cysteine proteases	-501.004	87		443	Unknown
fig|598659.35.peg.862	323	6	7	14	9	1	0	6	0	-1.075	-2.8025	6e-06	0.419987	0	rRNA small subunit methyltransferase H	-121.299	71		444	Cytoplasmic
fig|598659.35.peg.203	243	16	12	17	18	1	1	7	6	-1.079	-3.6829	0	0.398788	0	hypothetical protein	-129.093	79		445	Cytoplasmic
fig|598659.35.peg.628	293	10	12	6	9	0	0	4	3	-1.081	-2.9745	2e-06	0.414557	0	pyridoxal phosphate-dependent deaminase, putative	-85.5424	58		446	Cytoplasmic
fig|598659.35.peg.1630	278	7	9	4	4	0	1	0	3	-1.082	-2.1042	0.000687	0.453558	6.5e-05	UDP-6-deoxy-AltdiNAc hydrolase (PseG, third step of pseudaminic acid biosynthesis)	-47.407	53		447	Cytoplasmic
fig|598659.35.peg.1739	310	13	12	12	10	0	2	6	2	-1.086	-3.3884	0	0.404596	0	Lipopolysaccharide heptosyltransferase III (EC 2.4.1.-)	-114.334	62		448	Cytoplasmic
fig|598659.35.peg.1052	167	16	15	26	16	4	3	7	3	-1.093	-4.0546	0	0.393659	0	Carbon monoxide-induced hydrogenase iron-sulfur protein CooX	-112.361	86		449	Cytoplasmic
fig|598659.35.peg.608	241	4	3	6	3	0	0	1	1	-1.094	-1.8527	0.003019	0.469729	0.000286	Leucyl/phenylalanyl-tRNA--protein transferase (EC 2.3.2.6)	-29.272	50		450	Cytoplasmic
fig|598659.35.peg.573	97	4	3	5	4	0	0	0	1	-1.103	-1.8015	0.004006	0.473273	0.00038	hypothetical protein	-47.8377	79		451	Cytoplasmic
fig|598659.35.peg.80	555	11	12	18	15	1	8	0	3	-1.113	-3.5172	0	0.401893	0	Uncharacterized flavoprotein	-159.454	68		452	Cytoplasmic
fig|598659.35.peg.215	200	11	10	4	5	0	0	1	4	-1.114	-2.5496	3.6e-05	0.43013	3e-06	Phosphoribosylanthranilate isomerase (EC 5.3.1.24)	-48.8478	63		453	Cytoplasmic
fig|598659.35.peg.243	515	7	7	10	14	0	0	4	3	-1.117	-2.9086	3e-06	0.416504	0	Single-stranded-DNA-specific exonuclease RecJ (EC 3.1.-.-)	-102.53	50		454	Cytoplasmic
fig|598659.35.peg.1049	172	18	24	19	9	3	4	5	4	-1.124	-3.9207	0	0.395251	0	Fe-S-cluster-containing hydrogenase components 2	-117.432	93		455	CytoplasmicMembrane
fig|598659.35.peg.532	305	3	5	3	5	0	0	1	1	-1.132	-1.9185	0.002079	0.465299	0.000196	Spore photoproduct lyase (EC 4.1.99.-)	-42.0692	45		456	Cytoplasmic
fig|598659.35.peg.1259	227	6	0	7	7	0	0	0	2	-1.136	-2.1079	0.000672	0.453335	6.3e-05	tRNA (adenine37-N(6))-methyltransferase TrmN6 (EC 2.1.1.223)	-39.5604	42		457	Cytoplasmic
fig|598659.35.peg.376	267	6	2	4	5	0	0	1	1	-1.136	-1.8468	0.00312	0.470133	0.000295	COG2833: uncharacterized protein	-45.5332	42		458	Cytoplasmic
fig|598659.35.peg.784	239	16	13	16	21	2	5	4	4	-1.137	-3.8011	0	0.396901	0	Lipopolysaccharide ABC transporter, ATP-binding protein LptB	-114.226	85		459	Cytoplasmic
fig|598659.35.peg.924	202	3	3	5	10	0	0	2	1	-1.139	-2.194	0.000392	0.44829	3.7e-05	hypothetical protein	-54.194	53		460	Cytoplasmic
fig|598659.35.peg.1652	89	29	29	52	31	4	8	7	12	-1.144	-5.6752	0	0.383049	0	LSU ribosomal protein L22p (L17e)	-75.4846	74		461	Cytoplasmic
fig|598659.35.peg.1603	235	4	5	7	10	0	0	0	3	-1.15	-2.5694	3.1e-05	0.429247	3e-06	Predicted L-lactate dehydrogenase, Fe-S oxidoreductase subunit YkgE	-74.7933	65		462	Cytoplasmic
fig|598659.35.peg.1657	191	62	80	54	67	12	11	15	19	-1.156	-8.2242	0	0.377296	0	LSU ribosomal protein L3p (L3e)	-174.479	84		463	Cytoplasmic
fig|598659.35.peg.1449	140	33	38	64	48	4	9	11	16	-1.158	-6.7129	0	0.379014	0	LSU ribosomal protein L13p (L13Ae)	-175.564	72		464	Cytoplasmic
fig|598659.35.peg.1027	154	4	3	3	7	0	0	0	0	-1.164	-1.9653	0.001584	0.462234	0.00015	Diadenosine tetraphosphatase	-46.9494	64		465	Unknown
fig|598659.35.peg.1012	648	6	4	9	8	0	0	2	2	-1.168	-2.5689	3.1e-05	0.429269	3e-06	Signal transduction histidine kinase CheA (EC 2.7.3.-)	-98.4767	46		466	Cytoplasmic
fig|598659.35.peg.855	364	16	19	25	24	0	5	7	5	-1.171	-4.3893	0	0.390464	0	N-succinyl-L,L-diaminopimelate aminotransferase alternative (EC 2.6.1.17)	-152.782	76		467	Cytoplasmic
fig|598659.35.peg.1571	317	1	5	11	9	0	0	3	1	-1.172	-2.3923	0.000107	0.437633	1e-05	Diaminohydroxyphosphoribosylaminopyrimidine deaminase (EC 3.5.4.26) / 5-amino-6-(5-phosphoribosylamino)uracil reductase (EC 1.1.1.193)	-76.5195	58		468	Cytoplasmic
fig|598659.35.peg.1648	81	12	14	25	19	3	2	6	4	-1.178	-3.993	0	0.394362	0	SSU ribosomal protein S17p (S11e)	-86.8246	62		469	Cytoplasmic
fig|598659.35.peg.795	228	2	2	8	5	0	0	0	0	-1.18	-1.9329	0.001913	0.464348	0.000181	Zinc ABC transporter, ATP-binding protein ZnuC	-48.7768	48		470	CytoplasmicMembrane
fig|598659.35.peg.935	243	11	9	12	5	0	2	4	1	-1.182	-2.9092	3e-06	0.416485	0	2-hydroxy-6-oxohepta-2,4-dienoate hydrolase	-92.5141	63		471	Cytoplasmic
fig|598659.35.peg.1673	327	9	6	6	2	0	2	0	0	-1.193	-2.3209	0.000172	0.441316	1.6e-05	ADP-heptose--lipooligosaccharide heptosyltransferase II (EC 2.4.1.-)	-57.3467	53		472	Cytoplasmic
fig|598659.35.peg.1386	229	7	3	5	7	0	0	2	0	-1.194	-2.39	0.000109	0.437749	1e-05	RNA polymerase sigma factor for flagellar operon	-62.3382	67		473	Cytoplasmic
fig|598659.35.peg.977	441	19	17	27	19	0	1	9	6	-1.213	-4.5451	0	0.389115	0	Adenosylmethionine-8-amino-7-oxononanoate aminotransferase (EC 2.6.1.62)	-179.845	75		474	Cytoplasmic
fig|598659.35.peg.1448	132	34	33	34	21	3	7	9	6	-1.219	-5.6505	0	0.383175	0	SSU ribosomal protein S9p (S16e)	-55.9265	61		475	Cytoplasmic
fig|598659.35.peg.1164	220	6	6	8	7	0	1	2	2	-1.219	-2.6616	1.6e-05	0.425326	1e-06	Undecaprenyl diphosphate synthase (EC 2.5.1.31)	-74.1031	47		476	Cytoplasmic
fig|598659.35.peg.750	277	26	24	26	23	3	8	5	4	-1.226	-4.8214	0	0.386916	0	Signal peptidase I (EC 3.4.21.89)	-138.566	75		477	CytoplasmicMembrane
fig|598659.35.peg.1718	122	40	39	29	20	3	7	10	6	-1.229	-5.5989	0	0.383431	0	SSU ribosomal protein S13p (S18e)	-121.77	73		478	Cytoplasmic
fig|598659.35.peg.1392	337	9	7	10	8	2	0	2	2	-1.229	-2.9011	3e-06	0.416735	0	Aminopeptidase YpdF (MP-, MA-, MS-, AP-, NP- specific)	-96.7995	63		479	Cytoplasmic
fig|598659.35.peg.602	387	9	11	15	14	0	1	3	5	-1.234	-3.5221	0	0.401794	0	N-acetyl-L,L-diaminopimelate deacetylase (EC 3.5.1.47)	-119.717	61		480	Cytoplasmic
fig|598659.35.peg.127	202	14	6	15	14	0	2	4	3	-1.239	-3.5101	0	0.402037	0	Imidazole glycerol phosphate synthase amidotransferase subunit (EC 2.4.2.-)	-126.336	66		481	Cytoplasmic
fig|598659.35.peg.438	267	10	10	4	5	0	2	0	2	-1.24	-2.7238	1e-05	0.422868	1e-06	hypothetical protein	-57.3481	50		482	Cytoplasmic
fig|598659.35.peg.1650	141	35	39	50	31	7	7	7	10	-1.244	-5.8337	0	0.382191	0	LSU ribosomal protein L16p (L10e)	-77.4969	54		483	Cytoplasmic
fig|598659.35.peg.520	311	4	5	4	6	0	0	0	0	-1.247	-2.1443	0.000536	0.451172	5.1e-05	Ribosomal large subunit pseudouridine synthase D (EC 4.2.1.70)	-51.2563	46		484	Cytoplasmic
fig|598659.35.peg.1104	179	5	6	5	3	0	0	0	0	-1.258	-2.0732	0.000831	0.455439	7.8e-05	Peptidyl-tRNA hydrolase (EC 3.1.1.29)	-51.55	62		485	Cytoplasmic
fig|598659.35.peg.1075	598	22	21	33	26	6	6	5	3	-1.259	-5.506	0	0.383851	0	UbiD family decarboxylase associated with menaquinone via futalosine	-205.037	69		486	Cytoplasmic
fig|598659.35.peg.1544	81	20	26	27	18	0	3	8	6	-1.26	-4.881	0	0.386522	0	SSU ribosomal protein S16p	-65.5828	67		487	Cytoplasmic
fig|598659.35.peg.1041	245	5	6	12	6	0	0	3	1	-1.262	-2.6963	1.3e-05	0.423936	1e-06	Molybdopterin binding domain	-54.7894	48		488	Cytoplasmic
fig|598659.35.peg.865	406	12	10	15	12	2	2	4	2	-1.263	-3.5621	0	0.401003	0	tRNA-t(6)A37 methylthiotransferase	-122.798	56		489	Cytoplasmic
fig|598659.35.peg.781	301	34	32	42	27	3	7	9	7	-1.273	-6.0301	0	0.381157	0	UDP-galactose-lipid carrier transferase (EC 2.-.-.-)	-198.584	79		490	Cytoplasmic
fig|598659.35.peg.1461	189	21	20	28	21	2	3	7	5	-1.287	-4.6339	0	0.388362	0	TolA protein	-101.795	76		491	Cytoplasmic
fig|598659.35.peg.351	238	7	3	5	5	0	0	1	1	-1.287	-2.2643	0.00025	0.444358	2.3e-05	FIG022708: hypothetical protein	-58.7912	51		492	Cytoplasmic
fig|598659.35.peg.400	194	4	4	6	4	1	1	0	1	-1.292	-2.1808	0.000426	0.449047	4e-05	6-carboxytetrahydropterin synthase (EC 4.1.2.50) @ Queuosine biosynthesis QueD, PTPS-I	-49.9553	60		493	Cytoplasmic
fig|598659.35.peg.1366	66	6	9	15	11	0	0	4	2	-1.325	-3.3736	0	0.404917	0	LSU ribosomal protein L31p @ LSU ribosomal protein L31p, zinc-dependent	-43.4689	68		494	Cytoplasmic
fig|598659.35.peg.216	431	2	3	8	7	0	1	1	0	-1.331	-2.2492	0.000275	0.445189	2.6e-05	Fibronectin/fibrinogen-binding protein	-75.3033	46		495	Cytoplasmic
fig|598659.35.peg.1451	169	11	10	13	9	1	1	2	4	-1.351	-3.2821	0	0.406942	0	FIG00469824: hypothetical protein	-64.938	75		496	Cytoplasmic
fig|598659.35.peg.1058	128	3	0	9	7	0	0	1	1	-1.359	-2.1677	0.000463	0.449805	4.4e-05	Acetyltransferase (GNAT) family, Syn7942_2240 homolog	-31.3505	66		497	Cytoplasmic
fig|598659.35.peg.694	265	7	8	5	7	0	0	1	2	-1.359	-2.7251	1e-05	0.422819	1e-06	UDP-galactose-lipid carrier transferase (EC 2.-.-.-)	-63.7641	58		498	Cytoplasmic
fig|598659.35.peg.1348	198	15	18	12	5	1	2	3	3	-1.376	-3.6311	0	0.399703	0	Formate dehydrogenase-O, iron-sulfur subunit (EC 1.2.1.2); Putative formate dehydrogenase iron-sulfur subunit (EC 1.2.1.2)	-135.819	94		499	CytoplasmicMembrane
fig|598659.35.peg.1115	358	5	9	17	13	1	4	2	1	-1.377	-3.4034	0	0.404272	0	tRNA pseudouridine 13 synthase (EC 4.2.1.-)	-95.3265	64		500	Cytoplasmic
fig|598659.35.peg.348	162	7	6	16	10	0	1	3	2	-1.396	-3.1771	0	0.409357	0	Transcription elongation factor GreA	-81.8542	68		501	Cytoplasmic
fig|598659.35.peg.728	257	26	17	45	24	1	1	9	8	-1.412	-5.7511	0	0.382644	0	ATPase component NikO of energizing module of nickel ECF transporter	-128.243	64		502	CytoplasmicMembrane
fig|598659.35.peg.1129	608	6	3	8	4	0	0	0	0	-1.418	-2.4606	6.7e-05	0.434271	6e-06	Helicase PriA essential for oriC/DnaA-independent DNA replication	-72.0615	43		503	Cytoplasmic
fig|598659.35.peg.225	133	24	21	34	31	0	1	6	10	-1.44	-5.8992	0	0.381834	0	Pyruvate:ferredoxin oxidoreductase, delta subunit (EC 1.2.7.1)	-99.2038	84		504	Cytoplasmic
fig|598659.35.peg.1737	360	10	6	10	10	2	1	2	0	-1.469	-3.2965	0	0.406619	0	ADP-heptose--lipooligosaccharide heptosyltransferase II (EC 2.4.1.-)	-122.74	65		505	Cytoplasmic
fig|598659.35.peg.1138	174	8	10	11	6	0	3	0	0	-1.47	-3.1168	1e-06	0.410809	0	Peptidyl-prolyl cis-trans isomerase (EC 5.2.1.8)	-68.9291	84		506	Cytoplasmic
fig|598659.35.peg.233	301	6	5	7	6	1	1	1	0	-1.476	-2.5247	4.3e-05	0.431261	4e-06	Chemotaxis response regulator protein-glutamate methylesterase CheB (EC 3.1.1.61)	-71.0363	65		507	Cytoplasmic
fig|598659.35.peg.385	203	5	6	6	7	0	0	0	0	-1.492	-2.5561	3.4e-05	0.429838	3e-06	Uncharacterized protein MJ0754	-59.1397	53		508	Cytoplasmic
fig|598659.35.peg.1696	303	5	2	9	14	0	2	1	0	-1.499	-2.9937	1e-06	0.414018	0	Sulfate adenylyltransferase subunit 2 (EC 2.7.7.4)	-78.0543	60		509	Cytoplasmic
fig|598659.35.peg.1710	111	6	6	8	10	0	0	1	2	-1.508	-3.0022	1e-06	0.413783	0	Ferredoxin, 2Fe-2S	-46.0854	87		510	Cytoplasmic
fig|598659.35.peg.687	174	10	6	11	11	1	1	2	2	-1.533	-3.3111	0	0.406294	0	Heat shock protein GrpE	-71.3957	72		511	Cytoplasmic
fig|598659.35.peg.1604	433	8	2	9	7	0	0	0	0	-1.549	-2.8572	4e-06	0.418135	0	Predicted L-lactate dehydrogenase, Iron-sulfur cluster-binding subunit YkgF	-72.5791	46		512	Cytoplasmic
fig|598659.35.peg.399	230	4	6	10	6	0	0	0	0	-1.587	-2.8717	4e-06	0.417664	0	Queuosine Biosynthesis QueE Radical SAM	-55.0338	63		513	Cytoplasmic
fig|598659.35.peg.1626	113	6	6	10	12	0	0	1	2	-1.596	-3.1462	0	0.410093	0	Arsenate reductase and related proteins, glutaredoxin family	-59.8582	65		514	Cytoplasmic
fig|598659.35.peg.631	164	22	26	37	32	3	6	2	5	-1.633	-6.174	0	0.380513	0	Energy-conserving hydrogenase (ferredoxin), subunit C	-96.9851	76		515	CytoplasmicMembrane
fig|598659.35.peg.328	347	7	8	7	6	0	0	0	0	-1.648	-3.1104	1e-06	0.410967	0	tRNA-specific 2-thiouridylase MnmA	-63.8772	59		516	Cytoplasmic
fig|598659.35.peg.22	302	7	3	15	12	0	0	0	2	-1.683	-3.4964	0	0.402316	0	NOL1/NOP2/sun family protein	-73.2342	56		517	Cytoplasmic
fig|598659.35.peg.1632	367	7	5	9	8	1	1	1	1	-1.711	-2.9244	2e-06	0.416023	0	C4 aminotransferase specific for PseB product (PseC, second step of pseudaminic acid biosynthesis)	-85.2108	58		518	Cytoplasmic
fig|598659.35.peg.383	309	5	7	9	7	0	0	0	0	-1.714	-2.6872	1.4e-05	0.424296	1e-06	Uncharacterized protein MJ0754	-60.0412	43		519	Cytoplasmic
fig|598659.35.peg.634	169	25	22	24	18	0	2	6	2	-1.725	-5.7492	0	0.382655	0	Energy-conserving hydrogenase (ferredoxin), subunit F	-109.332	77		520	Cytoplasmic
fig|598659.35.peg.522	372	7	6	8	16	0	0	1	2	-1.733	-3.4937	0	0.402371	0	tRNA (guanine46-N7-)-methyltransferase (EC 2.1.1.33)	-91.5376	64		521	Cytoplasmic
fig|598659.35.peg.1621	263	4	5	11	10	0	1	1	0	-1.735	-3.0538	1e-06	0.412403	0	Ribosomal large subunit pseudouridine synthase B (EC 4.2.1.70)	-72.0947	48		522	Cytoplasmic
fig|598659.35.peg.1444	87	13	16	15	17	0	1	1	4	-1.841	-4.5427	0	0.389136	0	LSU ribosomal protein L27p	-48.9638	57		523	Cytoplasmic
fig|598659.35.peg.241	70	26	29	30	27	0	3	4	4	-1.889	-6.1178	0	0.380749	0	SSU ribosomal protein S21p	-50.5763	59		524	Unknown
fig|598659.35.peg.1653	93	20	10	16	18	0	0	1	1	-2.516	-4.9017	0	0.386393	0	SSU ribosomal protein S19p (S15e)	-64.6981	63		525	Cytoplasmic
fig|598659.35.peg.809	1527	0	0	0	0	3	7	12	8	2.571	4.3666	0	0	0.396075	outer membrane autotransporter barrel	-88.1414	24
fig|598659.35.peg.1349	306	0	0	0	0	6	7	10	8	2.466	4.5956	0	0	0.393716	Putative formate dehydrogenase, cytochrome B subunit (EC 1.2.1.2)	-52.0469	30
fig|598659.35.peg.1437	3050	11	16	13	5	53	72	113	95	2.408	14.0587	0	0	0.376671	FUSOBACTERIUM OUTER MEMBRANE PROTEIN FAMILY	-577.71	38
fig|598659.35.peg.1598	1946	0	0	0	0	7	5	8	5	2.205	4.1133	0	0	0.399036	FUSOBACTERIUM OUTER MEMBRANE PROTEIN FAMILY	-69.8159	8
fig|598659.35.peg.147	504	0	0	0	0	0	5	6	9	2.179	3.4789	2.5e-05	2e-06	0.408655	Aerobic glycerol-3-phosphate dehydrogenase (EC 1.1.5.3)	-42.8441	32
fig|598659.35.peg.1186	130	0	0	1	0	3	3	10	4	2.062	3.4964	2.2e-05	1e-06	0.408324	hypothetical protein	-28.7041	21
fig|598659.35.peg.1173	836	0	0	0	0	1	0	8	10	2.062	3.3706	5.6e-05	4e-06	0.410779	Phage tail length tape-measure protein	-49.3169	17
fig|598659.35.peg.986	381	0	0	1	0	0	5	7	5	1.992	3.3047	9.1e-05	6e-06	0.412128	ABC transporter permease protein	-37.4366	36
fig|598659.35.peg.221	484	0	1	0	0	0	3	7	5	1.845	3.0843	0.000405	2.9e-05	0.416988	Potassium uptake protein TrkH	-28.2706	12
fig|598659.35.peg.1188	132	0	0	0	0	2	3	6	4	1.801	3.0208	0.000602	4.4e-05	0.418522	hypothetical protein	-24.6749	39
fig|598659.35.peg.284	1494	0	0	0	0	0	3	4	6	1.736	3.0631	0.000463	3.3e-05	0.417492	FUSOBACTERIUM OUTER MEMBRANE PROTEIN FAMILY	-67.8637	17
fig|598659.35.peg.228	539	1	4	1	0	5	7	8	6	1.709	3.9611	1e-06	0	0.400975	Chloride channel protein	-44.8127	27
fig|598659.35.peg.1663	367	0	0	0	0	0	3	5	5	1.647	2.8664	0.001493	0.000119	0.422588	multidrug ABC transporter	-29.0077	19
fig|598659.35.peg.1457	475	6	4	1	1	5	11	9	10	1.474	4.225	0	0	0.397692	NADH-ubiquinone oxidoreductase chain M (EC 1.6.5.3)	-50.0736	23
fig|598659.35.peg.1456	445	2	0	0	2	1	4	3	7	1.352	2.7247	0.0032	0.000279	0.426844	NADH-ubiquinone oxidoreductase chain N (EC 1.6.5.3)	-31.4726	21
fig|598659.35.peg.304	539	9	7	3	4	6	10	17	22	1.281	5.0688	0	0	0.390064	Probable low-affinity inorganic phosphate transporter	-85.0583	30
fig|598659.35.peg.1791	527	2	2	3	4	2	4	12	7	1.238	3.2086	0.000178	1.2e-05	0.414173	hypothetical protein	-51.9718	34
fig|598659.35.peg.746	619	2	5	0	1	5	5	5	5	1.188	2.9151	0.001131	8.7e-05	0.421248	Hydrogenase-4 component B / Formate hydrogenlyase subunit 3	-41.3864	18
fig|598659.35.peg.1639	369	8	6	9	6	11	18	16	15	1.103	4.6126	0	0	0.393557	Preprotein translocase secY subunit (TC 3.A.5.1.1)	-47.5352	28
fig|598659.35.peg.91	398	15	12	14	12	17	20	34	35	1.093	6.8374	0	0	0.382994	Cytochrome d ubiquinol oxidase subunit II (EC 1.10.3.-)	-109.594	32
fig|598659.35.peg.316	182	5	3	9	2	5	7	18	7	1.049	3.697	5e-06	0	0.404811	MotA/TolQ/ExbB proton channel family protein	-77.8201	34
fig|598659.35.peg.810	636	5	3	6	8	3	6	15	18	1.008	3.8495	1e-06	0	0.402505	Sensory box/GGDEF family protein	-107.788	37
fig|598659.35.peg.1551	433	20	20	25	18	25	29	62	33	0.963	6.8336	0	0	0.383007	MOLYBDOPTERIN OXIDOREDUCTASE, MEMBRANE SUBUNIT	-99.4051	29
fig|598659.35.peg.187	202	4	5	9	4	5	7	11	12	0.874	3.0755	0.000428	3.1e-05	0.417197	Acyl-phosphate:glycerol-3-phosphate O-acyltransferase PlsY	-65.223	36
fig|598659.35.peg.1424	892	5	3	7	4	5	5	9	11	0.853	2.8624	0.001527	0.000122	0.422701	hypothetical protein	-89.5907	36
fig|598659.35.peg.1003	547	16	18	12	9	17	29	24	17	0.839	5.0959	0	0	0.389894	Sodium/proline symporter	-68.8504	29
fig|598659.35.peg.847	159	6	7	3	5	6	8	9	8	0.825	2.9265	0.001058	8.1e-05	0.420943	dihydroorotase	-38.83	31
fig|598659.35.peg.1275	960	7	9	10	3	5	12	14	15	0.821	3.7679	3e-06	0	0.403703	FIG01209130: hypothetical protein	-119.62	35
fig|598659.35.peg.1243	263	2	4	5	4	3	3	7	9	0.78	2.5026	0.009647	0.00096	0.434774	hypothetical protein	-44.9035	35
fig|598659.35.peg.1506	415	9	8	7	5	7	10	12	13	0.76	3.308	8.9e-05	6e-06	0.412059	MULTIDRUG-EFFLUX TRANSPORTER	-60.4674	32
fig|598659.35.peg.990	678	6	4	5	3	3	6	11	6	0.759	2.5071	0.009437	0.000938	0.434599	Serine phosphatase RsbU, regulator of sigma subunit	-86.3658	34
fig|598659.35.peg.1484	566	7	8	15	9	7	12	20	16	0.753	3.6275	8e-06	1e-06	0.405965	Methyl-accepting chemotaxis protein	-77.1408	28
fig|598659.35.peg.1458	617	7	8	6	4	5	7	11	13	0.751	2.8437	0.001694	0.000136	0.423232	NADH-ubiquinone oxidoreductase chain L (EC 1.6.5.3)	-74.0225	21
fig|598659.35.peg.126	298	7	9	13	7	9	10	18	13	0.738	3.4131	4.1e-05	3e-06	0.409931	N-linked glycosylation glycosyltransferase PglG	-80.8896	37
fig|598659.35.peg.1785	567	9	8	7	9	8	12	11	15	0.713	3.0617	0.000467	3.3e-05	0.417526	ABC-type multidrug transport system, ATPase and permease component	-100.029	33
fig|598659.35.peg.1514	227	7	5	12	3	4	9	13	9	0.646	2.6229	0.005343	0.000499	0.430283	ATP synthase F0 sector subunit a	-43.9091	31
fig|598659.35.peg.975	292	6	7	16	14	11	10	15	16	0.577	2.8345	0.001783	0.000144	0.423497	Probable protease htpX homolog	-78.2587	36
fig|598659.35.peg.456	495	7	4	17	13	1	2	9	5	-0.5	-1.7171	0.006297	0.479303	0.000599	Highly acidic protein	-83.7571	39
fig|598659.35.peg.1717	130	17	18	16	10	5	6	6	8	-0.526	-2.2486	0.000276	0.445222	2.6e-05	SSU ribosomal protein S11p (S14e)	-42.3961	35
fig|598659.35.peg.384	254	7	5	11	8	0	3	4	4	-0.592	-1.7449	0.005436	0.477292	0.000517	hypothetical protein	-40.8097	30
fig|598659.35.peg.725	213	11	8	11	10	1	2	6	4	-0.772	-2.5018	5e-05	0.43232	5e-06	Substrate-specific component NikM of nickel ECF transporter	-38.5856	17
fig|598659.35.peg.616	286	5	5	4	2	1	2	0	0	-0.917	-1.7122	0.006461	0.479661	0.000615	Tetraacyldisaccharide 4'-kinase (EC 2.7.1.130)	-47.1657	36
fig|598659.35.peg.859	592	9	8	3	5	0	1	4	1	-0.924	-2.0297	0.001081	0.458133	0.000102	ATP-dependent DNA helicase RecG (EC 3.6.1.-)	-80.3272	35
fig|598659.35.peg.246	306	5	2	4	3	0	0	0	0	-0.974	-1.708	0.006605	0.479967	0.000629	Cytochrome c551 peroxidase (EC 1.11.1.5)	-38.9051	37
fig|598659.35.peg.1671	307	3	4	4	3	0	0	0	0	-1.011	-1.738	0.005639	0.477789	0.000536	Bacterial sugar transferase	-38.8981	36
fig|598659.35.peg.583	753	7	9	14	7	0	3	0	3	-1.188	-3.0514	1e-06	0.412465	0	[NiFe] hydrogenase metallocenter assembly protein HypF	-118.163	36
fig|598659.35.peg.1810	294	5	3	5	7	0	0	0	0	-1.369	-2.3695	0.000125	0.43879	1.2e-05	Putative ribosomal pseudouridine synthase (EC 4.2.1.70)	-55.8586	37
fig|598659.35.peg.1229	593	5	6	7	6	0	0	1	0	-1.482	-2.6492	1.8e-05	0.425834	2e-06	Cell division protein FtsI [Peptidoglycan synthetase] (EC 2.4.1.129)	-73.699	27
LPC_vs_LPB

## Sheet: PV1_complete annotation 
contig_id	feature_id	type	location	start	stop	strand	function	aliases	figfam	evidence_codes	nucleotide_sequence	aa_sequence
NZ_CP026530	fig|2579250.4.peg.1	peg	NZ_CP026530_62_526	62	526	+	Crossover junction endodeoxyribonuclease RuvC (EC 3.1.22.4)	gene_name|ruvC,locus|C3L23_RS09445,protein_id|WP_127682087.1,gi|1553265127	FIG00095112	isu;DNA-replication isu;RuvABC_plus_a_hypothetical	atgaaaatattgggaattgatccgggaaccataaaatgcggttatgcgattatagaaaccagaccgaaacttactcttatagacgcaggatttataaaaattacggaaaaagagcttcagtatcagctttcacagcttatagaaggtattgatatgatatacgacagctccattgacgaagtggctattgaagacatattttttgcttataatcccaaaacagttttaaaacttgcgcagttcagaggagcgctttctcttagaatacttcagatacacggaaattttagcgaatacacacccttacaggtcaaaaaagcggttaccggaaacggtaaagcaaaaaaagagcaggttgcttttatggttaaaagaatactcggaataaaagccgatata…	MKILGIDPGTIKCGYAIIETRPKLTLIDAGFIKITEKELQYQLSQLIEGIDMIYDSSIDEVAIEDIFFAYNPKTVLKLAQFRGALSLRILQIHGNFSEYTPLQVKKAVTGNGKAKKEQVAFMVKRILGIKADIKPLDITDAIAVAITHSQRVKC
NZ_CP026530	fig|2579250.4.peg.2	peg	NZ_CP026530_520_1104	520	1104	+	putative membrane protein	locus|C3L23_RS09440,protein_id|WP_127682085.1,gi|1553265125			atgttagagattaccgatattattggaataatcgcttttgccataagcggatttatcataggtgtcagaaataagctcgatttattgggaattgccataagcgcatttttaacggctcttgggggcggtattatcagagatgttttggcagacagggcaatatattcttttacaaatataatacccggaagcattgttttggccgttatagtaactggaatatactttaaactgcatgaatacgattttgaaaaaaaagatctgtttttaataagcgattcgatagggctggtatcattttctatttctggaagcattgtggcgcttaattcaggatttaacgtttacggagttgtttttttggctcttattacggcagtaggcggaggaatgataaga…	MLEITDIIGIIAFAISGFIIGVRNKLDLLGIAISAFLTALGGGIIRDVLADRAIYSFTNIIPGSIVLAVIVTGIYFKLHEYDFEKKDLFLISDSIGLVSFSISGSIVALNSGFNVYGVVFLALITAVGGGMIRDILINKIPFILKENFYGSVSIFVSIFLYIFGITDVNIILILIIGVIIRVIAHKKSWKLPTF
NZ_CP026530	fig|2579250.4.peg.3	peg	NZ_CP026530_1141_1611	1141	1611	+	hypothetical protein	locus|C3L23_RS09435,protein_id|WP_127682083.1,gi|1553265123			atgagagtaggtgatttggtaatcgttgctacgcttggtgaaattaaagcttatgttgcaaatcctagaactccggaagcggaagcgggattaaaacctaacgaaataaaattagatttaatagcatcaatagatattttaacagctcataaaagagtaagtgaactcgtaacgggtatagaaggtgctaataaaccaggatttttaaacagggctttcagcggagaaaaccataatttaaaagctgaaatatataaagaagcggtaaaatcagttgccgaagatattgatatgcttatagacaaatacggtgataaaaaagtctttttatctcttcctaaacatattgcgaaagacgtactggataatgtaaaaaatagatcaaaaatttacagaatt…	MRVGDLVIVATLGEIKAYVANPRTPEAEAGLKPNEIKLDLIASIDILTAHKRVSELVTGIEGANKPGFLNRAFSGENHNLKAEIYKEAVKSVAEDIDMLIDKYGDKKVFLSLPKHIAKDVLDNVKNRSKIYRIVEKDLLKTDKNKLIDEFKPEILK
NZ_CP026530	fig|2579250.4.peg.4	peg	NZ_CP026530_3964_1616	3964	1616	-	diguanylate cyclase/phosphodiesterase (GGDEF & EAL domains) with PAS/PAC sensor(s)	locus|C3L23_RS09430,protein_id|WP_127682081.1,gi|1553265121	FIG00561534	icw(1);Bacterial_hemoglobins	atgaaaaaaattgaaactttaaaagaaaaaatattaagacacaatatagtagctacatattctattttaatatttttaacttttgcttcttttgccattactttttttataatgtatgaaaaatatcagacagaaatatatttaataaaaaacaattacatcgaaaatcaaaaaaatatgatggaacatcaagttaataatataataaaattaatcagtacgttaagacaagaaaaattaaaagaagtaaaaaaatttttaaaaacttccaatataaacgcagttaaaattcttcaaaaaaatgaaaatcatctttatgatattatgaattatatcgataaagtaactccatttgtccactgggcccttacagacctgaaaggaaaccttatttatagc…	MKKIETLKEKILRHNIVATYSILIFLTFASFAITFFIMYEKYQTEIYLIKNNYIENQKNMMEHQVNNIIKLISTLRQEKLKEVKKFLKTSNINAVKILQKNENHLYDIMNYIDKVTPFVHWALTDLKGNLIYSSMEDFNHTKRIKLIKTLLNKNINQIYFKHHTSLGDKITYQHIFDKYLLTAAIYKKEIDKMVKHKIIKIIYNVRFGPKNHGYISIAEILNYKGGKNFAKVVALPVNPKMVGKLLSDDKKDAKGKLYRKEYLKIANTTGEGFVTYWFYKYSTKVIRPKISYVKLYKPWNWLIFTSVFIDDIDNVIKKKEQIFKKDLKILSGLYLLIFFIILLIADYIIKKQNAIIEKIIDEFEKRINTKNQMLEDLNKNLKNEVHKKTKELTKNMFTD…
NZ_CP026530	fig|2579250.4.peg.5	peg	NZ_CP026530_4367_3951	4367	3951	-	Transcription termination protein NusB	gene_name|nusB,locus|C3L23_RS09425,protein_id|WP_127682079.1,gi|1553265119	FIG00016836	isu;Riboflavin_synthesis_cluster isu;Transcription_factors_bacterial	atggctacgataacacatgctagagaagctgtaatacagacgctatatgcacaggaaatgggtaacgaccaggcaatagagcagtttgaagaaatactgaaagacaaaaaagtaaaaggcggcaaagccgaatttgcaaaaaaacttctaaaaggtattttagaacatattgatgaaattgacgaaatcatcaaaaatcatctgattgactgggattttgacagattggacaaagtagacaaacagatactgagagtaggaatatacgaaatactgtataccgacactccttatcagatcgtaatagacgaagctgtaaaaatagcaaaaaatttttcagaagacaaagcaaaaagtttcataaacggtattttggacaaggttgccaaggaaaaacca…	MATITHAREAVIQTLYAQEMGNDQAIEQFEEILKDKKVKGGKAEFAKKLLKGILEHIDEIDEIIKNHLIDWDFDRLDKVDKQILRVGIYEILYTDTPYQIVIDEAVKIAKNFSEDKAKSFINGILDKVAKEKPTNEKN
NZ_CP026530	fig|2579250.4.peg.6	peg	NZ_CP026530_4561_4367	4561	4367	-	hypothetical protein	locus|C3L23_RS09420,protein_id|WP_127682077.1,gi|1553265117			ttgaattttaatataaaaaacacactggatttttcaatcctgatttcaataatgattttaattttaacgggggtgtttttgagatttttcaaatatttttttactcccgtaacaacggaaaaactagcacttttattaattcctgaaatgtttattgcattaggattaataactataaaactttggaggaaataa	MNFNIKNTLDFSILISIMILILTGVFLRFFKYFFTPVTTEKLALLLIPEMFIALGLITIKLWRK
NZ_CP026530	fig|2579250.4.peg.7	peg	NZ_CP026530_5025_4558	5025	4558	-	6,7-dimethyl-8-ribityllumazine synthase (EC 2.5.1.78)	locus|C3L23_RS09415,protein_id|WP_127682075.1,gi|1553265115	FIG00000231	icw(1);Riboflavin_synthesis_cluster isu;Riboflavin,_FMN_and_FAD_metabolism_in_plants isu;Riboflavin,_FMN_and_FAD_metabolism	atgaaaataattgaaggaaacttacagttaaacggaaacgaaaaaatagctataatagccagcagatttaaccatctgataactgacagattggttgaaggcgcaaaagacgcgtttttaagaaacggcggaaaagaagaaaatttggaactgatattagtccccggtgcgtttgaacttcctttcggattaaaaagagccatcaaaacaggaaaatatgacggagtatgctgtgtaggtgcggtaatcagaggagcgacacctcattttgactacgtagcggccgaagctacaaaaggtattgccaatactactttacaggcggatattcccgtaacattcggtcttttaacaacagacaccatcgaacaggcaattgaaagggccggaactaaagcc…	MKIIEGNLQLNGNEKIAIIASRFNHLITDRLVEGAKDAFLRNGGKEENLELILVPGAFELPFGLKRAIKTGKYDGVCCVGAVIRGATPHFDYVAAEATKGIANTTLQADIPVTFGLLTTDTIEQAIERAGTKAGNKGFEAMLGLIEMINLYKEIN
NZ_CP026530	fig|2579250.4.peg.8	peg	NZ_CP026530_5819_5022	5819	5022	-	2-Keto-3-deoxy-D-manno-octulosonate-8-phosphate synthase (EC 2.5.1.55)	gene_name|kdsA,locus|C3L23_RS09410,protein_id|WP_127682073.1,gi|1553265113	FIG00000556	isu;A_Gammaproteobacteria_Cluster_Relating_to_Translation	atgatattaatctccggtccttgtgtaatagaaagcaaagaacagatttttaaaatagcggaatatttaaaaccgtacagtgacaaatatgaattttatttcaaagctagctacgataaagcaaacagaacgtctttaaacagctacagaggccctggaattgaaaaaggcctggaaattttaaacgaagttaaagaaaaattcggatataaattactaacagacgtgcacgaaacctggcaggtaaaaaaggcagccgaggtagtagacgtgcttcagataccggcgtttttatgcagacagacggatttgctggttgaagcggcaaaaaccgacaaaatcgtaaatattaaaaaaggacagtttatgaatccggccgatatgaaatattctgtcctt…	MILISGPCVIESKEQIFKIAEYLKPYSDKYEFYFKASYDKANRTSLNSYRGPGIEKGLEILNEVKEKFGYKLLTDVHETWQVKKAAEVVDVLQIPAFLCRQTDLLVEAAKTDKIVNIKKGQFMNPADMKYSVLKVLQTRGCNKATYENAQKHGVWLTERGTTFGYGNLVVDMRSLYIMREYAPVIFDATHAVQMPGGAGGKSSGKREYVPVLSRAAAAVGIDGFFFETHYNPDEALSDGLNMITPDTLETTLKEIECITNCKENK
NZ_CP026530	fig|2579250.4.peg.9	peg	NZ_CP026530_5910_7952	5910	7952	+	diguanylate cyclase/phosphodiesterase (GGDEF & EAL domains) with PAS/PAC sensor(s)	locus|C3L23_RS09405,protein_id|WP_127682071.1,gi|1553265111	FIG00561534	icw(1);Bacterial_hemoglobins	atgtataaaaataaatcgaaattaataccgaaacttataataggcttgccggttgtttcggttttactgactatattatttataagtttcggtacaatatttacaataaaacagacttttaaaaaagaacttgtacagactgaaaagaacttttttaaaaatttgaaattcactaccaaaaaaagaataaatattacctacaatattatcgaagccctgtataaaagcaatccgaacgacaaaaataaaacgcttaaacttattcaaagcgttatggataaattaagatggcctgacaacggatatatttttatatttgattcaaaaggcaatacgatttatcacattaaccataaatacattggtcaaaacaggtggaatgtagtcagagacggacag…	MYKNKSKLIPKLIIGLPVVSVLLTILFISFGTIFTIKQTFKKELVQTEKNFFKNLKFTTKKRINITYNIIEALYKSNPNDKNKTLKLIQSVMDKLRWPDNGYIFIFDSKGNTIYHINHKYIGQNRWNVVRDGQKIVQLIIKSALKHPDGTFVEYAAYFPNGKSMEKISYVKYFKPLDMIIGTGIYLNSLNKDLIAKKNKQKQLLNSLIKTIVIVSLISMIITLVIMYILSDIVNRIFKVYDNALQKEKHKLFLQANYDNLTGLCNRECFMQKLKDIYYEANRKKEKFAVLFIDIDYFKQINDSDGHKVGDKVLKILADRLKSSVRRSDIVSRFGGDEFLIILKGVHSVEDVALYAQRILANIKREIVVNNKKYYLSGSIGISMYPENGEDLDKLIVYAD…
NZ_CP026530	fig|2579250.4.peg.10	peg	NZ_CP026530_7952_8674	7952	8674	+	Diaminopimelate epimerase (EC 5.1.1.7)	locus|C3L23_RS09400,protein_id|WP_127682069.1,gi|1553265109	FIG00000421	isu;CBSS-323850.3.peg.3269 isu;Lysine_Biosynthesis_DAP_Pathway,_GJO_scratch isu;Lysine_Biosynthesis_DAP_Pathway	atggttgtatataaatattctgcaagcggaaatgattttgttattttccatacatttataaaaaaagacaggagtttattggcaaaagagctgtgtgaccgtcaaaacggaataggggcggacggtttaatcgttatacttccgcatgaagaatatgattttgaatggcagttttacaattccgacggtagcattgccgaaatgtgcggaaacggaagcagggcggctgctcattatgcttttataaacggtctggcacctgcaaaaatgagatttttgactattgcgggtgttattgaagcggaagtggacggagataaagtggaatcccagttaactccgcataaagagattaaagaaataaacgaatggaaactttttgatacgggtgttccgcat…	MVVYKYSASGNDFVIFHTFIKKDRSLLAKELCDRQNGIGADGLIVILPHEEYDFEWQFYNSDGSIAEMCGNGSRAAAHYAFINGLAPAKMRFLTIAGVIEAEVDGDKVESQLTPHKEIKEINEWKLFDTGVPHLVKIDSIDNFDLQECRDLRYKHNANVNVAEVKDGKLYVRTYERGVEDETLACGTGMCASFLLAREKGLVGNEVTVYPKSGEELQIRLKNGRLYFKGRVKNTFIAQYK
NZ_CP026530	fig|2579250.4.peg.11	peg	NZ_CP026530_8763_9281	8763	9281	+	Thiol peroxidase, Tpx-type (EC 1.11.1.15)	gene_name|tpx,locus|C3L23_RS09395,protein_id|WP_127682067.1,gi|1553265107	FIG00002857	isu;Thioredoxin-disulfide_reductase	atgccaacattaacaaaattaaaaggaaacgatgtagcactttacggaaatcaggtaaacgtaggagacaatgcaccggttgtaacgcttccgaacagaggattagaagaggtaactgtaggaggagctcaggacaaagctcagttaatcgtagccgtgcctagtctagacactcctgtatgtgcaatggagactgctaaatttaacaatcaagcggcatctgttgaaggagcgactgtatatgttgtatctatggatttgccgtttgccgcaaaaagattctgttcaactgaaggaattgaaaatcttcaagtacttagcgacttcagagacaaatgtttctcagctgcatacggaacacttatagcagaaggaccgttaagaggattaagtgcaaga…	MPTLTKLKGNDVALYGNQVNVGDNAPVVTLPNRGLEEVTVGGAQDKAQLIVAVPSLDTPVCAMETAKFNNQAASVEGATVYVVSMDLPFAAKRFCSTEGIENLQVLSDFRDKCFSAAYGTLIAEGPLRGLSARAVFVVGKDGKVVYKELVDEITAEPDYEAALNALKEAAAK
NZ_CP026530	fig|2579250.4.peg.12	peg	NZ_CP026530_9367_9783	9367	9783	+	Transcriptional regulator, MarR family	locus|C3L23_RS09390,protein_id|WP_127682065.1,gi|1553265105			atgcaatataataaagaaacgtcagtcggttacgcactcactacaacattaaatttgcttagaaaaaatttcaatagggaaataaaaaattatgatttaagttcagagcagtatggtgttttgaaactcgtttcagaatcagaaaaactgacaccgacacagatatccgaacttttaaacagggacaaggctactattaccagaattattaaatctttggatcataaaggcttaatacaaaaagagagtattaataaccgttctttttatatcaaactgacaaaaaacggcagggaaatgttgaaaaaagccgatgatattgcgtttaaataccataaaatgataatggataaaatcggagaaaaagatataaaacatatgcttgaaacattaaaaaaa…	MQYNKETSVGYALTTTLNLLRKNFNREIKNYDLSSEQYGVLKLVSESEKLTPTQISELLNRDKATITRIIKSLDHKGLIQKESINNRSFYIKLTKNGREMLKKADDIAFKYHKMIMDKIGEKDIKHMLETLKKIRELF
NZ_CP026530	fig|2579250.4.peg.13	peg	NZ_CP026530_9793_10605	9793	10605	+	hypothetical protein	locus|C3L23_RS09385,protein_id|WP_127682063.1,gi|1553265103			atgaaaaaattactgtttacattaggactggtaatattattaaacgcacaggtgatagataaaataattgcaactgttaataatattcctattacttcatatgaagttgacacaactgcaaaaaaaatgaatatttctaaacagaaagctttaaattatcttttggatcaaaaacttattcagagcgaaataaaaaaaagaggaatagaagttgatgattttgaagtagaaaacgcaatggaaaagattgctaaacaaaacgggcttagtttattcgaatttaaaaacatattaatgcaaaaaggcgaattggataaagtaaaaaaacagataaaacagaatcttttaaaagaaaagctttttgatcagattgttcagactaaattaaatatatctgac…	MKKLLFTLGLVILLNAQVIDKIIATVNNIPITSYEVDTTAKKMNISKQKALNYLLDQKLIQSEIKKRGIEVDDFEVENAMEKIAKQNGLSLFEFKNILMQKGELDKVKKQIKQNLLKEKLFDQIVQTKLNISDDEIKNYYKNHKNDFKVFNTVQVTKYSANNKEILNKIKSNPLANANVKTSTQVYSYNELPVGLLFLFKQTKVGEFTPIINDGLGYSMYFIDRKDGSAYIPFDKVKNAIANKIAAEKREMILKDYFSKLKNRAYIKFYK
NZ_CP026530	fig|2579250.4.peg.14	peg	NZ_CP026530_10950_10606	10950	10606	-	hypothetical protein	locus|C3L23_RS09380,protein_id|WP_127682061.1,gi|1553265101			atggctgaattaaaatacttacctgcgggagtaagacttcattttaaagaacttgtttacaaactgactgatgatttaaacaggtattattactttcattttgaagatattccaaccggattaaaagctgaaaaactgttaaaagactacaatatcaaatcaattccgacacctgacgaaatatttgaagactgcggagtgtcaatactgactactgacaaagaaactattaaagatgttttattaaaagaaggaataaattttgaaatctggaaatatgaaaacggatttaaaaaaatagaaggagaaattgttccaaatgaaaaaggaacatgtaaaatataa	MAELKYLPAGVRLHFKELVYKLTDDLNRYYYFHFEDIPTGLKAEKLLKDYNIKSIPTPDEIFEDCGVSILTTDKETIKDVLLKEGINFEIWKYENGFKKIEGEIVPNEKGTCKI
NZ_CP026530	fig|2579250.4.peg.15	peg	NZ_CP026530_12028_10961	12028	10961	-	Ribosomal RNA large subunit methyltransferase N (EC 2.1.1.-)	gene_name|rlmN,locus|C3L23_RS09375,protein_id|WP_127682059.1,gi|1553265099	FIG00000293	icw(1);Conserved_gene_cluster_associated_with_Met-tRNA_formyltransferase icw(1);RNA_methylation	atggataaaaaaatatttatggattatttacctgatgaactggtagacatgggcataaaaccgaaattcagagttaatcagctttatacatggatatatagaaaatatgtagaaaactttgatgaaatgcaaaatattcctaaaactttaagagcagaattaaaagataaatttataatcaatcctctggaactggtaaatcatgagatagcaagcgacggtacggaaaaattcttgtttaaaatgcaagacggacatacggtagaaaccgtattaataaaaatgaaagatgaagaaataaaagacggaaagaaaaaagaggcaaaatataccgtttgtgtttcaacgcaagtcggatgtaaagtcggatgtgcattttgtttaaccgcaaaaggcgga…	MDKKIFMDYLPDELVDMGIKPKFRVNQLYTWIYRKYVENFDEMQNIPKTLRAELKDKFIINPLELVNHEIASDGTEKFLFKMQDGHTVETVLIKMKDEEIKDGKKKEAKYTVCVSTQVGCKVGCAFCLTAKGGFVRNLSAGEIVAQVWWMKKFKNFDENKALNIVYMGMGEPLDNYENLVKAIKILADQNGMNISPRRQTVSTSGIAPKIKKLGNENLGINLAISLHAVDDKLREELIPLNKAYNIQSVIDAIREFPIDKRKKVMFEYLVIKDVNDDIESAKKLVKLLNGIPSKVNLIYFNPYPGTNFKRPDDETMKKFQDYLINKGIMCTIRKSKGMDISAACGQLREKKLKND
NZ_CP026530	fig|2579250.4.peg.16	peg	NZ_CP026530_12566_12021	12566	12021	-	Purine nucleoside phosphorylase	locus|C3L23_RS09370,protein_id|WP_127682057.1,gi|1553265097	FIG01145714	ff	gtgataataagcgcaggtaaaaatgaaatatttaattttgccaccccgataggagttggacttattaattcagcaattaatcttacaaggatctgtttatttcaaaaacctgaatttttaatctttatcggaacggccggaagctacggtaataaaaaaatttttgatattatagagacaagcagtgcttcaaatattgagaactgttttttaaacaaaaactgttatacgcctatagaaaacataataagtttttcaaaagatgtttcccgtgaaacaattataaactcttcaaactatatcaccactgataaagaaatatctgaaaaatacttgaaaatgaaaatagatgcggaaaatatggaattttattcggttatgagcgtggcaaaagaattt…	MIISAGKNEIFNFATPIGVGLINSAINLTRICLFQKPEFLIFIGTAGSYGNKKIFDIIETSSASNIENCFLNKNCYTPIENIISFSKDVSRETIINSSNYITTDKEISEKYLKMKIDAENMEFYSVMSVAKEFKIPTLGIFVITNYCNENAHTDYIQNIEKAKKLLIERLVEKNILKEING
NZ_CP026530	fig|2579250.4.peg.17	peg	NZ_CP026530_13034_12600	13034	12600	-	hypothetical protein	locus|C3L23_RS09365,protein_id|WP_127682055.1,gi|1553265095			atgaaaaaaatttttattttaatgattttactagttaatatatttgcctttgatgtagtatttacaaaagtatttaccaaatatgtcgttccaaaaaaagacgcgatattaattaaaacaaaagcgcagaatttaacttttccttttaaatatatcaaaaccgatgacggttatattctgctaggagacactagacaaataaatatgtggcttgataacgaattttatgcacctcaggatgctcagttcgaaaatattaaagtcgcttatataaattctgacaaactgcaatattcagttataaagcaggtaaaacacacatacaaaaaatgtaaaataaaagaattaatatttttatcgccggatgaaaacaaaataataaccaagcctgaaaccgtt…	MKKIFILMILLVNIFAFDVVFTKVFTKYVVPKKDAILIKTKAQNLTFPFKYIKTDDGYILLGDTRQINMWLDNEFYAPQDAQFENIKVAYINSDKLQYSVIKQVKHTYKKCKIKELIFLSPDENKIITKPETVKLKYKVILDCK
NZ_CP026530	fig|2579250.4.peg.18	peg	NZ_CP026530_13799_13035	13799	13035	-	Imidazole glycerol phosphate synthase cyclase subunit (EC 4.1.3.-)	gene_name|hisF,locus|C3L23_RS09360,protein_id|WP_127682053.1,gi|1553265093	FIG00000258	isu;Histidine_Biosynthesis	atggaatattttgctaagcgtataataccctgtctggatgtaaaagacggcagagttgttaaaggcgtaaattttgtaggacttagagatgcgggagatcctatagaagccgcaatacgatataatgaagaaggagcggacgaactcacctttttagatattaccgccagccatgaagggcgtaaaccgatagtagatatcgtaaaagaagtcgcgcgtgaagtttttattcctttaaccgtaggaggcggtataagcgaacttaacgacatttacaatctattaaatgtaggatgtgataaagtttctataaattccgccgccgtaaaaaacccggcttttattaatgaatccagtaaaagattcggcagccagtgtatcgttgtcgcaatcgatgta…	MEYFAKRIIPCLDVKDGRVVKGVNFVGLRDAGDPIEAAIRYNEEGADELTFLDITASHEGRKPIVDIVKEVAREVFIPLTVGGGISELNDIYNLLNVGCDKVSINSAAVKNPAFINESSKRFGSQCIVVAIDVKKVASDKWHVFIKGGREDTGLDAIQWAKEVIDRGAGEILLTSMDTDGTKSGFDIEITEKISRLVNVPVIASGGAGKMEHFKDVFEHYADAALAASIFHFKEIDIMDLKHYLNKNNISVRIN
NZ_CP026530	fig|2579250.4.peg.19	peg	NZ_CP026530_13965_14696	13965	14696	+	SSU rRNA (adenine(1518)-N(6)/adenine(1519)-N(6))-dimethyltransferase (EC 2.1.1.182)	gene_name|rsmA,locus|C3L23_RS09355,protein_id|WP_210402444.1,gi|2025654353	FIG00000225	isu;RNA_methylation isu;ECSIG4-SIG7 isu;Ribosome_biogenesis_bacterial	atcaaggcaaagaaaaaatttggacaaaattttttaaaagataaacattatttggataaaatcgtccaagcgatgcccaacaccgataatctggtagtagagattgggcctggcttaggcgatttaacagaaaagctgctggaaaaaagaagagtaacagcttatgaaattgataaagatttatgtgaaattttaaaagaaaaatttcctgatcttgaattaaaatgtggtgatgtattggagttttggcaagaaactcttgaaaatgaaaagtatgatttgattgcaaatttaccttattacgttgcgacaaatataatattaaaagcattaaaagataaaaatgcaaaaaacatactagtacttattcaaaaagaagttgcggataagttttctgca…	MKAKKKFGQNFLKDKHYLDKIVQAMPNTDNLVVEIGPGLGDLTEKLLEKRRVTAYEIDKDLCEILKEKFPDLELKCGDVLEFWQETLENEKYDLIANLPYYVATNIILKALKDKNAKNILVLIQKEVADKFSAKAGDKNYSSLAILAQSVAKVKKLFDIPPGAFVPAPKVTSSVILFEKFENSFNEEFAKFLKVAFANPRKTLRKNLSVKYKDFDPEKFGLAKSIRPHQVDGSTFFQLFSNVR
NZ_CP026530	fig|2579250.4.peg.20	peg	NZ_CP026530_14716_16545	14716	16545	+	Zn-dependent hydrolase, RNA-metabolising	locus|C3L23_RS09350,protein_id|WP_127682049.1,gi|1553265089	FIG01303964	isu;Bacterial_RNA-metabolizing_Zn-dependent_hydrolases isu;Conserved_gene_cluster_associated_with_Met-tRNA_formyltransferase	atggaagaaaaaaatcaaaaagccgttgttaaaactaaaaaaaattatcaacaaaaaaagacagatccgaaaaactttgtttggttcaaagatttaaacaaagcatttaacgaaaacgaaaaaattcaacaggcgagacttaattcacatacaaaaatagacaacaatacaaaagggtgggttagatttacgcctcttggaggattagacgaaatcggaggaaactgtgctgttcttgaaacggaaaacagtgcgattataatcgactgcggaatgagttttccgaatgaagatatgcacggagtggatattttaattcccgatttcagttatttaagagaaataagacacaaaatcaaaggtcttatcataacacacgggcatgaagaccatatagga…	MEEKNQKAVVKTKKNYQQKKTDPKNFVWFKDLNKAFNENEKIQQARLNSHTKIDNNTKGWVRFTPLGGLDEIGGNCAVLETENSAIIIDCGMSFPNEDMHGVDILIPDFSYLREIRHKIKGLIITHGHEDHIGAVPYLFKEMQFPIYGTSLPLAMIENKFKEHKLLQYKSYFRSVKKRHPIQIGDFKIEWIHMTHSIIDSSSLAIQTPVGTLIHTGDFKIDHTPIDGYAPDLHRFAYYGEKGVLALFSDSTNSYKPGITPSESVVGNTFDDLFLKAKGRVIMSTFSSNIHRVYQAIERGIKHGRKVCIIGRSMEQNLNVAMDLGYIKLPRDIFIDPYEIGKYEDHEILIVTTGSQGESMSALYRMAIDEHRHVKIKEGDQIVISAKAIPGNEPTVSQLI…
NZ_CP026530	fig|2579250.4.peg.21	peg	NZ_CP026530_16619_16867	16619	16867	+	Proposed lipoate regulatory protein YbeD	locus|C3L23_RS09345,protein_id|WP_015902641.1,gi|506382922		isu;Lipoic_acid_synthesis_cluster isu;Lipoic_acid_metabolism	atgtcagaaaaagaaaacaaaatagaatatccaagaatgtggggtttcagaataataggcgaagataaagaaaaaatgcgtcaggcagttaaagaatgcataaacaatcaggaatgcaatgttgaagacaacaaatcgcatggaaaataccactctcaaaaatttgaagcttacgtaacgagcgaagaggaaagaaatgagtttttcaaaagacttcaggaacataaggacattaaattcgttctttaa	MSEKENKIEYPRMWGFRIIGEDKEKMRQAVKECINNQECNVEDNKSHGKYHSQKFEAYVTSEEERNEFFKRLQEHKDIKFVL
NZ_CP026530	fig|2579250.4.peg.22	peg	NZ_CP026530_16925_17899	16925	17899	+	Dihydroorotase (EC 3.5.2.3)	gene_name|pyrC,locus|C3L23_RS09340,protein_id|WP_127682047.1,gi|1553265087	FIG00000032	idu(1);De_Novo_Pyrimidine_Synthesis idu(1);Zinc_regulated_enzymes	atgattactttgaatactcctattgatatgcatctgcatctgcgagaaggcaaaatgctgcgagatgtaataccttatacgtataatcagtttgcggcggccgttgttatgccaaatttagttccccctgttgataacagagaaagacttgaaggatacagggaagaaattttgcaaaacagtgaaaattttacgcctcttatgaatgtttttatgagagaatatacaaaagaagagttagaagatttaaaagacgatatttttgctgtgaaactttatccggcaggtataacgactaacagcgaagcaggtgtaaaatcgattgaaaacgtatatcctgttttggaaattatgcaagaactcggtattcctctttcggttcacggcgaaacaaacggt…	MITLNTPIDMHLHLREGKMLRDVIPYTYNQFAAAVVMPNLVPPVDNRERLEGYREEILQNSENFTPLMNVFMREYTKEELEDLKDDIFAVKLYPAGITTNSEAGVKSIENVYPVLEIMQELGIPLSVHGETNGFVLDREREFAVVYEKLASDFPNLKIIMEHISTYNLADLLDKHDNLYATVTLHHLLLTLDDLIGGSLNPHNFCKPVVKTPKDRDALQEIVRSGHPKVMFGSDSAPHSIENKLKGAAGLFSAPVILPALAEFFDGDNDTFQKFISDNARRNFDLAVPEKEVVLVEEEYIVPQMVGEVKPMYAGKRFSYSVKKS
NZ_CP026530	fig|2579250.4.peg.23	peg	NZ_CP026530_18048_20153	18048	20153	+	Ribonucleotide reductase of class III (anaerobic), large subunit (EC 1.17.4.2)	locus|C3L23_RS09335,protein_id|WP_127682045.1,gi|1553265085	FIG00044622	icw(1);Ribonucleotide_reduction	atgaaaaaagtaattaaaagagacggtactcctcagaactatttcccttataaaatagaagatgccattaaaaaagcttttgaagctacaaatgtttcgtatgatcctcaagtatttgaagaagttattaaacagctgcagaaaatcgaaactccggaagtggaatatattcaggatttaatagagcactcactgtataaacacggctattttgacgtaatgaaaaattttatgctttacagacatctgcataaattgcaaagagaaaatctgcttgataaagaagcgacttatattaactgtaatactacaattgacgaatatatctcaaaacaggactggaggataaacgccaactcaaatacgggatattctcatgcgggacttataaacaatacc…	MKKVIKRDGTPQNYFPYKIEDAIKKAFEATNVSYDPQVFEEVIKQLQKIETPEVEYIQDLIEHSLYKHGYFDVMKNFMLYRHLHKLQRENLLDKEATYINCNTTIDEYISKQDWRINANSNTGYSHAGLINNTAGKVIANYWLDKVYSPAEGKAHRDGDYHIHDLDCLAPYCAGWSLRNLLNEGFNGVRGRVEAKAPGHFRSALGQMANFLGILQSEWAGAQAFSSFDTYLAPYVFKDKLSYREIKEAIESFVYNLNVPARWGQSPFTNITIDFTVPDDLKDQIPTRNNKHLLEGVEDEELLKKLQKRNPKIKKLTDATYKDFEPEMQEIIKAFYEVMTKGDAIGQPFTFPIPTVNITEDFDWDSPAAKALWENTARIGSSYFQNFIGSQYIIDENGNR…
NZ_CP026530	fig|2579250.4.peg.24	peg	NZ_CP026530_20165_20332	20165	20332	+	hypothetical protein	locus|C3L23_RS09330,protein_id|WP_127682043.1,gi|1553265083			atggaagtaaaaacattatcaaaagaagaaattttagaaaaagtaaaagaaaaaagacaaaaatgcatggtttatacaagagtaatgggttatcacagacctgttgaaagttttaatatcggtaaaaaagcagagcataaagaaagaacttatttcaaagaatgttag	MEVKTLSKEEILEKVKEKRQKCMVYTRVMGYHRPVESFNIGKKAEHKERTYFKEC
NZ_CP026530	fig|2579250.4.peg.25	peg	NZ_CP026530_20326_21003	20326	21003	+	Ribonucleotide reductase of class III (anaerobic), activating protein (EC 1.97.1.4)	locus|C3L23_RS09325,protein_id|WP_127682041.1,gi|1553265081	FIG00000897	isu;Ribonucleotide_reduction	atgttaggtatttattctattcaaaagttttcttctcttgactttcccgggcgtctttgtgcgattttatggtttagcggctgtaatatgcgctgtccttactgttataacaaagacgtcgtatttggggaaaaacagatagaagaagacgaggtgctggaatttttgaaaaagcgtgtagggctacttgacggtgtaagttttacaggcggtgaagccacgctttataaaaatattattccttttagcagaaaaattaaagagatgggttttgaaatcaagctcgacaccaacggactgaattttgacgtcattaaacagatggttgatgaaaatcttgtcgattatatcgcgcttgattttaaagccccgcccgaaaagtttgaaaccgttacaaaa…	MLGIYSIQKFSSLDFPGRLCAILWFSGCNMRCPYCYNKDVVFGEKQIEEDEVLEFLKKRVGLLDGVSFTGGEATLYKNIIPFSRKIKEMGFEIKLDTNGLNFDVIKQMVDENLVDYIALDFKAPPEKFETVTKSRHFDRYEKTLDFLISSNVEFEVRTTVHTDLLDENDINEIIKTLHNKGYKGIYYLQNYFESDKETLGNIGPQKRKLDTSKISGLIPVEFRNF
NZ_CP026530	fig|2579250.4.peg.26	peg	NZ_CP026530_21028_21645	21028	21645	+	Methyltransferase TM1293	locus|C3L23_RS09320,protein_id|WP_127682039.1,gi|1553265079	FIG01306686	ff	atgagcctttttgatttatattataaagactatgaagagtggtttgaaaaatatcatgaaatctatgaagaagagcttaaaaccgtaaaaacccttttgccaaaaggcagagggatggaagtgggagtcggaagcgggaggtttgcggcgcctcttggtatcaaattcgggatagaaccgagccgtaaaatggctgaaatcgcaagaagcaaaggtttgaaagttgttgaaaccacggctgaagagatggattttgaggatgaatttgattttatattgatggtgacgacaatatgctttgtaaaagatcctgaaaaaactatttctaattgttatagagcacttaaaaaaggcggatatcttttagttgcctttgttgatctggattcgcctcttggc…	MSLFDLYYKDYEEWFEKYHEIYEEELKTVKTLLPKGRGMEVGVGSGRFAAPLGIKFGIEPSRKMAEIARSKGLKVVETTAEEMDFEDEFDFILMVTTICFVKDPEKTISNCYRALKKGGYLLVAFVDLDSPLGRMYEKNKAKSKFYAPATFFTKNDIINLMKKAGFNDFECKENLYGDSLDSLTFGINGCNGGAFKVVKGKKDLK
NZ_CP026530	fig|2579250.4.peg.27	peg	NZ_CP026530_21706_22005	21706	22005	+	hypothetical protein	locus|C3L23_RS09315,protein_id|WP_127682037.1,gi|1553265077			atggattcgttaaaaacagaagtaatacttgccggacttgcggatgtcatagggcagctagcctggtatgaggatatcgcagttaagagagaagaacttaaagatgccgaaagaataaaaaccctgcagaaaaaagcgcttgagttatccaacagcattagaattaacggggctgacagtattgacggtcttgaagaaagatataaagaaatcagaaaagagtatgacgggtatttcgaaaaatacaaccagattgtgcaggagtctgtaaagcagtttgacggacaggtaaaagtttaa	MDSLKTEVILAGLADVIGQLAWYEDIAVKREELKDAERIKTLQKKALELSNSIRINGADSIDGLEERYKEIRKEYDGYFEKYNQIVQESVKQFDGQVKV
NZ_CP026530	fig|2579250.4.peg.28	peg	NZ_CP026530_22019_22576	22019	22576	+	hypothetical protein	locus|C3L23_RS09310,protein_id|WP_127682035.1,gi|1553265075			atgaacgaagacattttaataaaaatccttgaaaaagtggaagaacaaaacagcaaaatcgactccctcatatccgaaaacgagcagttaagaaaagaattagccgaagtgaaggatgaggtaaaggaagcaaaagaaaacgcacaggaaacaaaagaggaaactaaaaagttttataaagcgttagcggaggaagtcgtaatgacgcttgcggattttataaaaaaagcgcttgacaaaaacgatgaaaaactgatgggcgaaatagacgaaaaactaaaaggcatagccggactaatcgacaacggggaaaaatttgagaaactgaaagagtatattcataatgagttagacgaattaggaggagacgtggttagaatgttaagtagaaatcaagtt…	MNEDILIKILEKVEEQNSKIDSLISENEQLRKELAEVKDEVKEAKENAQETKEETKKFYKALAEEVVMTLADFIKKALDKNDEKLMGEIDEKLKGIAGLIDNGEKFEKLKEYIHNELDELGGDVVRMLSRNQVDISDNLIQHHKDVLNRLNKMEYEIKTEIKTIRDPDYRYRLPDGTVSIGLPVK
NZ_CP026530	fig|2579250.4.peg.29	peg	NZ_CP026530_22577_22939	22577	22939	+	hypothetical protein	locus|C3L23_RS09305,protein_id|WP_127682033.1,gi|1553265073			atgcctacagccgaagaaataaaaaaaactaaagagatgttcgggcatatatccgaaatgcccgttgaaaaacaaagagaaatagccgaatggttagagaggatattgtgggatagcagtttaaatcccgatgagtttttagttatgttcgccaacgcagacgaagacgtaaaaaaaagatggttttcaaaaattctaacccatatggatttgtatgaaatgaatactatatttactcccgaagtcgtttggaaatatgcgcttgacgatgaagttataaatatgctttttcccgataatcataaaatgctttggaaaagcattaaaaaaagacttaaaaatttgggcttggcggaagaataa	MPTAEEIKKTKEMFGHISEMPVEKQREIAEWLERILWDSSLNPDEFLVMFANADEDVKKRWFSKILTHMDLYEMNTIFTPEVVWKYALDDEVINMLFPDNHKMLWKSIKKRLKNLGLAEE
NZ_CP026530	fig|2579250.4.peg.30	peg	NZ_CP026530_23039_23278	23039	23278	+	hypothetical protein	locus|C3L23_RS09300,protein_id|WP_127682031.1,gi|1553265071			atgtcttctaacaataaagaaagaacaacttattttggattaaaagtatataatattgataatcaggactatgtgagagaggaagacattaaaaaactgccgttttataacttttggaagacaagcgcaacaggctcaacctgtatagccgatgataagctcggaattttaattcatctttatgactgggaagaattttcagtgctttttattaaaacaggcaaacacagatatatgtaa	MSSNNKERTTYFGLKVYNIDNQDYVREEDIKKLPFYNFWKTSATGSTCIADDKLGILIHLYDWEEFSVLFIKTGKHRYM
NZ_CP026530	fig|2579250.4.peg.31	peg	NZ_CP026530_23482_24177	23482	24177	+	Metal-dependent hydrolases of the beta-lactamase superfamily II	locus|C3L23_RS09295,protein_id|WP_127682029.1,gi|1553265069	FIG00067750	isu;Beta-lactamase	atgcagttcagcatagtatttgacaattacatagcaaacgaaaaactggaaagtttttgggggttttcgtgtgtaatcaatgactattttctttttgatacgggaagcaacgggcgtgcgcttgtaagaaacatagcaaaaatgggatttgatattaatgaatttaaatacctttttatatctcatcctcactgggatcatataggcggaatcgacagtattgtggacgtaaacagaaaaatgagcctgatacttcctaattcactttcaaagctttatataagggatttaaagacgctttcacgtgaaacaattgtagcggacagtaatcctaagaaactttttggaagtttttacactacgggcgtaatggagcctgtgggagagcagagtcttgtg…	MQFSIVFDNYIANEKLESFWGFSCVINDYFLFDTGSNGRALVRNIAKMGFDINEFKYLFISHPHWDHIGGIDSIVDVNRKMSLILPNSLSKLYIRDLKTLSRETIVADSNPKKLFGSFYTTGVMEPVGEQSLVIDEGEFSVVVTGCAHPGIVNIVKRAIEMLNKPVLYALGGFHLMRSPEAEITETIRELKSLGVEYVTPTHCSGDRAIEMFKDAYGENYIPGGVGRVIEF
NZ_CP026530	fig|2579250.4.peg.32	peg	NZ_CP026530_24174_25331	24174	25331	+	putative periplasmic protein	locus|C3L23_RS09290,protein_id|WP_127682027.1,gi|1553265067			ttgaaaaagattataatctttttagccgtttttctttttgccaatcctctttttattataaacgaatacagaagcgctgtgggtttgaactcattggaagataatccttctttggattttgccgcaaaactgcatgcaaaatatatgtttaaaaacaatgaattttctcattacgaaaaaaaatacggatacagattcgccggcgttactccggctgacagggcaatgagctgcggttatccttccaggtttgttattgaaaatatttcaaaaggagaaaaaagctataaagaatctgttaaagatttgttcagtgcaatatatcacagacttgcttttttgaattttaatattaacgaaataggctattaccgtttaaacgatatttatgtatatgat…	MKKIIIFLAVFLFANPLFIINEYRSAVGLNSLEDNPSLDFAAKLHAKYMFKNNEFSHYEKKYGYRFAGVTPADRAMSCGYPSRFVIENISKGEKSYKESVKDLFSAIYHRLAFLNFNINEIGYYRLNDIYVYDMGNKYISEACDNLEKFNSGFAGLCRDKNKIIPKEVYIANMQNNPKVVFWPYNGMKNTPPVFYDEIPDPLPDYGVCGYPVSISFNPYYYKNKKIQLITFTLYKGKMPVNDVKIITSETDENHMLKKTDFVLFPLQRLEYGAKYNVEADFVIDGKIKSYKWSFEVEDKYIPVINVIGNKGKYYIKPNITYLIYFKPLNKNDKLSDLKYEFRRGLTINKIGYKDANTLYLNISGKNNKKLKIYTKNRRITLIIKD
NZ_CP026530	fig|2579250.4.peg.33	peg	NZ_CP026530_25333_25473	25333	25473	+	hypothetical protein	locus|C3L23_RS09525,protein_id|WP_168175745.1,gi|1830361104			atgaaaaaaattttatttggtatctgtgttcttttttttattacgggatgcagttccaagcaggaagtaaataaagccaattccatacaaatgcaaaaacaggatgcaaataaagcatggaaagagctggacactcaataa	MKKILFGICVLFFITGCSSKQEVNKANSIQMQKQDANKAWKELDTQ
NZ_CP026530	fig|2579250.4.peg.34	peg	NZ_CP026530_26070_25474	26070	25474	-	tRNA (guanosine(18)-2'-O)-methyltransferase (EC 2.1.1.34)	locus|C3L23_RS09285,protein_id|WP_210402443.1,gi|2025654352	FIG00002293	isu;RNA_methylation	atgaaaagtattttaaacacccgtcaaaataccctgagggtttttatggattatgtattctcatcacataacctctcggcaatcgtcagaacatgcgatgccgtaaatgtaggaaagctttactacagacatcagagaaaagttagacttaacaacgaaataacaatgggtgcgcataaatggatatttcacgaatatgttgaagatattgaggaattttataaaagcattaaaaaagaaggctatcaggtggtagtaacgctgcttgatgaggaaacggtcgatttcagggaagttgattatacaaaaccgaccttaatagtattaggcaacgaagtggacggtgcaagcgacataagtataaaatacgcagataaaaaagtaataatcccgatgtac…	MKSILNTRQNTLRVFMDYVFSSHNLSAIVRTCDAVNVGKLYYRHQRKVRLNNEITMGAHKWIFHEYVEDIEEFYKSIKKEGYQVVVTLLDEETVDFREVDYTKPTLIVLGNEVDGASDISIKYADKKVIIPMYGMSQSLNVSVANAVILYEAQRQRAAKGMYDTPSLPQELIEKTLKKWAYDDIIEKELRRVRHKPKN
NZ_CP026530	fig|2579250.4.peg.35	peg	NZ_CP026530_26177_26398	26177	26398	+	hypothetical protein	locus|C3L23_RS09280,protein_id|WP_127682023.1,gi|1553265063			atgaatgcaaaaattactctttacagtgataaagaacttattgaaaaaataaaaaaatatgcaaaaaagaaaaatacgagtgtatcagcaatagttaatgaattttttaaatcactacttgaaaaaaatcaatccgctcctattaccgattctttggcaggaattttaaaagatgtaaaaattgaagattataaaaaacatttggaagaaaaatatttatga	MNAKITLYSDKELIEKIKKYAKKKNTSVSAIVNEFFKSLLEKNQSAPITDSLAGILKDVKIEDYKKHLEEKYL
NZ_CP026530	fig|2579250.4.peg.36	peg	NZ_CP026530_26395_26802	26395	26802	+	PIN domain protein	locus|C3L23_RS09275,protein_id|WP_127682021.1,gi|1553265061			atgaaaatattacttgatataaatgtcgttctcgatttcttcttacaaagagagccgttttttgaagaaatgtataaaattttcagtgcagttgaaaataaaaagattgaaggttttttatgtgcttcaagtataaatacaatacattatttaacttcaaagtctcttaataaaaaaacggcggatgaaatagtatataaacttttaaaactgtttgaaatagccgaggttaacaaagcggttttgcttgaagcgctaaatagcagttttaacgattttgaagacagcattgtttattcaagcgcatatatgaaaggtatagattatatagttacaagagataaaaaaggctttaaaacatcaaaagtgaaaattctgactcctgccgaaatgactgct…	MKILLDINVVLDFFLQREPFFEEMYKIFSAVENKKIEGFLCASSINTIHYLTSKSLNKKTADEIVYKLLKLFEIAEVNKAVLLEALNSSFNDFEDSIVYSSAYMKGIDYIVTRDKKGFKTSKVKILTPAEMTAKL
NZ_CP026530	fig|2579250.4.peg.37	peg	NZ_CP026530_27751_26972	27751	26972	-	Zinc ABC transporter, inner membrane permease protein ZnuB	locus|C3L23_RS09270,protein_id|WP_127682019.1,gi|1553265059	FIG00005113	ff	gtgtgggatttaatatctaattcggtatatgccggagcgcttttaagcatagcgataggaattatcggaagtctgatagttataaacaaagccacagccattaccggaagtatcgcacacggaagtttcggaggaataggtataggcatttttcttggagtcaatatactgctttcaacaacactctttactctgcttcttgcttttatactgtcattcatagcaatatactaccgtcacaggctcgatagtcttataggtgttatatgggcgataggaatgagtataggtattattttcctaaatttaacacctggatacaatgccgacgctctaagctatctgtttggaaacattcttcttattgaaaacaaagacttgataattatgtcagcaata…	MWDLISNSVYAGALLSIAIGIIGSLIVINKATAITGSIAHGSFGGIGIGIFLGVNILLSTTLFTLLLAFILSFIAIYYRHRLDSLIGVIWAIGMSIGIIFLNLTPGYNADALSYLFGNILLIENKDLIIMSAIDVLLIVSVIFLYNRFLAMSYDMEFLKVRGVNANILYTYFLILTSLTVVMSVKSIGIILILALFTIPPLIAEKFTKKFYQMIILSSILSAVFITAGIIISYFYDLAPTPIIVILAAAGLFLSMFRKR
NZ_CP026530	fig|2579250.4.peg.38	peg	NZ_CP026530_28461_27739	28461	27739	-	Zinc ABC transporter, ATP-binding protein ZnuC	locus|C3L23_RS09265,protein_id|WP_127682017.1,gi|1553265057			atgaatgcactggacgtaaaaaacctttattttcaatatgataaagaaacggtgctggaaaatataaatttttctcttaaagataaagagtttatggcaatcataggtcctaacggcggagggaaaaccactcttttaaaactgatcttaggttttttaaaaccgacaaaaggcgaaattttcatatacggaaaaaaacctgaaaaagtaaaagaaataatcggatatgtacctcagcatacaaatttttcacttgatattcctattacggtttttgacatagttttgcagggaagactgaaaaaaggaaaatttttttacaataaaaaagataaagaaaaagcgatgaaaactttacaaacccttaaaatagaacattttgccgacagaaaaataaaa…	MNALDVKNLYFQYDKETVLENINFSLKDKEFMAIIGPNGGGKTTLLKLILGFLKPTKGEIFIYGKKPEKVKEIIGYVPQHTNFSLDIPITVFDIVLQGRLKKGKFFYNKKDKEKAMKTLQTLKIEHFADRKIKDLSGGQRQKVLIARALVSEPEIIIMDEPTSAIDPAGQQEILDLIESLDITRIVVSHDIKILLRKVDKIAFINKKAVIHEGPKLNIPKDKHFCEVELIEFLKEESCGI
NZ_CP026530	fig|2579250.4.peg.39	peg	NZ_CP026530_29261_28458	29261	28458	-	Zinc ABC transporter, periplasmic-binding protein ZnuA	locus|C3L23_RS09260,protein_id|WP_127682015.1,gi|1553265055			atgaatgcaaagaagttaaaaatgaaaagtgaaaagttaaaaacattattaattatgttttttatgacaccgctttttgcgttgaatataagtgttacgatactgcctcaaaaaggcgttgttaaggcaataggaggagacaaggtaagcgtaaacgtaatggttcctccgggaaattcgccggcaacttattctcccaacttcaaacagctcaaagaactaaaaaaatcagatatctattttactgttggagtgccgtttgataaaaaatatatttcaaaaattaaagaaataaatccgcaaatcgaaattatcgatttcggaaaatatcttaaaaaagactccaatccccacatttggctgagcccggcactgctgcagcttgaatcaaaagcagtt…	MNAKKLKMKSEKLKTLLIMFFMTPLFALNISVTILPQKGVVKAIGGDKVSVNVMVPPGNSPATYSPNFKQLKELKKSDIYFTVGVPFDKKYISKIKEINPQIEIIDFGKYLKKDSNPHIWLSPALLQLESKAVLDTLLKHDPKNKDFYLKNYETYISKLAKLETKGFNNIHQKAFITFHPSFHYFAKDFMIKEIAIQKEGKSPSFAYLAKIIKLAKEDRVKTVIISPEFPTKYAKIVASKIGAEVVVISPLNEKPSVTINRLIEVLK
NZ_CP026530	fig|2579250.4.peg.40	peg	NZ_CP026530_29628_29230	29628	29230	-	transcriptional regulator, Fur family	locus|C3L23_RS09255,protein_id|WP_127682013.1,gi|1553265053	FIG00149381	ff	atgaattgtcaaaacatagaaaatcttaaaaaaacggaacttaaaatagctttattgttagaagaaaaacatctgcttagtgcaaaagagttgcaggattttcttgacgtagacaaagcaaccatatacagaaacttaaaacatctgcttaaaaaaaacaccataagggaaataaaaaacagtgaaggtataggttattacgaactgaactgtaaaatccacaatccaatccatccccactttgaatgcagaatatgcaagaaaatattttgtcttaaaccttttaacgccgaagatattttaagtctttccaattacagcgaatacgatattgaagagatagaagttatttttaaaggaatatgcgatgaatgcaaagaagttaaaaatgaaaagtga	MNCQNIENLKKTELKIALLLEEKHLLSAKELQDFLDVDKATIYRNLKHLLKKNTIREIKNSEGIGYYELNCKIHNPIHPHFECRICKKIFCLKPFNAEDILSLSNYSEYDIEEIEVIFKGICDECKEVKNEK
NZ_CP026530	fig|2579250.4.peg.41	peg	NZ_CP026530_30379_29666	30379	29666	-	Transcriptional regulator, AraC family	locus|C3L23_RS09250,protein_id|WP_127682011.1,gi|1553265051			atgattgaatttaaaaacaaacttacctatattgaaaataaaaatcaaaataccgaatttaaaccccattttcatcagacatattcatttgcactgataacaaacggggaatgtgaagtcatgtttaacagtaaaaaaattacttataaaaaaaacgattttagaattatcaatccttatgaagtccattatgtaacaaaaggaatatgggaatataaaagtatcgttttagatacggatacagttaatgaaatcacctatgaaatagccaataaaaaaaatttaattttcgaaaataaaataaattccaaagaacttaacggttattttataaaaatgtacaacaatcaggaagaatccatctattttttctttgaaaaactgcttatttacagcaga…	MIEFKNKLTYIENKNQNTEFKPHFHQTYSFALITNGECEVMFNSKKITYKKNDFRIINPYEVHYVTKGIWEYKSIVLDTDTVNEITYEIANKKNLIFENKINSKELNGYFIKMYNNQEESIYFFFEKLLIYSRQTIHLPEKKLQSSLEYINSRFTDKIILEDLAALENLSKYHFLRLFKNQTGLTPHQYIIIKRLNYAIELMKKEKNLSIVATLAGFSDQSHFIKEFKKVFGFTPKH
NZ_CP026530	fig|2579250.4.peg.42	peg	NZ_CP026530_30463_30876	30463	30876	+	hypothetical protein	locus|C3L23_RS09245,protein_id|WP_127682009.1,gi|1553265049			atgttaaaaaaagcttttaatctttggctgaaaatagcgatttttatgctgtttgttataattgcggactttatgatattcgaggtgttgttagtttactggcatctgtttttttatatgaaagaaatttttataactatttttgcagttactattatattcagcatatttgcggtaggatatttttttgaacagtttggaattgaagtcaaagcaaagaacagattttttaaatatattaaaatttatttctctgttctttggagagctttaattatagtaactccggttatcggtttaattgcttatgtttttcatggtagtatcggaagcagaatagctaccatttttatagaaatattagccggttttccggcaatatactggtatttaaaaaaa…	MLKKAFNLWLKIAIFMLFVIIADFMIFEVLLVYWHLFFYMKEIFITIFAVTIIFSIFAVGYFFEQFGIEVKAKNRFFKYIKIYFSVLWRALIIVTPVIGLIAYVFHGSIGSRIATIFIEILAGFPAIYWYLKKLDKK
NZ_CP026530	fig|2579250.4.rna.1	rna	NZ_CP026530_30920_30995	30920	30995	+	tRNA-Asn			idu(1);tRNAs	tccggcgtagctcagtcggtagagcagacggctgttaaccgtcgggtcagaggttcgagtcctctcgccggagcca
NZ_CP026530	fig|2579250.4.rna.2	rna	NZ_CP026530_31028_31104	31028	31104	+	tRNA-Gly			idu(3);tRNAs	gcgggcttagctcagctggctagagcgccaccttgccaaggtggaggtcgcgggttcgaatcccgtagcccgctcca
NZ_CP026530	fig|2579250.4.peg.43	peg	NZ_CP026530_32318_31434	32318	31434	-	Putative ribosomal pseudouridine synthase (EC 4.2.1.70)	locus|C3L23_RS09230,protein_id|WP_127682007.1,gi|1553265047			atgggttttattgttaaagagtttttaataaatgatgaaaaaattcttgattttttagttaaaaaactcggatttaatgtcagagaagccaaaagagccattgacagaggaagagtttccgtcaatgataaaagagttacgaaaaaaagcgcccgagcaagcggcaaattaaaatgcattgtttttgagcccaacggatacggactaaaacctatatttgaaacagcccattttgcaatattcgacaaaccaagcggcgtagcaatacatcctaaaaaacttgccaatacaaaaagcctgcttgatgatgtaagagcgttgtggggtaatgatgcaaacctggtccatcgtttggataaagagactagcggactcgtcatggccagtaaaaataaattc…	MGFIVKEFLINDEKILDFLVKKLGFNVREAKRAIDRGRVSVNDKRVTKKSARASGKLKCIVFEPNGYGLKPIFETAHFAIFDKPSGVAIHPKKLANTKSLLDDVRALWGNDANLVHRLDKETSGLVMASKNKFSESVLKKSFQDKEIQKKYLALINGHLNKEITIKKPIAVNKDENIKVKVMIHPEGKESITIIKPIKKIGNKTLVECIPLTGRQHQIRVHLYSIGHPIVGDPLYGVDNDFADRYLNKLITKEERIVKTGAERLMLHAYYLEFMFMNNKYVITSRSFEKELSEN
NZ_CP026530	fig|2579250.4.peg.44	peg	NZ_CP026530_32644_32318	32644	32318	-	Twin-arginine translocation protein TatB	gene_name|tatB,locus|C3L23_RS09225,protein_id|WP_127682005.1,gi|1553265045	FIG00000670	isu;Twin-arginine_translocation_system	atgcctgatttaggatttaacgaaattttatttatagccataattgcggttattgttctaggtcctgacaaactgccggaagcaatggttcaagtaggaagattcgtcggaaaacttaaaaaaatgtggagagacgcaactgctgatatcagaagagaacttgaacttgaggaaatgaaagaagaaatggaaaaatataaaaaacagcttcaagatttacaaaaaaaagtagacagtgacgtgggagctatcaatcagggactgacaagcttagatgatttaaccgcaatgggaaaaaagaaagattattcggatatgcttaaataa	MPDLGFNEILFIAIIAVIVLGPDKLPEAMVQVGRFVGKLKKMWRDATADIRRELELEEMKEEMEKYKKQLQDLQKKVDSDVGAINQGLTSLDDLTAMGKKKDYSDMLK
NZ_CP026530	fig|2579250.4.peg.45	peg	NZ_CP026530_32716_34047	32716	34047	+	Adenylosuccinate lyase (EC 4.3.2.2)	locus|C3L23_RS09220,protein_id|WP_127682003.1,gi|1553265043	FIG00000117	isu;Purine_conversions isu;De_Novo_Purine_Biosynthesis	atggttgaaagatatgctagggaagaaatgaaaaaactttgggatatgaatgcaaaatataaagcatggcttgatgtagaaatagcggctgttaaagcatggaacaaacttgggcttattcctgacgaagatgccagaaaaatagagcaaaacgcaaaatttgacattaaaagaatcgatgaaatcgaaagagaaacaaaacacgacgttatagcgtttttaacaagcgtagctgaaagtttgggcgaagagagcagatgggttcactacggtatgacttcaagcgacactatcgataccgcagtagcgcttcagatgagagactcacttaaaatcattatcgatgatgttaaaatggtaatggaatcaatcaaaaaaagagccatggagcataaatat…	MVERYAREEMKKLWDMNAKYKAWLDVEIAAVKAWNKLGLIPDEDARKIEQNAKFDIKRIDEIERETKHDVIAFLTSVAESLGEESRWVHYGMTSSDTIDTAVALQMRDSLKIIIDDVKMVMESIKKRAMEHKYTLMVGRSHGIHGEPITFGLVLSIWYDEMKRHLKNLEETLEVISVGKISGAMGNFAHAPIELEELTCEFLGLKPAPISNQVIQRDRYARLASTLGLIASTVEKIAVNIRHFQRTEVYEAEEFFSKGQKGSSAMPHKRNPVLSENITGLARVIRAYVNPAMENVALWHERDISHSSVERFWLPDAFITADFMLHRLNNIIANLVVYPENMMKNLNLTGGLVFSQRVLLELPKKGVSREDAYKIVQRNAMKVWEEIQKGHAPLNEKGES…
NZ_CP026530	fig|2579250.4.peg.46	peg	NZ_CP026530_34061_34747	34061	34747	+	Aliphatic amidase AmiE (EC 3.5.1.4)	locus|C3L23_RS09215,protein_id|WP_127682001.1,gi|1553265041			atgaaaaatgaacagttaaaagttgaattaattaattttaaaacttcaaaagattatgagtataatctaaagctggtggttgaaacagtagaaaattcacctgccgattttcttcttttccctgaagtttgtttaacaggtttcgattatgaaaaatgggatgaggttaaccaatttggtgaatatgctttaaaagagctttcaaaattaaacaaaccttttgcgcttacattaatatataataataaaaattatttttgtttatttgatagaggccttaaatatgagagggctaaatataatctgtttggtgatgaaaacagatattttgaaattggaagcaagcctgaaatttttgaatttagagatttaaaatgtgcaagtcttgtctgctttgag…	MKNEQLKVELINFKTSKDYEYNLKLVVETVENSPADFLLFPEVCLTGFDYEKWDEVNQFGEYALKELSKLNKPFALTLIYNNKNYFCLFDRGLKYERAKYNLFGDENRYFEIGSKPEIFEFRDLKCASLVCFELRFLEYWQSFRGVDIIFVPARWGKERIEHFKTLNKALSLSTQSQIISVNSANEYAWGCSFDAWGEGVEVSSERGIAFIDLDKNIKIRKKLNIGIS
NZ_CP026530	fig|2579250.4.peg.47	peg	NZ_CP026530_34744_35352	34744	35352	+	Protein-L-isoaspartate O-methyltransferase (EC 2.1.1.77)	locus|C3L23_RS09210,protein_id|WP_127681999.1,gi|1553265039	FIG00069725	idu(1);Protein-L-isoaspartate_O-methyltransferase idu(1);Ton_and_Tol_transport_systems idu(1);Lanthionine_Synthetases idu(1);Stationary_phase_repair_cluster	atgagtaaaatattagcggataaaatagcggactatgtggaacttgggcccaaggaatataaggcgttttgtgaaatagacagaaaatatttcgttccggccgggtttgaaagaaaagcatatgatattactccgcttccgcttgccgatgattctacaatcagctcaccccttacgattgccaaaatgacgtcatatcttgaacttgatagtgtggacagtgtacttgaaataggatgcggcagtggttaccaggctgcaattctcagtaaaattgtaagaagggtgtttacgattgacagaatctgcagacttgttgtggttgcaaaagagagatttaaaaaattgaatttgtataatattaatgttaaatgtgatgacggaagatttggttggaga…	MSKILADKIADYVELGPKEYKAFCEIDRKYFVPAGFERKAYDITPLPLADDSTISSPLTIAKMTSYLELDSVDSVLEIGCGSGYQAAILSKIVRRVFTIDRICRLVVVAKERFKKLNLYNINVKCDDGRFGWRAYAPFDRILLSAYIEDMEKDLLEQVKDDGFILAPVKIGNEQVITRFYKNGKKEMLEACEFVPVKKGVVK
NZ_CP026530	fig|2579250.4.rna.3	rna	NZ_CP026530_35930_37435	35930	37435	+	16S ribosomal RNA				ttaatggagagtttgatcctggctcagagtgaacgctggcggcatgcttaacacatgcaagtcgaggggcagcaggcgggaacttcggttcccgtgctggcgaccggcggacgggtgagtaacacgtagctacttgccccacagagggggataacacaccgaaaggtgtgctaataccgcatacacccgagaggggaaagggcttcggtccgctgtgggatagggctgcggcgtatcagctagttggtgaggtaacggcttaccaaggctatgacgcgtagctggtctgagaggatgatcagccacactggaactgagacacggtccagactcctacgggaggcagcagtggggaatattgggcaatgggggaaaccctgacccagcaatgccgcgtgg…
NZ_CP026530	fig|2579250.4.rna.4	rna	NZ_CP026530_37527_37603	37527	37603	+	tRNA-Ile			idu(4);tRNAs	gggactatagctcagctggttagagcgcacccctgataagggtgaggtcccaggttcaagtcctggtagtcccacca
NZ_CP026530	fig|2579250.4.rna.5	rna	NZ_CP026530_37650_37725	37650	37725	+	tRNA-Ala			idu(4);tRNAs	ggggacatagctcagctggtagagcgcctgccttgcacgcaggaggtcaggggttcgactccccttgtctccacca
NZ_CP026530	fig|2579250.4.rna.6	rna	NZ_CP026530_37870_40778	37870	40778	+	23S ribosomal RNA				gagaaagctactaagggcgagcggtggatgcctaggctggaagaggcgaagaaggacgtgctaggctgcgaaaagccagggggagttgccaagaagcgttgatccctggatatccgaatgggggaacccggccggtggagacaccggtcatcccacgtaagtgggaggcgaacccggggaagtgaaacatctcagtacccggaggaaaagaaatcaaacgagattccgaaagtagcggcgagcgaaatcggagtagcccgtctctgtgtagccaacagattagaggaattacctggaaaggtaagccacagaaggtgagagccctgtactcgaaaatctgttggtgggactaagcagagacctagcgagtagctcgggacacgtgttatcctgagtgaa…
NZ_CP026530	fig|2579250.4.rna.7	rna	NZ_CP026530_40829_40944	40829	40944	+	5S ribosomal RNA				cctagtgggaaaagcgtaggggaaacacccagttccattccgaacctggcagttaagccctacagcgctgatgatactgcacctttcaggtgtgggaaagtaggtccccgctagga
NZ_CP026530	fig|2579250.4.peg.48	peg	NZ_CP026530_42598_41639	42598	41639	-	Agmatine deiminase (EC 3.5.3.12)	locus|C3L23_RS09180,protein_id|WP_127681997.1,gi|1553265037	FIG00001062	isu;Arginine_and_Ornithine_Degradation isu;Polyamine_Metabolism	atggattatttgattccagaatgggaaaaacaggaatttgtccagctggtttttccacacaaaaacaccgactgggcgtgttgtttggaaaaggcgataaatacgttcaccgaaatagcttatgccatcgctaggtatgaaaaagttcttatctgttatgaagacgaaaatactgtttcacatttaaaacataaaaattttatttttaaaaaagtaaaaaacaacgatacctgggcaagagactttggagccataagtgtaaaaaccgataatgaagttaaacttctggatttcaaattcaacggatggggattaaaatttccggcaaattttgacaatcaaatatcccggcaaattttcaatattcacaaaagctacaattttgtacttgaaggcgga…	MDYLIPEWEKQEFVQLVFPHKNTDWACCLEKAINTFTEIAYAIARYEKVLICYEDENTVSHLKHKNFIFKKVKNNDTWARDFGAISVKTDNEVKLLDFKFNGWGLKFPANFDNQISRQIFNIHKSYNFVLEGGSIDTNGKTLLTTSKCLLEANRNYPLSKEEIETFLKKELFVNEIIWLNHGFLEGDDTDSHIDTLARFANENTILYCKCEDKNDIHYVELTKMEKELKKTGFNLIPLPLPEPKIWDNHRLPATYVNFLIINNAILLPVYEDKNDKYVYDMFCEIFPQREILPINANTLIKQHGSIHCITKEYFSDTLK
NZ_CP026530	fig|2579250.4.peg.49	peg	NZ_CP026530_42697_43170	42697	43170	+	rhodanese-like domain-containing protein	locus|C3L23_RS09175,protein_id|WP_127681995.1,gi|1553265035			atgaaaaaattattattggcaggattattaagtgtaggtgtattatttgcatataatcctttaaacggagtaaaagcccaaaaagctgaagctgttaaagttgtaggaaatcattttattacggtaaaaacacttaaaaactggatgaaaaacaataaaaattttgaaatagtggatgtaagagaacctgccgagtggaatgcgggacagattgattatattgaaactataaatttgccaagaggagtattatacgcaggtgttaaaaaaggaaggttaaagcctaataaaacatacgtatttgtgtgtagaacagggcacagagctttattggcggcagcaacactgtataaatggtatgattttaaaaacgtatatgttttaaaaggcggaatcaaa…	MKKLLLAGLLSVGVLFAYNPLNGVKAQKAEAVKVVGNHFITVKTLKNWMKNNKNFEIVDVREPAEWNAGQIDYIETINLPRGVLYAGVKKGRLKPNKTYVFVCRTGHRALLAAATLYKWYDFKNVYVLKGGIKAWIKSGGLVTNAMHLGPVKIQLQK
NZ_CP026530	fig|2579250.4.peg.50	peg	NZ_CP026530_43310_45511	43310	45511	+	Biofilm PGA outer membrane secretin PgaA	gene_name|pgaA,locus|C3L23_RS09170,protein_id|WP_127681993.1,gi|1553265033		icw(1);Biofilm_Adhesin_Biosynthesis	atgaaaaaaatagttttattactaattttatgttttatctttataaaagcagaagcggtaattatagataatcaaaatttttcagataaaaattttgaatatattgccaaaatatggagaaacagcggacaatataaaaaggctgtttatttttatcagctgtgtttaattcaaaacagtaaaaacataaactgtaaatacggactgattttatcattggtagataataaaacacctaaaaccgccacatattatttaaaaggaattaaaagaaattattattactattttttaaaaggatatattttagaaaatgaaagcagatattatgattcttttgttaattatcaaaaagcgcttgaattaaacccaaaatgtaatgatgctttaaggggtctt…	MKKIVLLLILCFIFIKAEAVIIDNQNFSDKNFEYIAKIWRNSGQYKKAVYFYQLCLIQNSKNINCKYGLILSLVDNKTPKTATYYLKGIKRNYYYYFLKGYILENESRYYDSFVNYQKALELNPKCNDALRGLVRMLDMLGLPYLAYRYMEKNPKIFNKNYIYRLEEDKIAFKIRWGEMNLPDNKNRFKETDEALKKLDSLISNSKTKMKNENFNILKARFDKIVALRDRYYMKEVIKEYKKLKKENINIPYYTLSAAADAYLYNKKPEKALKYYTEVLKKHPKDFESKLGVFYCYVEMFKLNKAIKWIDKVNVNQPAWIKGKFENPNKVDSATAAVLARYFADYMNEAQKRFEKMCSIAPANVDLRATLASVYKDRGWGRKAVKECDFAISYNPKNKS…
NZ_CP026530	fig|2579250.4.peg.51	peg	NZ_CP026530_45512_47431	45512	47431	+	Biofilm PGA synthesis deacetylase PgaB (EC 3.-)	gene_name|pgaB,locus|C3L23_RS09165,protein_id|WP_127681991.1,gi|1553265031	FIG00002566	icw(2);Biofilm_Adhesin_Biosynthesis	atgtttaaaaagatattgattattttgatttatattgtcagtctttatgcgggagataaatttatggttctttgttatcataatgtagaagataaccctaaagatcctgatattatgactatttccacggctaaatttttgcagcagttaaactggcttagtgcccacggatatcatcctgtaagtattgatgatttgatagcggcgaaaaaaggaattaaaaaacttcctaaaaaagcaattttattaacgtttgacgatgcttatcaaagtttctacaccagagtgtatccgattttgaaagcgtataactatcctgcagttttgggtgttgtaggtaaatggcttgaagctaaaaaaggtgaaaagtttttatacggaaacaaactaaaaaaaaga…	MFKKILIILIYIVSLYAGDKFMVLCYHNVEDNPKDPDIMTISTAKFLQQLNWLSAHGYHPVSIDDLIAAKKGIKKLPKKAILLTFDDAYQSFYTRVYPILKAYNYPAVLGVVGKWLEAKKGEKFLYGNKLKKRSLLLSWKEIKEMSDSGLVEIASHTYNLHYGVLANPQGNKEPAVTSRIYDPKTKTYESDVHYKKRIKKDLEKNSELIYEKTGKRPRVIVWPFGEYNEIALNIAKKLGMDIAFTLDDGSNTLNDLDRLRRILIFSTDKLNDIVWTIDKPNAKKIQRVVHVDLDYIYDPEPVQQEKNLGRLLDRIKAYKITTVYLQAFADPDGDGVANALYFPNRYMPVRADLFNRVAWQLMTRCGVDVYAWLPVSAFNLGNKGVYVKSYDPVTKKSFI…
NZ_CP026530	fig|2579250.4.peg.52	peg	NZ_CP026530_47433_48698	47433	48698	+	Biofilm PGA synthesis N-glycosyltransferase PgaC (EC 2.4.-.-)	gene_name|pgaC,locus|C3L23_RS09160,protein_id|WP_127681989.1,gi|1553265029	FIG00011609	icw(3);Biofilm_Adhesin_Biosynthesis	atgtttacatcagatttttttataaaaataatagaacagcttataaactattcttattattatcctctttttatggcttacatatggatgataggggctgtgtattattattttcattgggaaagaggtacagatcctgacagtcctccaaaactggacaaatatccgttggtaagtattttagtgccttgttacaatgaagaaaatcatatacaagaaactattgattatcttttaaaaaccaattatccgaattttgaaattatagccgtgaatgacggtagcagtgacaacaccggaaaaatattaaaagatatacaaagtaaacataaaaatataagagttatcgaattcgcaaaaaaccaaggtaaagctataggattaaattctgcggcaatg…	MFTSDFFIKIIEQLINYSYYYPLFMAYIWMIGAVYYYFHWERGTDPDSPPKLDKYPLVSILVPCYNEENHIQETIDYLLKTNYPNFEIIAVNDGSSDNTGKILKDIQSKHKNIRVIEFAKNQGKAIGLNSAAMISNGEYLICIDGDAILDPNAITWMMSHFLNGPRVGAVTGNPRIRNRSSLLGKIQIGEFSAIVGIIKRAQRIYGRVFTVSGVIVAFRKSAIHKIGYWHTDMVTDDIDISWRLELNHWNIRYEPNAICWMLVPETMKGLWKQRLRWAQGGAEVLKKYFKNIFDYKSRRMWGIYAEYFLSLIWAYSAIFTLIIWILGHFINMPEGMKVPTLVPSIYGTFLGITFLLQFAISLFIDSKYEKGVGRYYYWIIWYPFAFWIINVFTTTVGFI…
NZ_CP026530	fig|2579250.4.peg.53	peg	NZ_CP026530_48700_49164	48700	49164	+	Biofilm PGA synthesis auxiliary protein PgaD	gene_name|pgaD,locus|C3L23_RS09155,protein_id|WP_127681987.1,gi|1553265027		isu;Biofilm_Adhesin_Biosynthesis	atgttgaatacagataaaattattatagaaaatcctgaatttttaaataaaactgctaaagcaagggataaaataattacttttttattctgggcttttttaatttatatattcaggccgctatttgctttgatattatggcttttgtttgagattcatgtatttagcgaagatgtttttaacatggatgtatatgaagaaattgtaaaatttttaataaaaaacagttttactatttttgcgtttggagttatttttatatcttgggcactgtataataagataacttatggtaatttacacagaagaaaaccgattcctgaagttacagatgaagagatagctgaatattttaaaataaatattgctgatttaaaaaaatggaaaaactcaagatat…	MLNTDKIIIENPEFLNKTAKARDKIITFLFWAFLIYIFRPLFALILWLLFEIHVFSEDVFNMDVYEEIVKFLIKNSFTIFAFGVIFISWALYNKITYGNLHRRKPIPEVTDEEIAEYFKINIADLKKWKNSRYIKFDIEETDRGISIKEYKKRN
NZ_CP026530	fig|2579250.4.peg.54	peg	NZ_CP026530_50438_49161	50438	49161	-	3-isopropylmalate dehydratase large subunit (EC 4.2.1.33)	gene_name|leuC,locus|C3L23_RS09150,protein_id|WP_127681985.1,gi|1553265025	FIG00000280	isu;Branched-Chain_Amino_Acid_Biosynthesis isu;Leucine_Biosynthesis	atgcctatgacaataaccgaaaagatttttgcagagcacataggccgcgaggttaaacccggtgaaattattatgtgcgatgtggatatgactatcggaaacgatattacaacacctatttcaatcagagcttttaatgaaagcggtgccgaaaaacttgcaaaacctgataattttgcaatcgttttagaccactttatcccgccaaaagatattgcaagcgcaaatcaggctaaaatcaacagggattttgcatataaacacgatcttaaaaacttttttgacgaaaaagatatgggaatcgagcatagattactacctgaaaaaggtcttgtaattccgggagacgttattatcggtgcggattctcatacctgtacacacggcgctctaggagct…	MPMTITEKIFAEHIGREVKPGEIIMCDVDMTIGNDITTPISIRAFNESGAEKLAKPDNFAIVLDHFIPPKDIASANQAKINRDFAYKHDLKNFFDEKDMGIEHRLLPEKGLVIPGDVIIGADSHTCTHGALGAFSTGMGSTDIAFCMITGKSWFKIPESIKVVFKGERQQHVYGKDLILELIRRIGVDGALYKALEFTGEVIENLPMDDRMSLCNMAIEAGAKNGIVAYDKITEAFLEEVKKYNPLRSEPKIHYSDPDANYSQVIEIDVNKLEPLVAYPFLPSNGKPVSQAVKDDIEIDQVYIGSCTNGTLSDLRIAAEILKGKRVHRRVRLIVTPATQRIYKQAEHEGILDILIDAGAVVANPTCGACLGGYMGILGDGERAVATTNRNFRGRMGSRS…
NZ_CP026530	fig|2579250.4.peg.55	peg	NZ_CP026530_50543_50752	50543	50752	+	hypothetical protein	locus|C3L23_RS09145,protein_id|WP_127681983.1,gi|1553265023			atggcaaaaatttttatatttataggtctgatttttattttaataggcgttattttgtatctgtttaaaggttttcctctttttagacttccgggtgatatcgtaatagacaaaggaaattttaaattttattttcctataacatcttcaatcattataagtattgttttaagcgtactgtttagtattgttttaaagtttttaaaatga	MAKIFIFIGLIFILIGVILYLFKGFPLFRLPGDIVIDKGNFKFYFPITSSIIISIVLSVLFSIVLKFLK
NZ_CP026530	fig|2579250.4.peg.56	peg	NZ_CP026530_50749_51219	50749	51219	+	2'-5' RNA ligase	gene_name|thpR,locus|C3L23_RS09140,protein_id|WP_127681981.1,gi|1553265021	FIG00004261	isu;RNA_processing_orphans	atgagactttttatagctacacctgtgcagctcccgatatacggggctgttaaaaattcgctttcaaaatatgttgagggtaagtgggttgaagggtggaatttacatttgacccataaatttataggtgatgatgagcctgagaaatataaaacaaaattaaaaattaaaaatgaaaagttaaaagttaaaggaataggaacttttggcgatcgggtactgtatttaaaagccgatattgacgatgatataaacagacagattaatgaaaagtttggcttaacgaacgacaagccttttaaacctcatataacgctttgcagaataaaaaacattaaagacaaaaagttttgggatgaacttaaaaaatgggaaaacattgagtttgaagtacctctt…	MRLFIATPVQLPIYGAVKNSLSKYVEGKWVEGWNLHLTHKFIGDDEPEKYKTKLKIKNEKLKVKGIGTFGDRVLYLKADIDDDINRQINEKFGLTNDKPFKPHITLCRIKNIKDKKFWDELKKWENIEFEVPLEVYLYKSTLTKKGPVYEKIYKYE
NZ_CP026530	fig|2579250.4.peg.57	peg	NZ_CP026530_51212_51475	51212	51475	+	Flagellar biosynthesis protein FlhB	locus|C3L23_RS09135,protein_id|WP_127682170.1,gi|1553265210	FIG00003476	idu(1);Flagellar_motility idu(1);Flagellum	atgaataaagccgtagcgttaaaatataaagcttatgaacaaaacgctccgaaagtaattgcaaaaggcaaaggagagcttgcaagaaaaataattgaaaaagccaaactttacgatgtgcctctttttcaaaacgaaactcttgcggatatgcttttgaatgtggaggttggagaggagatacctcctaaaatgtatcaagcggtagtagatgtctttatatggctttataaacttgaggaaaaagcgcaactgagcaaatag	MNKAVALKYKAYEQNAPKVIAKGKGELARKIIEKAKLYDVPLFQNETLADMLLNVEVGEEIPPKMYQAVVDVFIWLYKLEEKAQLSK
NZ_CP026530	fig|2579250.4.peg.58	peg	NZ_CP026530_51533_52105	51533	52105	+	COG2078: Uncharacterized ACR	gene_name|amrA,locus|C3L23_RS09130,protein_id|WP_127681979.1,gi|1553265019	FIG00043758	ff	atggaagatttaagagtactgttgaaacttgcgagaatgtcaattttagaagaatttgaaggaaaaaagcttattgataaagaagaatggataaaaaaatatccttttttagcagaaaagagggcgtgttttgttacgcttaaaatgaaagacaaaccaagagggagtaatcttagaggatgtataggatcaatccttccttacaggccattgattgacgatgttgtagcaaatgctaaagctgcggcttttgaagatccgagatttcctccgctgactccggaagagtttgaaagggttaaaatagaagtaagtgtacttacaatacctgaaaaacttgaatatgaggataaagaagatctgatgagaaaaatacgcccaggagttgacggggttatc…	MEDLRVLLKLARMSILEEFEGKKLIDKEEWIKKYPFLAEKRACFVTLKMKDKPRGSNLRGCIGSILPYRPLIDDVVANAKAAAFEDPRFPPLTPEEFERVKIEVSVLTIPEKLEYEDKEDLMRKIRPGVDGVILQLANHQATFLPSVWEELPAFELFFAHLCMKARLPGDCLMYHPTIYTYQAVEVEEEE
NZ_CP026530	fig|2579250.4.peg.59	peg	NZ_CP026530_52273_52776	52273	52776	+	Putative ATP/GTP-binding protein	locus|C3L23_RS09125,protein_id|WP_127681977.1,gi|1553265017	FIG01352018	ff	atgataaatattgacaggtacggattaaattcggcaagttttgatttttcttttgttacaagcgacggagatcaaattgaacttaaaatgtacgattcgattgaagctgcaagttcatataaaaagggcagaaattttgaatcggaagagtttacgctcaagcatgaatacggttatgagtttcattataagggcaacggattaagcgaacaggataaaaaagaaatagccgaaacgttcaaaaagataaaacctctctttgaaaaatttataaaacaaaaagaagcaaatgaaaaggttatgacaaataccgctcagatgttaaaatcagtacttccgaaaataaaaaatgaaaatcatttaaatgcggtaaaacatgaagctgtaaatacgtttgat…	MINIDRYGLNSASFDFSFVTSDGDQIELKMYDSIEAASSYKKGRNFESEEFTLKHEYGYEFHYKGNGLSEQDKKEIAETFKKIKPLFEKFIKQKEANEKVMTNTAQMLKSVLPKIKNENHLNAVKHEAVNTFDDILKQIKATLDEVKKAKELFDKIFDKSKKLEIYV
NZ_CP026530	fig|2579250.4.peg.60	peg	NZ_CP026530_53612_52773	53612	52773	-	Nucleoside binding-domain containing protein	locus|C3L23_RS09120,protein_id|WP_127681975.1,gi|1553265015			atgaaacaactgataaattcggctttaaaaactgccgttttaattattaaacttgttatacctttttatttacttgcagatatacttatctatttcggcatcttgcaaaaaatttcttttatattcgagccgataacatctattatgggattaaacccggaagtatcgttatccattgccgccggagttttgtttaatctatatgccgcaatcgctttcgctgcccctctcggacttacaccgtatgaatggacaattttaggactgtttttaggaattgcacatgcccttcccgtagaaaataccattatgaaaaaattaagcatgcctcactggtattcaactgttcttagaataggtgtgggtatattggctgttctaatcttaagagctcttccg…	MKQLINSALKTAVLIIKLVIPFYLLADILIYFGILQKISFIFEPITSIMGLNPEVSLSIAAGVLFNLYAAIAFAAPLGLTPYEWTILGLFLGIAHALPVENTIMKKLSMPHWYSTVLRIGVGILAVLILRALPIHIEGKTLQKEISLPHYSSFWDMTGTSLYNASILALKIIILITIIIFIMHFIKTKIFKNKNLSASFSVITGIILGITYGAGILIAEKDKLTKKELLFVGTFLMIAHSLIEDPLLFVLFGANFWVLVGIRLILAVILSYIAVKFIKL
NZ_CP026530	fig|2579250.4.peg.61	peg	NZ_CP026530_55290_53707	55290	53707	-	hypothetical protein	locus|C3L23_RS09115,protein_id|WP_127681973.1,gi|1553265013			ttgagatttaaaatatatatttcaatttttgttatgtgctgcatcgtaatcggtatttccgtttattatactaatcaaagtacaaaaattttaattgaagaaaaagcaaaagaagtttttaaaaccagaacaaaagaatataaagtaatattaaatgataaaaaaaattttcttaattcctttgcaaaatttttgagtacttctaaaccggttattgaggcttatcttgaaaacaacagaacaaaactgataaatttcgtaatgcctttatacaaaaatcttcatgcttcaggattattagaagagattcatttttttaaaagaccagctataagcttcgttaatttcgcaaatttaaaagcttataatattgacgtaagcaaagccagaagagatatt…	MRFKIYISIFVMCCIVIGISVYYTNQSTKILIEEKAKEVFKTRTKEYKVILNDKKNFLNSFAKFLSTSKPVIEAYLENNRTKLINFVMPLYKNLHASGLLEEIHFFKRPAISFVNFANLKAYNIDVSKARRDIVWVSTSFTPSTHFYVCRLYPGFRATYPIIYKDRLLGSLSFGIHINTFAKLFRQLGVKDISIYLNNNILKNSLTSKRYIFFKNLPSYKNWKIMGNIYNIKLSPGYEIKNGYVFTKIKINDFFNHTMAYLIIKDDISTSINVLKTRTLNKLALEIFSYLFIFIVIFILFKWLFDKLNEMNYILSLIKNQKFNQIPKKTVPKDELDKYKNNLIDMANDIKTYISLLTQKVEKYSDKAYKDGLTDIFNRRFLEEKGNELFLKYKLSKSQV…
NZ_CP026530	fig|2579250.4.peg.62	peg	NZ_CP026530_57011_55323	57011	55323	-	Dihydroxy-acid dehydratase (EC 4.2.1.9)	gene_name|ilvD,locus|C3L23_RS09110,protein_id|WP_127681971.1,gi|1553265011	FIG00138258	isu;Branched-Chain_Amino_Acid_Biosynthesis	atgagaagtgatgaagtaaaaaaaggatggcacagagcccctcacagaagtttattcagagctacaggacttaaagacgaagatttcgacaaaccgtttatcggtgttgcaaactcgtttatagaaattattccgggacacttttttttaaataaatatgccgaaatcgtaaaagacgaaatatggaaaaacggatgcgttccgttcgaatttaacactatcggagttgacgacggtatagctatgggacatgacggaatgctttattcgcttcctagccgtgaaattattgcaaactctatcgaaacagttatgaatgcccacaaacttgacgcgcttatctgtatcccgaactgtgacaaaattactccgggtatggttatgggtgcgcttagagtc…	MRSDEVKKGWHRAPHRSLFRATGLKDEDFDKPFIGVANSFIEIIPGHFFLNKYAEIVKDEIWKNGCVPFEFNTIGVDDGIAMGHDGMLYSLPSREIIANSIETVMNAHKLDALICIPNCDKITPGMVMGALRVNVPTIFVTGGPMRSGHLSDGTPVDLATVFEGLGKFEKGELSEEKLYELECVACPGGGSCSGMFTANSMNTLIEAMGIALKGNGTVLALTPEREELLRTAARRICELAKNEELGEQYKIRNIINEKAIHNAFVVDMAMGGSTNTVLHTIAIAKEAGVDFDLHKLNEIAKHTSHIAKISPSLQTVHMEDIHKAGGMSAVMKEISKRSDTILYLDNPVIEGGTVEERIKDAKVLDTSIIHPIEKPYSKVGGLAILFGNLAEEGCVVKTA…
NZ_CP026530	fig|2579250.4.peg.63	peg	NZ_CP026530_57241_57101	57241	57101	-	hypothetical protein	locus|C3L23_RS09520,protein_id|WP_168175744.1,gi|1830361103			ttggatagaaaagcttacgttaatagcaaatcaaaagatttttattataaaattccatgtaaaaaaaatgcaaaaagcgcagtagaagcgtttaacagcgcggttaaattgtttgaaaaagacctcataaactggctgtag	MDRKAYVNSKSKDFYYKIPCKKNAKSAVEAFNSAVKLFEKDLINWL
NZ_CP026530	fig|2579250.4.peg.64	peg	NZ_CP026530_58222_57578	58222	57578	-	Putative ABC transport system permease protein	locus|C3L23_RS09105,protein_id|WP_127681969.1,gi|1553265009			atggttaaaatagaaattgacaaacacttggcaaaaatcgccggcactgttgataaaaacacaattactgaaatttattatctgttaaaagtaaaaaatatgataatagatttaagcaaagtaaaatctatagattacgaaggagccctgtttttagccgaactttcaaaaaagaacactcttacaaacataaatcaaaacattaaaccgttgtatgaattcgttttacagaatataaaaaatctaaatattattgaagacaacagaacccttttattttatgcccgtgagtatataaaagagatagccgtttcgataaaagaaaacggtattaattttttactgttctttggagaatttatctattttttactttttcttattacacatccgtggaaa…	MVKIEIDKHLAKIAGTVDKNTITEIYYLLKVKNMIIDLSKVKSIDYEGALFLAELSKKNTLTNINQNIKPLYEFVLQNIKNLNIIEDNRTLLFYAREYIKEIAVSIKENGINFLLFFGEFIYFLLFLITHPWKFRFKETAAIIVKAGANIYIVDMLDISIFRELAPLIAAIVVAGRSASAFSAEMGVMKLTKKTVLTTNQKVTIRRFLRIRIRT
NZ_CP026530	fig|2579250.4.peg.65	peg	NZ_CP026530_58282_59379	58282	59379	+	RNA ligase, phage-associated	locus|C3L23_RS09100,protein_id|WP_127681967.1,gi|1553265007			atgttttatttaccgagtaaagatgaatgtgataatatagtatcaaattctaaacagtttttttgtaaaaattttacgtataaaaacagagaaattgccgtatatcactataaacagggaaatttcgaagagtttgaaaaatttaacgcatgggaattaaggggcattacgtttgtaaaagaggaaaacgggtggaaaagatttccggctattcataagttttttgagctgaatcaggctcccggatggatggaagaagacttgaaagataaaaaagttataaaagtcagcgaaaaaatagacggtacattcgttcatcccgttataatcggaagagaagtctgttttaaaagtaagctcagatttgattcgtatcaggcgttgaggtctcaggaaatt…	MFYLPSKDECDNIVSNSKQFFCKNFTYKNREIAVYHYKQGNFEEFEKFNAWELRGITFVKEENGWKRFPAIHKFFELNQAPGWMEEDLKDKKVIKVSEKIDGTFVHPVIIGREVCFKSKLRFDSYQALRSQEIYENSENIKKFVKYCFDNGLFPMFEYISEKSQVVMDYKKEALILTQVRDEKGKYLLDFEKLADKFGIEYACICENKPLSEYIKNRGVCVSKEGWILIFEDMKFVKVKTDEYLKRHKILGDIKEHNIIQMTLSGEIKKLFEILNPKSEKYEFVKEIHDRFNEKYDNLQKDLLGIIDSFEGTLKEFKEKYQNHPFYAILSEAYKKRKKQPPHLTIRQWVENNTKKLKNAKRFLGL
NZ_CP026530	fig|2579250.4.peg.66	peg	NZ_CP026530_61060_59357	61060	59357	-	ABC-type multidrug transport system, ATPase and permease component	locus|C3L23_RS09095,protein_id|WP_127681965.1,gi|1553265005			ttgtatacgttcaaacatctgataaaagagatcaaaaaatataaaaaagaatttattacggctcaaattatagcattaatcgctacaattatctccattcccatacctatgcttatgccgcttctaatcgacgaagttctgcttaaaaagcccggaatatgggttgaaagcataagtaaaatattcggcagctgttcgccgttttgttacgttatagtcactttgagtatagttttgatattaagatctctttttgtcgggctgaatgtagcacaaacatatttttttgaaaaaataacaaaagatattacctacaaaatcagaataagagtgctgaaccacttaaaacacctctcaataaacgaatacgaaaacctgaaaacaggagatatagccagc…	MYTFKHLIKEIKKYKKEFITAQIIALIATIISIPIPMLMPLLIDEVLLKKPGIWVESISKIFGSCSPFCYVIVTLSIVLILRSLFVGLNVAQTYFFEKITKDITYKIRIRVLNHLKHLSINEYENLKTGDIASRLISDVNTVEEFLIKSVSRFVISALTLIGVAIVLLIINWKLGLFILILNPFVVVLSGKIARKVKKYKTEQNRSISVFQEALIETLELFEQIKAYNKENFFFKKLFVLTKELKQKAFDFSYKVEAFNKLSFLIFLIGFEIFRAAGILAVAYDNLTIGLMLAVYSYLWFMMTPIQDIISIQYSYFAAKAALDRINEMLTLTKEPKFPHKQNPFNKPVQIDIQNISFKYNESEWILKNASASIKPNKITALIGASGGGKTTLAKIIAGF…
NZ_CP026530	fig|2579250.4.peg.67	peg	NZ_CP026530_61082_61456	61082	61456	+	rhodanese family protein, putative	locus|C3L23_RS09090,protein_id|WP_168175743.1,gi|1830361102			atgaaaaaaattatactattatttgcagcggttttggtatttggttttgagtcgatgcctgcgacagttgctaatattaagaaattaatagcggaacatattcctattgtggatataagaacacctgatgaatggatgcagacaggtgtaattccgggagctattaaagatactttttttgacagatacggacgggtaaattcaaattttttgcgtaaactgcacggaattaaaaaatttgctgttatttgcagaaccggtcatagaagtaaattagttgctgaaattttagaaaaaaacggtatgcaggtgattgatttggaaggaggtatgttttatcttatgaaagatatgcttcataaagagtttaaataa	MKKIILLFAAVLVFGFESMPATVANIKKLIAEHIPIVDIRTPDEWMQTGVIPGAIKDTFFDRYGRVNSNFLRKLHGIKKFAVICRTGHRSKLVAEILEKNGMQVIDLEGGMFYLMKDMLHKEFK
NZ_CP026530	fig|2579250.4.peg.68	peg	NZ_CP026530_61780_63075	61780	63075	+	Phage integrase	locus|C3L23_RS09085,protein_id|WP_127681961.1,gi|1553265001			atgacaatccgagaattaagaaaactaaaatacagtggaaaagttgaaaaaataaaagttgctgagaatctttatgtttatgttcaaaaagaaagcaaagtttttaaattcgtaattaaaaaagataaaaagaaaattgaagggaccattgataatatagacaatataacattgacggaagcaaaacaagtagttcaaaaactaaaagctaaaataacggataaaagttttagtgaggcaagggaagttatacgggctgaattagcaaaaaaacaaagtaaaaaagacaaagaaatcatacaaaaaaaattaaaagattccgaaaaatatctgcttaaaaatattattcaagaatattacaacagcgaagacaaaagggaccaggggcgaattcgcaat…	MTIRELRKLKYSGKVEKIKVAENLYVYVQKESKVFKFVIKKDKKKIEGTIDNIDNITLTEAKQVVQKLKAKITDKSFSEAREVIRAELAKKQSKKDKEIIQKKLKDSEKYLLKNIIQEYYNSEDKRDQGRIRNYIIPALGELDVRTMQHTDIINNLLKNIHNLNKNNKKAQTTKNKSETAKELMRLLRNFYKSLFLHYNITNNPVSFIDNNVIEKVVGKNETTHFRAITNPEELQKLYKNICELETYEETNNYRNIKLTTKSLMQFLMFTALRYGTASSLKWEYVNWKNKIIDIPKEITKTKIDFKLPLAEESLKILEKLYEYDKTKKGFIFKNGNGNKITESSVNKHLKKLSGNKTTSHGFRSSFATILKEQGENPLIVETQLMHKTENSVAQIYTRT…
NZ_CP026530	fig|2579250.4.peg.69	peg	NZ_CP026530_64280_63072	64280	63072	-	ATPase component BioM of energizing module of biotin ECF transporter	locus|C3L23_RS09080,protein_id|WP_127681959.1,gi|1553264999	FIG00040248	isu;Biotin_biosynthesis	atggattttacaaagtttttcaacgaacagttagagcttataaacagattagatttagaatttaaaagaatcgtttatgagttagtagatattgaaaataataaacttatcgcacttcttggacaaagaggtgtcggaaagactactattcttcttcaaaaattaaaagagataaacagcgataacgctctttacatttcggttgacaatccttatttttccaccgtaaatctatatgagtttgccaaaaagttcgagcaatacgggggagaatatctttttatagatgaaattcataaatacaaagacattgcctcccacttaaaagcgatatacgatatgacgaatctaaaagtaattgtttcaggttcttctttacttcaaatctataaagaagcg…	MDFTKFFNEQLELINRLDLEFKRIVYELVDIENNKLIALLGQRGVGKTTILLQKLKEINSDNALYISVDNPYFSTVNLYEFAKKFEQYGGEYLFIDEIHKYKDIASHLKAIYDMTNLKVIVSGSSLLQIYKEADLSRRVYEIKVPVLSFREFLEIKGYKFNKYSIDEIVNNHIEIAKIINSQIKPLKFFKEYLEFGAYPFFLEGISSYKQKLLNILNYIIEVDLPYTANISYANIDKLKRLIYLLALSVPFTPNIQELSQKTGISRPSLLEYLYLLEKSEILINLHFKSRGTSKLQKPDKIYLNNTNLIRAITDNSNIGNERETFFVNQIKSYFLNKKSFFDENIVLAKNGDFIVGNYTFEIGGKNKDFKQIKGIENSFIVSDDIEIGFKNKIPLYLFG…
NZ_CP026530	fig|2579250.4.peg.70	peg	NZ_CP026530_65594_64491	65594	64491	-	hypothetical protein	locus|C3L23_RS09075,protein_id|WP_127681957.1,gi|1553264997			atgaaacaatttgatgataactttttgcaattcatcagagataatattccggtagaagatattttggaaaatatatttaactttcaaaaagatatacaaagaagttcaattaactcacaggtatatctcacagataaaggaaaaaagattattacatttcataaaaatggagctaatgcctggtttacacttaatggagtcaaaggagacaacataaaacttgtacaatttctcgaagattgtgattttgtaacagctgtaaaaaaacttgctgatttttacaacataaatcccctaaactataactatagttttattaatcttaataaaaagccgactttacaaagagctgttgaaagaaaagaaaaaattaaaaaagaaatagcggaagctgaaaaa…	MKQFDDNFLQFIRDNIPVEDILENIFNFQKDIQRSSINSQVYLTDKGKKIITFHKNGANAWFTLNGVKGDNIKLVQFLEDCDFVTAVKKLADFYNINPLNYNYSFINLNKKPTLQRAVERKEKIKKEIAEAEKNSKKAIENYKNLRINKHFTNDIRGISKALLNYLRDNNKLKFYRTDKYATIKIPLYCNIDDICGIQDIYKKNNSWRKINHGKAGIYYTGNLDKINALVLTESFFDSLSALQIKFFKTIKHNPYYDLNTLNSDLATISINGSLNNLKKEAILDVIKNSPMLKTIIFAFDDDNMGQKYTSEIKNLLESKGFINKYSMKLVKYKGYKDFNEYLQAMYNQNLIHSSKFKKEKKVAEITR
NZ_CP026530	fig|2579250.4.peg.71	peg	NZ_CP026530_65880_66281	65880	66281	+	hypothetical protein	locus|C3L23_RS09070,protein_id|WP_168175742.1,gi|1830361101			ttgagtagaaaaggagtaataatgcaaactgtatgtttggaaaattttgaggtatatgatgtaaaggttgatgatgaaacttttaaaaaagggttgaatctgtatgaaaagctagagaataaacttttgaataggttttccgaagccgaggcggcttttggatttgaagctgaaaaggaaataaatgtttgggattttctaagtataagtggtaatcctaaaaaattgagaaatttacaaaaccgaataacaaactttaaaaccgaaaaaagaagtataaaaataagtaatactcaggattggcttgaagaattggaagtttctaatttaaataatgttgatgaaggctcagaatccaaagacatgaatcaaataagagaatattttatattggatata…	MSRKGVIMQTVCLENFEVYDVKVDDETFKKGLNLYEKLENKLLNRFSEAEAAFGFEAEKEINVWDFLSISGNPKKLRNLQNRITNFKTEKRSIKISNTQDWLEELEVSNLNNVDEGSESKDMNQIREYFILDI
NZ_CP026530	fig|2579250.4.peg.72	peg	NZ_CP026530_66292_67251	66292	67251	+	RepA	locus|C3L23_RS09065,protein_id|WP_127681953.1,gi|1553264993			atgagcggaaacaacaatttattcaaaaataatgttgttaatgaacacattgaaaattcacaaaataaaaatatccaaaaaaaggggactgagcctttatcggtattaaatatatttaaaaaagaattgccaccgctggattttgtgtttacgggtttaaagagcgggactattggttttataagcagcgcaggtggtactggaaaaagtatgcttgctttacatcttgcttttagcttggcggatacaacaaaaacttacaattttattccagtaataaacaattcacaccagcgaggaattgtttgttatctcaacttggaagacccaacagaaattctggaaaacagaatacaaaaaatcagtagaaaaattataagagagtttggcgaagcaaat…	MSGNNNLFKNNVVNEHIENSQNKNIQKKGTEPLSVLNIFKKELPPLDFVFTGLKSGTIGFISSAGGTGKSMLALHLAFSLADTTKTYNFIPVINNSHQRGIVCYLNLEDPTEILENRIQKISRKIIREFGEANGYKALQSIDKNLMVYGLYGKNFNLYKDGELQDKAYNILLKLGQKSRLIIIDTFRRLHGEDENNNAKMSEILKILEEICNKTGTTILLLHHQNKTAILEKSNGQTAMRGASALVDNARLLINMSVLSKDEAKELRIQEEMRKHFVKVTFAKVNYAAIPEDIYLVKGFDGVLDVCNCTEFEGDDDEIY
NZ_CP026530	fig|2579250.4.peg.73	peg	NZ_CP026530_67238_68059	67238	68059	+	hypothetical protein	locus|C3L23_RS09060,protein_id|WP_127681951.1,gi|1553264991			atgaaatttattaaaaatcttgaaagtaaattagatgatagaacgctgcattttttaccttttcttccctctagaaaaagaaaacaaatggaaattgagagaaagtggggtaatgtggtttttaaagcaaaagcaccggaatcgcttaatacgtatgatttaataacattaatgtttattatcaaagaatattcaaaacaagattgggatataattgaagttgacggaaaagaagcagccgtaaagaaatttgatttggttaaactggtaaaagaaagaggggttcttaataaaaaaattaacagaaaaacgcttctagaaagtataataagattatctaaagtagacttgttttttacgaaaaacggtaaagcccgtatgacaaaatatatatatgat…	MKFIKNLESKLDDRTLHFLPFLPSRKRKQMEIERKWGNVVFKAKAPESLNTYDLITLMFIIKEYSKQDWDIIEVDGKEAAVKKFDLVKLVKERGVLNKKINRKTLLESIIRLSKVDLFFTKNGKARMTKYIYDVKYDNDYKEIEIFANKKFIETVINKGILVNLGNFLILEKELTGRTEYAILLYAFMQGSKTKFNVNGRKLLKWREKYREDLLFDILNLNNTNMDKRKKREKIKKAFNVLHKNFDIPTYKYDKLEEMWVRTDLAQKRLNKVR
NZ_CP026530	fig|2579250.4.peg.74	peg	NZ_CP026530_68840_69709	68840	69709	+	PUA-PAPS reductase like fusion	locus|C3L23_RS09055,protein_id|WP_168175741.1,gi|1830361100			atggaaacactatttaatttacaagaaaaagagccccccaaaaaaatcaaaaaagaaaaaacagtaaatgtaaatttagaagagtttgtaggggattttattatcatgtttagtggaggtaaagacagcacagctgtccttttatttgttttaaaccatatacgaaagtataacaaaaaaaaccgaatccgtatccttttttttgatacaaaatgggagcatgaatatacttatcaatatttaacttatattgaaaaaaaattgggattaaaaattgaacgtattgaaactgaaggtatgaagaatttatgcgtgcgaaaaaaaaggattccaagaggtttagttagtagattttgtacgaaagaactgaaaattattccttttaaaaaatggttattt…	METLFNLQEKEPPKKIKKEKTVNVNLEEFVGDFIIMFSGGKDSTAVLLFVLNHIRKYNKKNRIRILFFDTKWEHEYTYQYLTYIEKKLGLKIERIETEGMKNLCVRKKRIPRGLVSRFCTKELKIIPFKKWLFENYIQKGKKAGKDFIIVQGIRAEESDRRAERYDIFNVKNFEIEKHRFKVIYWNAIFTWTKEQVFNYIKQNGLKLNPLYTELGMERVGCFPCVSARTVEIKAVAADDKYRKRVFELEEAVNKVRNGKKMRFFVEKEKQRLIDEAEKTKSLFAFAYTT
NZ_CP026530	fig|2579250.4.peg.75	peg	NZ_CP026530_70002_70256	70002	70256	+	hypothetical protein	locus|C3L23_RS09050,protein_id|WP_127681948.1,gi|1553264988			atgaaacatttatccaataaacagtttattgaaagaatgttgattttaaaggattttgaaggtcacttatggggaattaccgtttgtagtgtattgcaagattttattagagatttaataaaagatgaattcgagattaaacatatagtaacaataataaattttatgctgtatgaatataatattgaatttgaaattaaatattatcatgtttatcattttgtaaaacaatatataaatcaatcagattattag	MKHLSNKQFIERMLILKDFEGHLWGITVCSVLQDFIRDLIKDEFEIKHIVTIINFMLYEYNIEFEIKYYHVYHFVKQYINQSDY
NZ_CP026530	fig|2579250.4.peg.76	peg	NZ_CP026530_75285_71587	75285	71587	-	hypothetical protein	locus|C3L23_RS09040,protein_id|WP_127681946.1,gi|1553264986			atgaatgatttaattgtaaaatatccgtcacttgtggccagaccgtatatgatgataaaagacgatttacaaaaaaaggatatgcaaagattttggtttgaaaatacaataagctttttggcgactgtagtgggagcggaacttattgcatggtataaggaactgaaaaacaaagaagataaaagcgaaaaagaacttgaaataataaaaaaacttcaaaatcatccgagtcttacaaatgtggggcttgaacatatgagccttggtaaatgggtgatgatgttaagggaaaccgttaaaattttaaaagaatataatgttgatgtggtatgtcctgagatactggatttttacaataaagaaaatgaagcaattatcaataaactcgtaacaatcaga…	MNDLIVKYPSLVARPYMMIKDDLQKKDMQRFWFENTISFLATVVGAELIAWYKELKNKEDKSEKELEIIKKLQNHPSLTNVGLEHMSLGKWVMMLRETVKILKEYNVDVVCPEILDFYNKENEAIINKLVTIRNNDAHGEPIPKDRLETELSKRQQMIDKLVENLSFLQNYKLLMPEKIEFEGNRQLYLVKEFTGNNIITSREELSFNPRLNDLILINKDKFVSLIPNIVYLGVVDESKSFLGILSKFVDKDKKIAKYLNLEGSGEIDYRNAIEYYQIDFLEERKHFDEIYSDPESFKVNLDIDFKFEDESIYINQESSFKLIIDNKKSTDLESLQIKFEIPDIMKITHLPENIDNLKDASIINNQLILEFNKIGDEVIEIEDIKFTIDTQGFFTLERG…
NZ_CP026530	fig|2579250.4.peg.77	peg	NZ_CP026530_76207_75278	76207	75278	-	hypothetical protein	locus|C3L23_RS09035,protein_id|WP_127681944.1,gi|1553264984			atgaaaatagtttttgacccgtataaaaaagaggcagataaaaatgaaattttaatagggcttgggaactgcgaaaaatgtataaacaaaaacgaaaaatttgattcatgtgccgagtttttagttcataatccaataaaatacggcggggaaaaaatcgtaatagaagatttttctcccgatacggtaattaccatttatatgttgattaacggaaaaattcccaaaaaatatattgattacgctactaaatgggaggtcggagagagcgatagggacgtttttaaaagttacggggtgttgcaaaacgctttgattaattcaattgatggcaatgaaagcgttaaagttgaaaaatcacttgaatttttggattttttaatcaaaaacgattatgat…	MKIVFDPYKKEADKNEILIGLGNCEKCINKNEKFDSCAEFLVHNPIKYGGEKIVIEDFSPDTVITIYMLINGKIPKKYIDYATKWEVGESDRDVFKSYGVLQNALINSIDGNESVKVEKSLEFLDFLIKNDYDLDNIPSNDNPLYKLAFKKLQNEYKKFDETLKNAEIYTLKINGRKVNAVFLDNVSVTPLVKLLLRQKFEFIASFNEKYKGAGNDVVISVSPESGLNLKELWENIEKAETEKWQGKRPSDNPRKIVSTDKWNEPWWDDMGKYTLIAAPKKTGEMFGSKLDYDEVKRIILQTYKGERDE
NZ_CP026530	fig|2579250.4.peg.78	peg	NZ_CP026530_78318_76204	78318	76204	-	serine/threonine protein kinase	locus|C3L23_RS09030,protein_id|WP_127681942.1,gi|1553264982			atgaaacatatagcgctattaggggaaggcggagtaggaaaaactaccaccgcccaaaaactgattaaggatttaaaacctaaaatcgtaatttcaggggaatgtccaaaagaatcgaatccttatgatttgttttacaatatgcttgattctttttttgaaatagatttgtttaataaaagggaatccaacgaactggtcgaccaggtattggaaatggccggaagtattatgttaggtcccatagccgggtttatgtcaggtaaaaatgatatgtcaatttcaaaacaagatatttttatagccattaaaaataaattttgggaattcaaagaagccgtcgtttttatagatgacatacaatggattgacgatgcaagcaaggaactccttaaattt…	MKHIALLGEGGVGKTTTAQKLIKDLKPKIVISGECPKESNPYDLFYNMLDSFFEIDLFNKRESNELVDQVLEMAGSIMLGPIAGFMSGKNDMSISKQDIFIAIKNKFWEFKEAVVFIDDIQWIDDASKELLKFLFEELKDSDLFFVITSREKEILDELGLENVFELKGLDKVQQFEFLKNNFYLSDEVTEWIINWIDEENATPLGLVNVVSSLYRKNYLVKSEYGYVFSEEFNPDLPSVPDNIKEDIKEIFETMPEYKEILSLAAIIGKEFDVSVLADALDMSVIKMTNLLYEISKKTNLVYDVLNKDNIFSFKSQILVDAIKELINYTDKSFLEATAPQIIRFYNQIIAEAMEENNYSDIQIANFYYGAGKTVLHKNFEYQLKAARACKNIFEFEKAD…
NZ_CP026530	fig|2579250.4.peg.79	peg	NZ_CP026530_79841_78315	79841	78315	-	hypothetical protein	locus|C3L23_RS09025,protein_id|WP_127681940.1,gi|1553264980			atgaaaaaggttttgtttattttattgattgtggttggactttttgcaaataattttgaaaaatactttaatatggcacaaaattattactggttaagtattgatgaggggataaaaagcagtgtgtggtttaaaacaaaaaaatatttagctcttgccgaaaaagaattaaaaaaagaaccgagtaagcaaaatttaaaaaaattaaacgctttaaaagacgaggtaaatacgttttatttaacaaaatactacacaatggacggatattttccgatgttgaaacttgtgtcaacttcgttttttttatttccaaaaaaatcaagacagcatacactggcaaaaccggctgattttattgccgtggaaaatgcgtctgaaagtttaaccgacaggctt…	MKKVLFILLIVVGLFANNFEKYFNMAQNYYWLSIDEGIKSSVWFKTKKYLALAEKELKKEPSKQNLKKLNALKDEVNTFYLTKYYTMDGYFPMLKLVSTSFFLFPKKSRQHTLAKPADFIAVENASESLTDRLKTVVQNHVFFNSSNPYWNEIAFEIFNANGKYYAHLTEEPKEILSDKELKNFYSNNITPDIINKLLKYVNKSKVYIVRIEKTPLEKNDMYVTAYGEVYTKNGYNKDKSSITFGYSIDERGKWPVLILVHILLLGLVLFLTAYFVKKTQNRSLYLIVLIGFTVGRVLPWVIVPSIESFMPNGDLNVLYTIWWVVLVGIAIILAPIYAMDLIYKKIQNYIKLPSIAGKGGIIGLSISAGVLGYLFVPYIFTYGDVLSVWENLLYFGLFS…
NZ_CP026530	fig|2579250.4.peg.80	peg	NZ_CP026530_80286_79918	80286	79918	-	hypothetical protein	locus|C3L23_RS09020,protein_id|WP_127681938.1,gi|1553264978			atgagtgtgtggatttgtaaaaactgtgggattgtagttgaaaaagatggttggcctcattcacaaggttgtactaaaggctcatcacattcttggtttaaaatatgcaataagggtagtttacaagctaaaaaagagctaagagcttttagttgtgcaaattgcggaacagtagtctattgtgaaggttctccttattctcaaggttgtcctgttgcaagttctcattcttggtttcctatttgtaaccatacttcaccaagcgcaagtacttatcagtgtagaaattgtggagctgtagtacaatgtgagggttctcctctttcacaaggctgtactaaaggctcacactcttggcataaactttaa	MSVWICKNCGIVVEKDGWPHSQGCTKGSSHSWFKICNKGSLQAKKELRAFSCANCGTVVYCEGSPYSQGCPVASSHSWFPICNHTSPSASTYQCRNCGAVVQCEGSPLSQGCTKGSHSWHKL
NZ_CP026530	fig|2579250.4.peg.81	peg	NZ_CP026530_82076_80364	82076	80364	-	FIG01234104: hypothetical protein	locus|C3L23_RS09015,protein_id|WP_127681936.1,gi|1553264976	FIG01234102	ff	atgagttattttagtagaactataaaagatattatttctgatatagataaaaaaaatattctacttccagctattcaaagagaatttgtgtgggacacagaacaaattgaaaatctatttgatagtctaatgagaggttatccaataggaacatttctattttggaaaatagacaatccacaagaaaaaggcgaattttatgaatttattagaatttatagtgaaaaagaaaaaacacataatttaaaagctaatttaaatctagataaatctatttttgctgtattagatggacaacaaagattaacttctctttatataggtttattaggagaatttgaagtaaaagaaagatataaaagaaattatgtaaagaaaaaattatatttaaatctttta…	MSYFSRTIKDIISDIDKKNILLPAIQREFVWDTEQIENLFDSLMRGYPIGTFLFWKIDNPQEKGEFYEFIRIYSEKEKTHNLKANLNLDKSIFAVLDGQQRLTSLYIGLLGEFEVKERYKRNYVKKKLYLNLLHKNNTENIEKIYDFRFLSEEEVKKLNNTTEYLWFEVGKILQYNEEKLMRFKYSLEIQDMEKFLLIETNLLRLMNVINKEQVINYYEETNEDLNEVLNIFVRVNSGGTKLSYSDLLLSIATSKWKDNAREKIIELRKDLNEFGFNFDKDFILKSALMLSDIDVKFRLRNFNSDNMRKIEDNWDNIEKYLQLAVELVKLLGFDEKRLSANNAVIPIAYYLYFKKYEKSFLHSDKYTNERKQIREWLVKSLLKRVFSGQSDEVLKVIRE…
NZ_CP026530	fig|2579250.4.peg.82	peg	NZ_CP026530_83485_82250	83485	82250	-	hypothetical protein	locus|C3L23_RS09010,protein_id|WP_127681934.1,gi|1553264974			atgaaaatgaatgaatatataaatgaactaaaaaattgtatttcaagagaggaggttgagagatttttagctgagtatgaaccaaacagaaatccaaattcaaaactaaaaggtaaaaatattaaccaaagagagtttttaacgtatattttggataatatcgataagttgtgtgcaagggaaattaaaagaaaaagaagcaaagagtggaataatcccgggagtttggctgctaagttttttgaagagctttttggagacgaatttaaaaatgaagtaaagagtgaatttgatatacctaagcttgacttttcaaacattgatgttgatagttcgtcaagttggaaactttttgaagttgtaaagcctgttgaaaattgggtagaaaatttagagaat…	MKMNEYINELKNCISREEVERFLAEYEPNRNPNSKLKGKNINQREFLTYILDNIDKLCAREIKRKRSKEWNNPGSLAAKFFEELFGDEFKNEVKSEFDIPKLDFSNIDVDSSSSWKLFEVVKPVENWVENLENVYDKNLWESLLKEDYFTVYFTHILNNAEDYEKLKSFLKENFQNKIDEKIKAEIDKALAFMSDSNELYKTFIPYVIDWVFEDFYNQKNYPSSEDVFKKFDLKRFYENRIFERLINSDLENINLFILTLMTNWNFNAEFYVECKRTRGNVFDLTLFYDETEAVKFFADTVLLQMVNNLSEFYFVLEDGEYWQFSYYLRNSEELKELFEDDGFKEEAIRTYYDWKSQIPWSIVNSCDELKEIFDEDVLEEIAQNEGYDTFEELCEECFG…
NZ_CP026530	fig|2579250.4.peg.83	peg	NZ_CP026530_84994_83528	84994	83528	-	hypothetical protein	locus|C3L23_RS09005,protein_id|WP_127681932.1,gi|1553264972			atgatactctcaaaatcccaatacatcagagcccttcagtgtctaaaaagcctgtggctttataaaaaaagacctgaaattagagttaccgaagataagaaagttttgtttgagagaggatatgaggttggagatttggcaaaaaaattgtttgatggaggggtggaaattgaatttaatcctgataacttcaaaggaatgatagaaaagacaaaaaaactaattaaaaaagaaaaaattatttacgaagccactttcagtgaaaacgggatatttgctatggcggatattttggtaaaagatggtgacgggtggaatatgtatgaagttaaatcatccacaagcgttaaagattatcatattgacgatgcctcaattcaatggtatgccatctctaat…	MILSKSQYIRALQCLKSLWLYKKRPEIRVTEDKKVLFERGYEVGDLAKKLFDGGVEIEFNPDNFKGMIEKTKKLIKKEKIIYEATFSENGIFAMADILVKDGDGWNMYEVKSSTSVKDYHIDDASIQWYAISNAINLKKAFIIHINNEYERNGELEIDKLFKIEDITDKVLEKQNEIPKNLKEIEKILSLNKEPEISIGSHCFNPFECDFTYYCWNNVPEISVFNLYRMSFDKKMKLYNKGIVNLEDVDENTLNNIQQIQVKTYKEKSIHIEKEKIKNFLNKLSFPINFLDFETFQEAIPRFDRQRPYEQIPFQYSLHILYEDGRLEHKEFLGDENQDPRIELVKNLLNDITENGTILAYNKSFEIGVIKRLAKFAPEYEKKLIGLIDRFEDLIEPFRN…
NZ_CP026530	fig|2579250.4.peg.84	peg	NZ_CP026530_85309_85010	85309	85010	-	metallophosphoesterase	locus|C3L23_RS09455,protein_id|WP_145962128.1,gi|1720247904			ttgacactttcaaactttataagaaagaatacgaaaaaaattaaaagtttagactatgccgacgttattgttacgcatattccaccgataaagatttttgataattcagatttaggtgataattacttttatgtggattacggagaagaaataattgaaaaaattcaaccgaaactttggattttcggacatatccacgctaaaacatataaaaaattcaaaaattgtgatttaatagcaaatcctcttggatatccggaagaaaatgagaaatttgttttagaaaatattgaaatttga	MTLSNFIRKNTKKIKSLDYADVIVTHIPPIKIFDNSDLGDNYFYVDYGEEIIEKIQPKLWIFGHIHAKTYKKFKNCDLIANPLGYPEENEKFVLENIEI
NZ_CP026530	fig|2579250.4.peg.85	peg	NZ_CP026530_85820_85266	85820	85266	-	phage protein	locus|C3L23_RS09000,protein_id|WP_127681930.1,gi|1553264970			atgactattgacattattagcgacattcatttggatttttatgcaaggttcaacagagtaaaaacggaggcttttgtagaaaaattaataaaaagcaaaagggataaatattttgaagttttggtaattgcaggagatatcggacattataacgatgataatctgtatttaattaaacttttaagtcaattttacgaaaagattttcattacctggggaaatcacgacttgtatttactttcttctcaatataaggaaaaatataactacaattcttttcatagactaaatgaatttaaagaaatgattaaaagtattaaaaacgttacctttttagacggacaaaagattacatataagggaattacattttggggtagcgggctttggtataacgta…	MTIDIISDIHLDFYARFNRVKTEAFVEKLIKSKRDKYFEVLVIAGDIGHYNDDNLYLIKLLSQFYEKIFITWGNHDLYLLSSQYKEKYNYNSFHRLNEFKEMIKSIKNVTFLDGQKITYKGITFWGSGLWYNVSSLKHWTNYMNDSRYIYDRIDGYKIVLPYDFYPIKYNFDTFKLYKKEYEKN
NZ_CP026530	fig|2579250.4.peg.86	peg	NZ_CP026530_86228_85830	86228	85830	-	hypothetical protein	locus|C3L23_RS08995,protein_id|WP_127681928.1,gi|1553264968			atgactattattaaagcgaaccctcaaaagcttcttttagcttttgccctagtgatggacagaaacgatggaagattcgacactagagcggtagctttagctttaaatgaattaaaagattatttttttaatgattatccgatattaactaaaagggattttttaaagatgcttaattatttttataataaaagcagaaatgaaaaagttaaaaatatgcaaaaaagtaaattttataaaaaatatttcaaatatttgctcaaaaaaggaattattggtattgtaaaagaaaacgaaaaattacaaaaaaacgaaatagctatctgtttttttgcagacagatatatattaataaataaaaatttgaatgaatttagattttttaatgatttggattaa	MTIIKANPQKLLLAFALVMDRNDGRFDTRAVALALNELKDYFFNDYPILTKRDFLKMLNYFYNKSRNEKVKNMQKSKFYKKYFKYLLKKGIIGIVKENEKLQKNEIAICFFADRYILINKNLNEFRFFNDLD
NZ_CP026530	fig|2579250.4.peg.87	peg	NZ_CP026530_87672_86215	87672	86215	-	MobD	locus|C3L23_RS08990,protein_id|WP_168175740.1,gi|1830361099			atggcaatcggatttaatacggaatcaaattcaaacggagagaataaaaaattacaaatccccgtagatttcagacatcgtctgattttaggagagaccggaagtggaaaaacggcttcggtaattactcctataatgcttgagaggatggagaaaaatcacgggattttggtgtttgattttaaaggaaactaccactatacgataaaagctctcgctaaaaaaaaacaaaaattgcaaaatataatagaacttggcaaagattacggaagtttcactaacataatagagggactccccgtagaggctttagataaaatcctccgtcctcttttaggacacgatgcaaaagacaaattttgggaagaatccgctattcagttaggtgtgtccgtttta…	MAIGFNTESNSNGENKKLQIPVDFRHRLILGETGSGKTASVITPIMLERMEKNHGILVFDFKGNYHYTIKALAKKKQKLQNIIELGKDYGSFTNIIEGLPVEALDKILRPLLGHDAKDKFWEESAIQLGVSVLAIIKYMNELVNNYRYSYSFNSLIEIASDAKNLKEFKKDVKNTVNKILNSSADYSKELNIIKTIMGYYKILDKVADDFSLDRMVDDNEKTVLFSVISTLVNPIASLRKESVNIPEIDILKELCKGKIIVFSLNDFDLNVLNAIVSAVFYKIILFKMSYKDAPVTIIMDEAQKVLNNYFELPLDVLREYKVDVVLATQSIANLKEKLNSDKVEALLANLTHKIYLNGQDMEVPKHHAYYNGQYYKLNPLEFDKLDKFLAEREYQMSHT…
NZ_CP026530	fig|2579250.4.peg.88	peg	NZ_CP026530_87764_88339	87764	88339	+	hypothetical protein	locus|C3L23_RS08985,protein_id|WP_168175739.1,gi|1830361098			atgagaagttcagcaaagttttcaaaagttataaatgctttggcaaattccatacaagcaaaaaataattctacggatttactatttcacctccaaaaagaatttcctgaccataaagatataaaaaaattattcagcaatgcgttcgataaagaatttttaaaaggtgtaaatgttttaaaagaagaaaaatcggaagttgataaaagaaaagtagaatatagattagatgaacttcataaactttataaaaaatatgtaggtttgtgtaaaaaatatgcagatataaactgtcagagaatagtaggcaatttaatacttcatacttttattacatattctgctcaaactgaatataacatattggaaaaaatagaaaacgaattaaaaaacactctc…	MRSSAKFSKVINALANSIQAKNNSTDLLFHLQKEFPDHKDIKKLFSNAFDKEFLKGVNVLKEEKSEVDKRKVEYRLDELHKLYKKYVGLCKKYADINCQRIVGNLILHTFITYSAQTEYNILEKIENELKNTLLPQKEKDRGLIGFTSPAFLTKSLEEIHFERQIKDIKDLINVEKMILEIDLVLSVIKSI
NZ_CP026530	fig|2579250.4.peg.89	peg	NZ_CP026530_88466_89329	88466	89329	+	Chitinase (EC 3.2.1.14)	locus|C3L23_RS08980,protein_id|WP_168175738.1,gi|1830361097	FIG00001347	isu;Chitin_and_N-acetylglucosamine_utilization	atgaattttaaatattgtcctaaggattttaatgaattaagagaatgtattaaaaaagagatatttgaggttcaaggaacacctgataaaccaaaccgggaagcagatttaaattgtattgacacttctctgattaaagaaatgcactttgtgttttttagtgtcaagtttaatggagatgttagcagatggaatgttaaaaatgtaattcgttttgaaaatatgttttgtgaaagtaaatttaatggagatataggaggatggaaaaatgattaccttgaaaaaacatttaaaacaaatccatggttcgctaattcactagtaccgtcatttcctcataattttagcacttatgttttttttaaaaataataatcttccagtttatcataataagttt…	MNFKYCPKDFNELRECIKKEIFEVQGTPDKPNREADLNCIDTSLIKEMHFVFFSVKFNGDVSRWNVKNVIRFENMFCESKFNGDIGGWKNDYLEKTFKTNPWFANSLVPSFPHNFSTYVFFKNNNLPVYHNKFVVKDAILLKIDEKNILKFKEFVKLPAKIQTFETLSMAIKYSDDFNFTYKKIVQSIDSKYFTKTEVNDIYFLLGKVNDLDTKELKNYKNSLKAMIQKTKSIKYVAKILAYNDFMTKDIDILDKYKKILEVKNNEEKEVLKALLFSGILKSKKGSL
NZ_CP026530	fig|2579250.4.rna.8	rna	NZ_CP026530_89616_89532	89616	89532	-	tRNA-Leu			idu(3);tRNAs	gcgggagtggcggaactggcagacgcgctagacttaggatctagtgccgcaaggcgtggaggttcgagtcctctctcccgcacca
NZ_CP026530	fig|2579250.4.rna.9	rna	NZ_CP026530_89704_89628	89704	89628	-	tRNA-Arg			idu(3);tRNAs	gcgcccttagctcagctggatagagcaacggccttctaagccgtaggtcgcaggttcgagtcctgcagggcgtacca
NZ_CP026530	fig|2579250.4.rna.10	rna	NZ_CP026530_89806_89730	89806	89730	-	tRNA-Arg			idu(3);tRNAs	gcgtccgtagctcaattggatagagcaacggacttcggatccgtaggttgtaggttcgagtcctaccggacgcgcca
NZ_CP026530	fig|2579250.4.rna.11	rna	NZ_CP026530_89900_89824	89900	89824	-	tRNA-His			isu;tRNAs	gtgggtgtagctcaggtggttagagcaccaggttgtggccctgggggtcgccggttcgagtccggtcatccacccca
NZ_CP026530	fig|2579250.4.rna.12	rna	NZ_CP026530_90022_89945	90022	89945	-	tRNA-Pro			isu;tRNAs	cggagtgtagcgcagtttggttagcgcacctggtttgggaccagggggtcgggggttcgagtccctccactccgacca
NZ_CP026530	fig|2579250.4.peg.90	peg	NZ_CP026530_92547_90067	92547	90067	-	diguanylate cyclase/phosphodiesterase (GGDEF & EAL domains) with PAS/PAC sensor(s)	locus|C3L23_RS08950,protein_id|WP_127681920.1,gi|1553264960	FIG00561534	idu(19);Bacterial_hemoglobins	atgaacttccaacagattcttgaaatttttaataaacagccgtacgttgcagtaatgttatacaaagaaaaaataatttatgcaaacaaaaaacttcaggaactgttaggatataatcaaaaagagatccttgaactccctgcggaaggtatcttccctcccggaaaaacaagagaaaaaattaaagaagtggttgccaggaggttaaaaggcgaagagttccccgcgacatatgaacctttcgaagttttaaataaaaacaacaaacgtctgatgatgaaatttttcactcaaacaattaaattagacgacggagattatgccgggtttgttttaggcatagacgtcaccgacgaatttaaaaaagaatttttaatagatatattaaaagaaataaac…	MNFQQILEIFNKQPYVAVMLYKEKIIYANKKLQELLGYNQKEILELPAEGIFPPGKTREKIKEVVARRLKGEEFPATYEPFEVLNKNNKRLMMKFFTQTIKLDDGDYAGFVLGIDVTDEFKKEFLIDILKEINQTIITKEKESEIYQNIVKAIYTKGGYEFACASIKNPSNTELEPKYCIGNFDEEFLNFLKTIFKADPAYTDKCMATKYMLENKFMVINDLTKIEFPNKKLLDTLLKRNFKSILFFPIFKNNKLYSSIGICSKYIDDFDNISISIFEEAKQDIEFAIKKTENISYLRLLQEALDKTYSWVLITDEDANILYANKSVEEITGYKLTELLGQNPRVFKSGYHSNDFYEKLWEKLQNNEVIETILINKDKNHNLFYLKDKIVPIFTPDGKK…
NZ_CP026530	fig|2579250.4.peg.91	peg	NZ_CP026530_93876_92578	93876	92578	-	Flagellum-specific ATP synthase FliI	gene_name|fliI,locus|C3L23_RS08945,protein_id|WP_127681918.1,gi|1553264958	FIG01955945	isu;Flagellar_motility isu;Flagellum	atggctcttagcagcataaaagacaaaatcggtaaaaaaccgctttcaaaaccgttcggcattgtcaaaaaaatcaatccgacaaatttagtagccacaggattaaatccttctatcggcgatatagtcaaaatatgttccggaaaccatgaaatactcggaatggtgacggcccttgacgaaaactcttttatagttacacctttttcatttcttgaaggctttaaaatcggcgataaaatttacatcgacgaaaacggcatgcagatacccgtgggcgaaggtctacttggcagagtcgtagatccttttatgaaccctattgatgacaaaggggaaatattttttgaaaagaaatatcctattatgactaaacctatctcacctatgaaacgaggt…	MALSSIKDKIGKKPLSKPFGIVKKINPTNLVATGLNPSIGDIVKICSGNHEILGMVTALDENSFIVTPFSFLEGFKIGDKIYIDENGMQIPVGEGLLGRVVDPFMNPIDDKGEIFFEKKYPIMTKPISPMKRGVIDEVFETKVKAIDGLLTCGKGQKLGIFAGSGVGKSTLMSMIVKGASADIKVIALIGERGREIPEFIEHQLGGDLTNTVIIVATSDDSALMRKYGAFSAMAVAEYFKDKNKDVLFLMDSITRFAMAQREIGLAMGEPPTSKGYPPSAIMLLPQLMERAGKEKNKGSITAFFTVLVEGDDTSADPIADQARSILDGHFILSRELTDSGIYPPINILNSASRVMSNVVSEEHLKKAQKFKKLYSLLKENEVLIRIGAYQKGVDPELDE…
NZ_CP026530	fig|2579250.4.peg.92	peg	NZ_CP026530_94503_93925	94503	93925	-	GTP cyclohydrolase I (EC 3.5.4.16) type 1	gene_name|folE,locus|C3L23_RS08940,protein_id|WP_127681916.1,gi|1553264956	FIG00000226	isu;Folate_Biosynthesis isu;Queuosine-Archaeosine_Biosynthesis isu;Folate_biosynthesis_cluster isu;Zinc_regulated_enzymes isu;Molybdenum_cofactor_biosynthesis	atgagcgttgatttagaaaaactggaattggcagctaaaatgattcttgaagcaataggagaagacgttaacagagaagggcttgtaaaaactcctaaaagagttgcaaaaagtttcgaatacatctgcggcggatattttaaagacccaaaagaagtacttaacgacgcactatttgaaagtacaaacaatgaaatggtggtagtaagaaatatagaattttattcaatgtgcgaacatcatattttaccgttcttcggtagggtacacgtggcttatatacctgataaaaaggtagtgggcttaagtaaaattccaagaatggtaaacgtattcgcaagaagacttcaaatccaagaacagcttacagaacagattgccgatgccattatggaagta…	MSVDLEKLELAAKMILEAIGEDVNREGLVKTPKRVAKSFEYICGGYFKDPKEVLNDALFESTNNEMVVVRNIEFYSMCEHHILPFFGRVHVAYIPDKKVVGLSKIPRMVNVFARRLQIQEQLTEQIADAIMEVVQPKGVGVVIHARHMCMEMRGVETKHSYTSSSALRGIFLEEKTREEFFNIINAPVQTHF
NZ_CP026530	fig|2579250.4.peg.93	peg	NZ_CP026530_94554_95840	94554	95840	+	Cell division trigger factor (EC 5.2.1.8)	locus|C3L23_RS08935,protein_id|WP_127681914.1,gi|1553264954	FIG00000286	isu;Bacterial_Cell_Division	atgttagaagttaaaaaaattgattctgctaatagtataatcaaagctgtgatcgaaaatcaagatttagaagcaaaaaaagacaaaattgctaaacaaatcgcaaaaaaagcgaaaatccaagggttcagacccggaaaagtgcctgtaaaagtagtaaaaaaaatgtatgctgccgatatcgaacaagacgcaatcagcgaagcaataagagaagtgcttgataaaggcgttaaagaacttggtgtaagcgatatgattgctgagcctgaagttactaaatttgataaaaaagacgacaaaattgaagttgaaattaaagttttcacaagacctgaaattgaaatcggagacgaatataaagaatgtgttcctgaagttgaagttcctgaagtgact…	MLEVKKIDSANSIIKAVIENQDLEAKKDKIAKQIAKKAKIQGFRPGKVPVKVVKKMYAADIEQDAISEAIREVLDKGVKELGVSDMIAEPEVTKFDKKDDKIEVEIKVFTRPEIEIGDEYKECVPEVEVPEVTDEEVEEEIKKIAEAQAETKVSRKRILKEGLIGVIDFTGYIDGEKMENGSAEAYPLEIGSNSFIPGFEEQLVGMKVGESKKIKVTFPENYGAKEIAGKEAEFDVTLQEIQEKVPAEINDELAKKYMAKEDATLDDLKEMIKTSIQERKKAEAFAPKKEEILECLVKKYEIDLPDSVVEKEVEIMINNEAEKMSPAEIKELQENPEKLKELREKLLPEAKDRVKLTFIIDAIAKKEGVDVSDQELTQILYYEAIMQGQNPQDVIKYYQ…
NZ_CP026530	fig|2579250.4.peg.94	peg	NZ_CP026530_95846_96430	95846	96430	+	ATP-dependent Clp protease proteolytic subunit (EC 3.4.21.92)	gene_name|clpP,locus|C3L23_RS08930,protein_id|WP_210402442.1,gi|2025654351	FIG00000028	isu;Proteolysis_in_bacteria,_ATP-dependent isu;cAMP_signaling_in_bacteria isu;Proteasome_bacterial	attttaattcctaccgttattgaaaaaaccggaagaggagagagagcttacgatatatattctcgtcttcttaaagacagaattattatgctgcaaggcgaaataaacgaccatgtatctagtattattgttgcccaaatgctttttttagaagctgaaaatccggaaaaagacatctatttatatattaactctccggggggagtggtaacaagcggtatggctatttatgatacaatgaattatattaagcctgatgttgtaacgatttgtatggggcaggctgcaagtatgggcgcgtttttattaagcagcggcgctaaaggcaaaagatttgcgcttcctcatgcaagaattatgattcatcagcctcttggcggagcacaggggcaggctacc…	MLIPTVIEKTGRGERAYDIYSRLLKDRIIMLQGEINDHVSSIIVAQMLFLEAENPEKDIYLYINSPGGVVTSGMAIYDTMNYIKPDVVTICMGQAASMGAFLLSSGAKGKRFALPHARIMIHQPLGGAQGQATDIEIHAKEILRMKKELNKILAENTGQSIRKIEKDTERDFFMSAEEALKYGLIDKVLKKRDN
NZ_CP026530	fig|2579250.4.peg.95	peg	NZ_CP026530_96430_97440	96430	97440	+	FIG00711485: hypothetical protein	locus|C3L23_RS08925,protein_id|WP_127681910.1,gi|1553264950	FIG00711482	ff	atgataagtaaaaaagacgataaattttctactgttgaagttgctggtttaaacgagccttcttctcctcttgaggagtttgccaaaaaagtttttgataaaatgattgaagaaaatgtaccacctataccttattattataaaatgtattttttaaatatgcttgatgaagaaccggaaagttttagaaatcaggtttatgagtatataactttagaagaaacaaacgagcttgaaaaagacttagaaattgaaaaaaaactaaaacagtcttttaaatattccaaagaacttttacagcatactgcagttttatataaaaattctcaggctattaaagatatttttgaaaaatataaaagcgaaaccgcacatattgccaatccgaaactttttgaa…	MISKKDDKFSTVEVAGLNEPSSPLEEFAKKVFDKMIEENVPPIPYYYKMYFLNMLDEEPESFRNQVYEYITLEETNELEKDLEIEKKLKQSFKYSKELLQHTAVLYKNSQAIKDIFEKYKSETAHIANPKLFERLINGFEERLKKINEKLDNELNHIKQLYSKNVEILKDIESNSIFDARYGIYNKNFFIRELKKEIKLIEKFKHKSSVVVLKVKDSVFASLKSEKSKILLNRSVAKIMLKTSRRTDIIAHLGDGVFAMLLKHTDRIGACKTVERLSDIISNSAIFLEGEEINIKIVAGIVEILSNEDVEVLVSHALMMMEKAQEDDVLYYIYEGN
NZ_CP026530	fig|2579250.4.peg.96	peg	NZ_CP026530_97440_97964	97440	97964	+	Peptide deformylase (EC 3.5.1.88)	locus|C3L23_RS08920,protein_id|WP_127681908.1,gi|1553264948	FIG00000017	isu;Bacterial_RNA-metabolizing_Zn-dependent_hydrolases isu;Conserved_gene_cluster_associated_with_Met-tRNA_formyltransferase isu;CBSS-89187.3.peg.2957 isu;Translation_termination_factors_bacterial	atggcggtattagatattgttacttatccgaataaggttttgaaacagatttcaaagcctgttgaaagatttgatggggaactgcataaattattggatgacatgtatgaaactatgatagctaaaaacggcgtaggcctggctgcaatccaggtggctgttcctattagagctttattgatagatattggcgatgaagaaggtaagcagagtaaagacacactaatagaagtaataaatccggaatttttaacatgggacggaacgcagaaagatacagaaggatgtttgagtgttcctgattattttgacgaagttgaaagatacaaaaacgtaaaagtaaagttttttgacagattcggaaaagagcatattatggaagccgaaggcttgctgagt…	MAVLDIVTYPNKVLKQISKPVERFDGELHKLLDDMYETMIAKNGVGLAAIQVAVPIRALLIDIGDEEGKQSKDTLIEVINPEFLTWDGTQKDTEGCLSVPDYFDEVERYKNVKVKFFDRFGKEHIMEAEGLLSVAFQHETDHLDGHLFVERLDYIKRKKFEKEWKKLLKQKRKK
NZ_CP026530	fig|2579250.4.peg.97	peg	NZ_CP026530_97928_99403	97928	99403	+	MG(2+) CHELATASE FAMILY PROTEIN / ComM-related protein	locus|C3L23_RS08915,protein_id|WP_127681906.1,gi|1553264946	FIG00000635	ff	gtggaaaaaactgctaaaacaaaaacgaaaaaaataaactccgctacgcttgaaggatttgaagcccaaaaagtagaagttgaaagttcgtttacaaaaggtcttcccggatttgctattgtaggacttggctcccaggcgattcaggaaagcaaagaaagaattaaatcggctcttttaaataacgatttcgaatttccccctcttaaaattacgataaatttagctcctgcggatttgccaaaatcgggctcgcagttagatcttcctatagctttaagcattttatatcacaaaaaaaatattgatttaagcgaatatctggttttaggagaactcgggcttgacgggagtctgaaagataccaattccatatttcctattattctttcactcaaa…	MEKTAKTKTKKINSATLEGFEAQKVEVESSFTKGLPGFAIVGLGSQAIQESKERIKSALLNNDFEFPPLKITINLAPADLPKSGSQLDLPIALSILYHKKNIDLSEYLVLGELGLDGSLKDTNSIFPIILSLKPKKVIIPLQSAEKVSKIPGVEVYAFSHIKEFEDFEPKKVENNGFNYSHIKIDGKKYYYLENFELDFKDVLGQNQAKEAALISAAGFHNILFEGSPGVGKSMIIGRMRYILPPMSLEEILEVEKYNSLEGKEVTFKPARPFRAPHYSSTKAAIFGGGSRGAKIGEIAFANKGMLFFDELPHFQKDVLENLRLPLQDRKVLISRVNSKIEYETDILFAAAMNPCPCGNLLSTNKECRCTDLEIRRYKNRISEPLYDRIEIYLQMTEDY…
NZ_CP026530	fig|2579250.4.peg.98	peg	NZ_CP026530_99503_100315	99503	100315	+	Ser/Thr protein phosphatase family protein	locus|C3L23_RS08910,protein_id|WP_168175737.1,gi|1830361096			gtgactcttgatattataagcgatatacatttggatttttattcaaggtttaacagagtaaaaacacaatcttttgcaaaaaaacttattgacagtaaaagaaacaaaatttttgatattttggtaattgcaggagatataggacattataacgatgataatgtttatttgattgagttattaagcagatattatgaaaaagtgtttattacattcggtaatcatgatttatatttactctcttccaagtatctggagaaatataaccacaactcttttaacagactcaaagaatttaaagaaatggtagaaaaaatagataatgtaatctttttggacggacaaaaagtcgaatataaaggcataaccttttggggcagcggcttgtggtatgaggta…	MTLDIISDIHLDFYSRFNRVKTQSFAKKLIDSKRNKIFDILVIAGDIGHYNDDNVYLIELLSRYYEKVFITFGNHDLYLLSSKYLEKYNHNSFNRLKEFKEMVEKIDNVIFLDGQKVEYKGITFWGSGLWYEVNSVKHWSGYMNDARYIYDRKESYKIVFPYDYYPVKYNFNVFSLYEKELEKINRLDKTDIIISHMPPVVLSNVYDISNTYFFVPYGEEVIERVKPKMWIFGHIHSKVYKKFNGCELICNPLGYPEENEKFVIESIKVN
NZ_CP026530	fig|2579250.4.peg.99	peg	NZ_CP026530_100318_101028	100318	101028	+	hypothetical protein	locus|C3L23_RS08905,protein_id|WP_127681902.1,gi|1553264942			atgagcacaataaaaaccagatatatagactatattatcggaagagaagagatagaatcgcttttgcaggagaaagaatttaaaaagcatctactgatttcaattataaaccctgatgataaatatgaaattattaaaaaacagataatgacaatagagaatttcttaaattctaacgatcaagaattaatctttcctttttatataggtgcaggcaaatttaaaaaagaaatatttctcaaagatcaaaaagagagtatgaaaaaattaaaaaagactctaaaaagtcttaaaaattatctaaaaaggaaaaatacaagaaaagatcttaatgcaaagccgatagataaaattttaagagataaattttttgacagtttaactgttgatttttgggat…	MSTIKTRYIDYIIGREEIESLLQEKEFKKHLLISIINPDDKYEIIKKQIMTIENFLNSNDQELIFPFYIGAGKFKKEIFLKDQKESMKKLKKTLKSLKNYLKRKNTRKDLNAKPIDKILRDKFFDSLTVDFWDVDRDLLFYKPIEGSEAEKIARFIYKHKKNVLNKGLKFVIHCSAGISRSAGVGMALHCCLDFGGNTEHFKKENCKILFHNRYRPNEYVFNAICNEYKKLEGMLK
NZ_CP026530	fig|2579250.4.peg.100	peg	NZ_CP026530_101025_101663	101025	101663	+	hypothetical protein	locus|C3L23_RS08900,protein_id|WP_127681900.1,gi|1553264940			gtgaaaataatatccgacacccattttgggcatacaaatatgctgcttcatgagcctacgagaatgcaaaaagcgagaatggaaggctatgaggattttgaccgatttttaattgaatatcttaactcttatatttcagacaacgatgaggtgctgcatttgggagatgtggcttttggagacaaatataaacttgcagaaaaactgaacggtaaaattacgcttatcaaaggcaatcacgacaaacaaaaacatattgagttttataaatcaataggctgggatgtaatagaggatataagaatagaaattgatgttgatacaagctggtttgaatatttaaaatataagtatgatacaaaaacccttacaaaaacagcctgtctggtgaaggagatt…	MKIISDTHFGHTNMLLHEPTRMQKARMEGYEDFDRFLIEYLNSYISDNDEVLHLGDVAFGDKYKLAEKLNGKITLIKGNHDKQKHIEFYKSIGWDVIEDIRIEIDVDTSWFEYLKYKYDTKTLTKTACLVKEINGKKVLFSHYPVFNDNPYDEKFQNISNLLEEVFTLCGCDINIHGHTHSYKVADKRCINACLEVNGFKPVEIADILYGLC
NZ_CP026530	fig|2579250.4.peg.101	peg	NZ_CP026530_101735_103114	101735	103114	+	NAD(P)HX epimerase / NAD(P)HX dehydratase	locus|C3L23_RS08895,protein_id|WP_127681898.1,gi|1553264938	FIG00000592	isu;YjeE isu;YjeE	atgaaacccgcgtttaaagaagtctattcgttcgataagaagtgttatgaagaatataaacttacggaagatatattgatggagcatgccgcatacagtatggctttggaaatttatgaaaaaattccgaaaaatttaacggtaaatattgtggcaggacccggaaacaacggtgcagacggtgttactcttgccagaattttactaggtgattatcatgttaatctgtatttgcctcttggcgcaaaatcggaaatgtgcaaacttcagctagagagatttaaagccgtcggaggacatgtagaaactgtatataaaaactgcgactgtcttgtggatgcgatattcggaagcggtttgaaaagggatttaagcagcgaactggttgcaatcgtaaat…	MKPAFKEVYSFDKKCYEEYKLTEDILMEHAAYSMALEIYEKIPKNLTVNIVAGPGNNGADGVTLARILLGDYHVNLYLPLGAKSEMCKLQLERFKAVGGHVETVYKNCDCLVDAIFGSGLKRDLSSELVAIVNKMNKLKAYKIACDVPTGIDDKGNLRPAAFRADVTITMGAEKISLYGDAAKDYVGVIKKADLGVSFTKYINKCCYFVLEKDDLILPFRNRQNTHKRTYGHLGVLVGDKPGAGILASQAAFNFGCGLVSIITREKVDAPYEIMQTGKIGNFTALAFGMGMNNHFDDIMDDIISLDIPMVIDADMFYKEKITSFLNKKAVLTPHPKEFASLLKIVGLGDYTTKDVQANRFELAEKFSEKYPQVVLLLKGANKIIAYNKKLFIDPNGSVS…
NZ_CP026530	fig|2579250.4.peg.102	peg	NZ_CP026530_104806_103106	104806	103106	-	Phospholipid-lipopolysaccharide ABC transporter	locus|C3L23_RS08890,protein_id|WP_127681896.1,gi|1553264936	FIG00018176	ff	ttgtggaaatttattaaagaatacctcccttattataaacattacaaaaaagagatatttttagctgtaatcgggatgataatggtatccgtatccaccgctgccattgcgtatattatcaaaccggttcttgacaaaatattcattgataaaaacgaacatcttttatacctgcttccgatcggaattattattatctacttcataaaaggagtcggaaggtatattcagacatattacgttacatacataggcgaagacgtagtaagacagataagagacaagtttttaagttatattttgacgtttgatatggattacttcaaaaaaacacattcaggagaacttgtcagcagaataatcaacgatatcaacagaatacaaagtgccataagccac…	MWKFIKEYLPYYKHYKKEIFLAVIGMIMVSVSTAAIAYIIKPVLDKIFIDKNEHLLYLLPIGIIIIYFIKGVGRYIQTYYVTYIGEDVVRQIRDKFLSYILTFDMDYFKKTHSGELVSRIINDINRIQSAISHDLANFIRDILMALFLLGVVIYQSPKLAFFAIIIMPLIIYPIGKIAKKLKNLSKQSQAKTADLNKHLSEIFKNIETIKAYNAKIFEYEKFKEENLRYLKINLKTVRTSALLNPILELMNATVAAIVIIVGGHEVITGQMSVGAFFSFMTALFMMTEPIKRASNTYSNLQNAIAANERLKEIFHLKPQIVSGDKKLDNIEKIEFKNVSLKYGDNTALQNITYTAEKPVKVGLVGDSGGGKSSFVSLIMRFYDPSSGEILINGENMKRY…
NZ_CP026530	fig|2579250.4.peg.103	peg	NZ_CP026530_104864_105781	104864	105781	+	Lipopolysaccharide heptosyltransferase I (EC 2.4.1.-)	locus|C3L23_RS08885,protein_id|WP_168175736.1,gi|1830361095	FIG00133231	icw(3);LOS_core_oligosaccharide_biosynthesis	atggatacgataataaaactgagttctttaggtgatattatacattctttggttgttttgccaaaacttgaagaaaaaatagattttgtggtggatgaatcatttaaagatattttacaagacaatccttatattaataacattgtgcctgtaaatttaagagccgctaaaaaagataaaaagcagctttggaatatttacaaagagctaagacaaaaaacatatcaaaacgtatatgatctgcaggggcttataaaaagcgctctggttgcgagaataataggaaacgaagtaatagggtacgcaaatccgagggaaaagatagcttcaattttttatgataagaaaataaaatcaaaaaagaagtttgccgttcagagatatttggagctttttgag…	MDTIIKLSSLGDIIHSLVVLPKLEEKIDFVVDESFKDILQDNPYINNIVPVNLRAAKKDKKQLWNIYKELRQKTYQNVYDLQGLIKSALVARIIGNEVIGYANPREKIASIFYDKKIKSKKKFAVQRYLELFEMEDDGYLINHPKLLFYKDREFEYLSRERKNIVFIIGASWECKKTPLHVWTELAEYFKNENIIVPYVGENEKKEAFFIADKAKNVTPVSLNLNDLKALIDKSDLLIGNDTGPSFIAWANNINNVILYGCTYNNKILENRYSKSVEIQNKEINKRLNVMDKMDVKNIIKRTDEF
NZ_CP026530	fig|2579250.4.peg.104	peg	NZ_CP026530_105771_106640	105771	106640	+	Lipid A biosynthesis lauroyl acyltransferase (EC 2.3.1.-)	locus|C3L23_RS08880,protein_id|WP_127681892.1,gi|1553264932	FIG00000545	ff	atgaattttgataatatgttttattacggatatctgtttttagaaaaattactaaaaatatgtcctgattttatgaaaaaatatttaaaaaaattattgacgtttctgttttataaatttgattcaaaaagaaaaaagatagtatttgtcaatcttgatttagcttacggagatactctttcaaaaaaagaaaaagaaaaaatagcagaaaaagtttatgaaaacttcgtaagcaatctgtttgaatttatcgaactttcgaaaatgagtaaaggggatttggccaaaaaagttgaatttgagaatctcgaaacggtgaaaaatgagcttcaaaaaggacctgtaatttttgcaggggcacattttggaaactgggaaatcgcggttttggcaataggt…	MNFDNMFYYGYLFLEKLLKICPDFMKKYLKKLLTFLFYKFDSKRKKIVFVNLDLAYGDTLSKKEKEKIAEKVYENFVSNLFEFIELSKMSKGDLAKKVEFENLETVKNELQKGPVIFAGAHFGNWEIAVLAIGAFVTPISAVVREIDNPKLNERIKKIREKFNVKIYGKKGALKNLMRDLKNGRSIGILVDQNTSKEEGLDTKFFGKKVLQTPSAALLSKKLKVPVVMGFAEKKDDKWVISFKDVFVCDDIQNCVDRQSKIIEEEVKKYPELWYWFHRRFKHYYEDRYE
NZ_CP026530	fig|2579250.4.peg.105	peg	NZ_CP026530_106633_107340	106633	107340	+	Putative two-domain glycosyltransferase	locus|C3L23_RS08875,protein_id|WP_127681890.1,gi|1553264930	FIG00014684	isu;LOS_core_oligosaccharide_biosynthesis	atgaataagctgagtgtcgtaataattacgaaaaacagtggaaaatttatagagggcgcggttaaatccgctttgtttgccgatgaggttttgatacttgacagcggaagcagtgacaatacatgtgaaacggctaaagctctgggtgcgagagttgaatttcaggaatggctcggatttggaaaacagaaacaaaaggctgtcgatttggcaaaaaacgactgggtttttgtgcttgattcggatgagaggataaccgctgaacttcaaaatgaaataaaagccatattgaaaaatccggaatttaacgcgtattatgttccgagaataaatgttttttggggcagggaaataaagcgtttagggctttatcctgattattccgtaagacttttcaat…	MNKLSVVIITKNSGKFIEGAVKSALFADEVLILDSGSSDNTCETAKALGARVEFQEWLGFGKQKQKAVDLAKNDWVFVLDSDERITAELQNEIKAILKNPEFNAYYVPRINVFWGREIKRLGLYPDYSVRLFNKKKAKFNEKEVHESVECECEIGYLKNPMKHLAYESIEEFIDKQNRYSTLGAKPNKLKAFISPLWTFFKLYFIKLGFLEGWDGFVIARLYSQYTFWKYIKGKK
NZ_CP026530	fig|2579250.4.peg.106	peg	NZ_CP026530_107337_108395	107337	108395	+	Lipopolysaccharide heptosyltransferase III (EC 2.4.1.-)	gene_name|rfaQ,locus|C3L23_RS08870,protein_id|WP_127681888.1,gi|1553264928	FIG00139190	icw(2);LOS_core_oligosaccharide_biosynthesis	atgaaaattttggttataaaattcagaaatataggagatgttcttttaactactcctttaattaaaaatctgaagatgaatttccccgaggcgcagatagatgttgcggtaaataaaggcacggaagccatgcttaaagggaatccgaatataaacagaatttattcatataatagaagctattataaatctcttccgaaattaaaacgttttattgaagaatataaatttttaaaaagttttaaaaattatgatatggtgatcaatacaactgaaggagacaggggcgcttttatagcaaaattcagtaatgcaaagataaagatcggatataaagtcaataaaaatattatgttgaaaaaagcatttaattttataatgccaaagccgccgcttatg…	MKILVIKFRNIGDVLLTTPLIKNLKMNFPEAQIDVAVNKGTEAMLKGNPNINRIYSYNRSYYKSLPKLKRFIEEYKFLKSFKNYDMVINTTEGDRGAFIAKFSNAKIKIGYKVNKNIMLKKAFNFIMPKPPLMRHIIENNLDALRIINKDIYEKKVEIFWSNEDIEKVKKLIPDNFIHIHPVSRWLFKCIDDKIMANIIDFLYEKGQKVVITASPDKKEIEKVNKILSYCKNKPINLSGKLSLNQVAYLSSRAKLFIGVDTAVMHMAAAVDTPVVAFFGPSGAFNWGPWDNDLFESGYTKKSGIQTMGKHTVIQHDWDCIPCGKDGCNGSKVSECLMQFDMEKIFNIIEEKL
NZ_CP026530	fig|2579250.4.peg.107	peg	NZ_CP026530_108392_109459	108392	109459	+	Glycosyltransferase (EC 2.4.1.-)	locus|C3L23_RS08865,protein_id|WP_127681886.1,gi|1553264926			gtgagggttttacatacggaatggtctgacggatggggaggacaggaaatcaggataatttctgaaatggaaggtgtaagagaacagggagttgatgtaatgcttgcctgcagggaaggaagcaggataaaagaggaggctttaaaaagaggttttaaggtttatacgttgccgtttagaggtaatttggattttaaaacgctttttgagttaatgaaaatcataaaaagagataaaatagatataattaatactcattccggaaaagatacttgggttggtggacttgctgcaaagcttagcggagcaaagtttataagaacaagacatctaagcaacagaataaacccttcaaggaccaattttattaacgaacttgcggattttattattacaacg…	MRVLHTEWSDGWGGQEIRIISEMEGVREQGVDVMLACREGSRIKEEALKRGFKVYTLPFRGNLDFKTLFELMKIIKRDKIDIINTHSGKDTWVGGLAAKLSGAKFIRTRHLSNRINPSRTNFINELADFIITTGESVREDMIKYNRINPEKIMSIPTGIDDEIFNPQKYDTNECRKIFGLDDNKFYIGIVAVLRSFKRHDFFLDIANYFKDNENIEFVIAGEGPKRKEIEKKIKDLNLKNVKLLGHITKVPEFLKAIDLQLLTSDSKEGVPQSVIQGLMMQKDIIASNVGSVMDLYKDNNFLMLDGLDLNKWVEGVKKIYNKELQFNKDRDYIVENFSKKAMVNKVLSVYEKVLK
NZ_CP026530	fig|2579250.4.peg.108	peg	NZ_CP026530_109456_110388	109456	110388	+	Lipopolysaccharide heptosyltransferase III (EC 2.4.1.-)	locus|C3L23_RS08860,protein_id|WP_127681884.1,gi|1553264924	FIG00139190	icw(2);LOS_core_oligosaccharide_biosynthesis	atgaaaatactcttaataagaaacgataatctaggtgatttgatatgtacaacacctgcaattgagggtttaagaaaaaaatatccaaatgctcaaatcgatattgtggttaacagttataattttttgggaatcagaaacaatccttttgtagacaatatatatgtttataccaaacctaaacatgtaaacggagtaggggaaaagttaaaagccctgtttggaaaaattaaaatatttaacggtatcagaaaagaaaaatatgatgtaagtgttgtttttagaagcgaatattctccatcaactgagcagtttagcaatatcagtaaagccaaaatgagaataggggtaaaagataaaaaaaagagagacaagtttactcatcatatagaatttaga…	MKILLIRNDNLGDLICTTPAIEGLRKKYPNAQIDIVVNSYNFLGIRNNPFVDNIYVYTKPKHVNGVGEKLKALFGKIKIFNGIRKEKYDVSVVFRSEYSPSTEQFSNISKAKMRIGVKDKKKRDKFTHHIEFRNNHEVEFCFDCLKPLNVEYNGEKTRFFIPKEMKKKYEDFKDIVVFHISARMKNNQMSFEKLKDIFAKLDKEIYITAEPKDFETAKKLEKETKVIFKKTDSFLDLGAFISRAKLFVTLEGGAMHLAPAIEVKTIALFGISDINRWHPWGYKDLVLQDKSKIAENIDNDLIVKHIKNNL
NZ_CP026530	fig|2579250.4.peg.109	peg	NZ_CP026530_110397_110978	110397	110978	+	Serine acetyltransferase (EC 2.3.1.30)	locus|C3L23_RS08855,protein_id|WP_127681882.1,gi|1553264922	FIG00000128	idu(1);Cysteine_Biosynthesis idu(1);Conserved_gene_cluster_possibly_involved_in_RNA_metabolism	atgataaaagagttagtttattttttgtatattattctttcaaaactgcccgataagttgattttaggattctggtttaagaaaattaccaaattaagagcaaaagttttaggatggatgcctaataacaaaataggcaaaaacgtaagaatttacagaaacgtaagaactaacaaaaaatcaaaacttataataggcgataatacggctgttaaagaaaattgcattttaataggcaatatagagataggtaaaaactgcaacgttttaaacaacaccaaaatagacggaacgggaaaagttataataggagacgatactcatataggaagagaaaacgatattttttcacattatcacgaaataaaaaataaaaatattttagtaaataaatcaaaa…	MIKELVYFLYIILSKLPDKLILGFWFKKITKLRAKVLGWMPNNKIGKNVRIYRNVRTNKKSKLIIGDNTAVKENCILIGNIEIGKNCNVLNNTKIDGTGKVIIGDDTHIGRENDIFSHYHEIKNKNILVNKSKEIPQTTIIGKNVMLFSRVGVMSGIKIEDNVVVGYGSVVTKNCEKDFIYAGNPARKIGERV
NZ_CP026530	fig|2579250.4.peg.110	peg	NZ_CP026530_110989_112071	110989	112071	+	ADP-heptose--lipooligosaccharide heptosyltransferase II (EC 2.4.1.-)	locus|C3L23_RS08850,protein_id|WP_127681880.1,gi|1553264920	FIG00013366	icw(7);LOS_core_oligosaccharide_biosynthesis	ttgagtctttttaaaaaaataattccctgttttttacctgaaaatcagattataaaaacggatttggttccaatggaagaaattgataaaatagtttgtttcagtaatacggcaattggtgatacgctttttggtacgcctgtttttagaagtttaaaaaagcattttcccgataaaaaactaattgtagtgatgagtcctaaaaattatgaactttttgaaaataatccctacattgatgatattattttatattctgggaaaacaaaacatttttttaaagtattgaaagaattaaaaaaaattaatcccaaacttgttttggcattacattcaaatgagcctcaagcgactcctcttgccgttttgagtggggctaagtatattattaaacttcca…	MSLFKKIIPCFLPENQIIKTDLVPMEEIDKIVCFSNTAIGDTLFGTPVFRSLKKHFPDKKLIVVMSPKNYELFENNPYIDDIILYSGKTKHFFKVLKELKKINPKLVLALHSNEPQATPLAVLSGAKYIIKLPNDKNEFNKWHTNKIVPKIEGEHFIKLRLKFLKWLGIEENDCKMDLFLKDEWIEEVEKVLPKNKKLIGFQIGASTISRRWFNERWVELGKKLLSKYPDVNIVLTGAPNEKELTDEVERGINDKRVLNLAGKLSLGGAAALIDKLNLLVTPDTGPLHIAIAVKTPTIGLFVAGNPKESNACYDLDIHPFIQKPKTCTPCVDKKCKYPECMKQITVDEILLKIEKQIYKA
NZ_CP026530	fig|2579250.4.peg.111	peg	NZ_CP026530_112073_113341	112073	113341	+	Oligosaccharide repeat unit polymerase Wzy; O-antigen ligase	locus|C3L23_RS08845,protein_id|WP_127681878.1,gi|1553264918		icw(4);LOS_core_oligosaccharide_biosynthesis isu;Capsular_Polysaccharides_Biosynthesis_and_Assembly	atgtttataattgaaaaaattaaaacaaatatagatattttatttctggctatatttatatttactttacccatagcacactttacagctgtccaaaacatatcatttggtctttttttagtcagttttattttaatatataaaccgaagtttgaaataactagtcttttatattacaagaaattaataatagcatttgcattgtttatattattagcttttttatctttatttaatactccaaatattattgaaactttaaaagaaattaaaggagaaatattttttaatttaatagttatgttaacaggtttttattattttctaaatattgaagaaagaaaaattaagataattttttatattattcttgcagtgttaactatacatacattaatt…	MFIIEKIKTNIDILFLAIFIFTLPIAHFTAVQNISFGLFLVSFILIYKPKFEITSLLYYKKLIIAFALFILLAFLSLFNTPNIIETLKEIKGEIFFNLIVMLTGFYYFLNIEERKIKIIFYIILAVLTIHTLINIYIWYHHGFWPYRAGGLLDSGGGERFGIWATYMLTMSFTFFYNRKVFIILFLLAIISIIANQTRATFVATFVILFSAMLLKRIFNIKQAFAVFVILTGVYFVISKYLPNKRYNIYQYIDNIHKVYILPPHEFKKIHIESSSLQRLSMWKSAIIYRKEHPFVPLEYGRFLYGASIKEVFKNEPQNLPIRIYAQVHNEFLGMLYGLGIFGLIIFVYIIFFNAYLAKKLFITSKDLIIRRYALFIYLGTLGFIVSMMFGSFFGDSEAK…
NZ_CP026530	fig|2579250.4.peg.112	peg	NZ_CP026530_113322_114326	113322	114326	+	UDP-glucose:(heptosyl) LPS alpha1,3-glucosyltransferase WaaG (EC 2.4.1.-)	locus|C3L23_RS08840,protein_id|WP_127681876.1,gi|1553264916	FIG00139019	icw(8);LOS_core_oligosaccharide_biosynthesis	atgaaaattactcttcttaggttaaagtcttctaaattcgggggagccgaagtttatttaagcaggctttcggaggagcttaaaaaaagaggaataaagtttgatatcaaatatacatctgctcctaaatttttatcaagctggctgaaaatcatctggtataatcttgaagtgtgtttgcttaaaggtaataaattttatttttccttggaacgggtaatttgtcctgatatttaccgtgcgggtgacggagttcataaaacatttttaaaaattgaaaataaatcaaaattaaatcctttacattttgtttatctttatattgaaaaaagaatgtttaaaaatgctaaaaaaattattgcgatttctaatatggtaaaacgtaatattattgaagaa…	MKITLLRLKSSKFGGAEVYLSRLSEELKKRGIKFDIKYTSAPKFLSSWLKIIWYNLEVCLLKGNKFYFSLERVICPDIYRAGDGVHKTFLKIENKSKLNPLHFVYLYIEKRMFKNAKKIIAISNMVKRNIIEEYNVPSEKIEVIYNGIPLKEKVPFDELKKEFNINNEKILLYVGSGFKRKGVKEALDIVSKLKGNFKFFVVGKEKNIEWYKSYAKELNIENKVVFTGPRSDVDKFYSMADIFIFPTKYEPFGSVIIEALNFENVVFTTDMCGGGEILPEEWIIDDNIVNKIQELLNNNKKLDELKKKAKDISKNYSIEKNVDETIKVINEVIN
NZ_CP026530	fig|2579250.4.peg.113	peg	NZ_CP026530_114310_115191	114310	115191	+	ADP-heptose--lipooligosaccharide heptosyltransferase II (EC 2.4.1.-)	gene_name|waaF,locus|C3L23_RS08835,protein_id|WP_127681874.1,gi|1553264914	FIG00013366	icw(7);LOS_core_oligosaccharide_biosynthesis	atgaagttattaattgaacctccaacctggctgggtgacgccgtaatggcaagcggagcgataaaagccgttttggatgagcttaaacctgaaaaaacaatagtttttggaagttttgtagcgactgagtttttgaaggaatggtttgatgaggtgattgtaattgataaaaaacataaattcaggcagtttatgaattttcctaaagccgatatatttatcagtttcagaaccagtatgtattcaaaaattttgggattgaaggcaaaaaagagtttttattttgataaaagtctttcagggcatatggttgaaaaatattcgaaatatgtaaatactataatcggaaaaaacgaagtttattcgcctgttttaccgtataagcctaaacattttcaa…	MKLLIEPPTWLGDAVMASGAIKAVLDELKPEKTIVFGSFVATEFLKEWFDEVIVIDKKHKFRQFMNFPKADIFISFRTSMYSKILGLKAKKSFYFDKSLSGHMVEKYSKYVNTIIGKNEVYSPVLPYKPKHFQKPTFGINPGATYGSAKRWYPEEFAKVANTLGEKYDVIIFGGPGEEEIAKDIEKKLTISNYKNLCGKLTIKELCEHIGGLDLFITNDSGPMHIAAAYNVPIVAIFGPTNYKETSPWSSNYKIVTKDLECAPCMKRECPLGHHECMKEIKAEDVLKAVKELV
NZ_CP026530	fig|2579250.4.peg.114	peg	NZ_CP026530_115188_115676	115188	115676	+	D-glycero-D-manno-heptose 1,7-bisphosphate phosphatase (EC 3.1.1.-)	gene_name|gmhB,locus|C3L23_RS08830,protein_id|WP_127681872.1,gi|1553264912	FIG00001235	icw(2);LOS_core_oligosaccharide_biosynthesis icw(1);Capsular_heptose_biosynthesis	gtgaaagcggcgtttttagatagagacggagttataaatatcgatacgggatatgtcgggagaataaaagattttaagtttaaagacggaatatttgagcttttaaaactgcttcaaaatcttggatttaccctttttatagtgacaaaccaaagtggaatagccaggggttattacaatgaagaagatttttataaattaactgaatggatgaaagaagaatttaaaaaagaaggcattgaaataaaagacgtccggttttgtcctcatcatcccgacattacgggagagtgtgaatgtagaaaacccaaacccggaatgattttggatctggctaaagaatatggaattgatcttaaaaattcgattatgataggcgacagcgacagggatatagaa…	MKAAFLDRDGVINIDTGYVGRIKDFKFKDGIFELLKLLQNLGFTLFIVTNQSGIARGYYNEEDFYKLTEWMKEEFKKEGIEIKDVRFCPHHPDITGECECRKPKPGMILDLAKEYGIDLKNSIMIGDSDRDIEAAKRAGIEKTFKVEESLYDIIKKIKKEFL
NZ_CP026530	fig|2579250.4.peg.115	peg	NZ_CP026530_115673_116668	115673	116668	+	ADP-L-glycero-D-manno-heptose-6-epimerase (EC 5.1.3.20)	gene_name|rfaD,locus|C3L23_RS08825,protein_id|WP_127681870.1,gi|1553264910	FIG00001052	icw(1);LOS_core_oligosaccharide_biosynthesis	gtgaaatactctaatataaattttaataataaaaccgttgtaattacgggcggtgccggatttataggaagcaatctcgctttttattttcaggaaaactatccgaactgtaaagttatagtatttgataaattcagaagtgaagaaaaatttagcaacggaaaccttaagagtttcgggcattttaaaaacctgctcggatttaacggtattattataagcggagatataaacaataaagacgacttggcaagacttgaaaaatatgatattgattatattttccacgaagccgctatatccgatactacggttgcagatcagaaaataatgattgatacgaatgtaaatgcttttaaggatttatgcgatttagccgttaagaaaaacgcttccatg…	MKYSNINFNNKTVVITGGAGFIGSNLAFYFQENYPNCKVIVFDKFRSEEKFSNGNLKSFGHFKNLLGFNGIIISGDINNKDDLARLEKYDIDYIFHEAAISDTTVADQKIMIDTNVNAFKDLCDLAVKKNASMIYASSAATYGNSNKFSVGFEKPNNVYGFSKLMMDNLAKEYYDKIRIVGLRYFNVYGPREYFKNKTASMVLQFGLQLLRGESAKLFEGSDKILRDFIFIEDVIQANIKSCETDKNGVYNVGTGKARSFQDIVDILKRELNIKRDDTYIPNPYIGQYQFFTQADIEDTKKYLGYEPRFELEEGIKAYLPEIIRIYEEEVR
NZ_CP026530	fig|2579250.4.peg.116	peg	NZ_CP026530_116695_117105	116695	117105	+	23Sr RNA gene	locus|C3L23_RS08820,protein_id|WP_127682168.1,gi|1553265208			atgaaagtgaaaggggtaaggataaaggatgaaggcagaaggaggaaggggagaaagaacagttacaggaatttgatagtttggcaaaaatctatgaaattggtaaaagaaatatataaaattactatggtgtttccagatgaagaaaagttcgggcttacttctcaaataaaaagagccgctgtttcagttccaagtaatattgcagagggaaaaggtagagggacgaacaaagattttatatattttttatatattgctctgggttctttgtatgaattacaaacgcagttggaacttgctaatgaactcggctttgttaaaagtattgacgcaattgatactttatcggtggaaatagaaaaaatgattaatgcattaattaattctaaaaaggat…	MKVKGVRIKDEGRRRKGRKNSYRNLIVWQKSMKLVKEIYKITMVFPDEEKFGLTSQIKRAAVSVPSNIAEGKGRGTNKDFIYFLYIALGSLYELQTQLELANELGFVKSIDAIDTLSVEIEKMINALINSKKDNNE
NZ_CP026530	fig|2579250.4.peg.117	peg	NZ_CP026530_117098_118528	117098	118528	+	ADP-heptose synthase (EC 2.7.-.-) / D-glycero-beta-D-manno-heptose 7-phosphate kinase	gene_name|rfaE1,locus|C3L23_RS08815,protein_id|WP_127681868.1,gi|1553264908	FIG00014339	icw(3);LOS_core_oligosaccharide_biosynthesis icw(5);LOS_core_oligosaccharide_biosynthesis	atgaataacaaccttcaaccttcaaccttggaacttaaacctacaatagctgtaataggtgattttatgatagaccactatctgtggggcaggagtgacaggatttcaccggaagcgcctgtacctgtagtggaagtgattaaggaagaagacaggctcggaggtgccggaaatgtcgtaaataatcttttggcactcggaagcgatgtgcttgtttcaactgtagtaggcaaaaattccgaaaggcttgttaatcttttaaaagaaaaaaacatagataccgcaggtatatttacggatttaagcagagagactattgtaaaaagcagggtgattgcaagcaatcatcaggtaataagatacgacagggaaacaaaaactccgataacttccgaatat…	MNNNLQPSTLELKPTIAVIGDFMIDHYLWGRSDRISPEAPVPVVEVIKEEDRLGGAGNVVNNLLALGSDVLVSTVVGKNSERLVNLLKEKNIDTAGIFTDLSRETIVKSRVIASNHQVIRYDRETKTPITSEYEEKILNYLNENIEKIDLILLSDYEKGVLTKSLTQKIIKLANRNNKKLIIDPKKDFSKYINAWMIKPNKKELSTAAGMEINSEEDLIKAGWKVKKELNLDFLLVTLSEEGMALFGDEYIKIPTIAKEVYDVTGAGDTVLASLGYYLSKSGDLRKAMNFANAAAAVVVSKIGSATVTLEEIEETERRIDNSVDYKIVDFEKITHIANDLRAQNKKIVFTNGCFDILHLGHVKYLQKAKALGDKLIVGVNSNASVSRLKGPERPVNDQY…
NZ_CP026530	fig|2579250.4.peg.118	peg	NZ_CP026530_118544_119101	118544	119101	+	Phosphoheptose isomerase 1 (EC 5.3.1.-)	gene_name|gmhA,locus|C3L23_RS08810,protein_id|WP_127681866.1,gi|1553264906	FIG00002799	isu;LOS_core_oligosaccharide_biosynthesis isu;Capsular_heptose_biosynthesis	atggaaattttaaaaaactgtttggacgaacatatagaaacggcaaaaaaaatgcaagagctgctgcctcttatattaagagccggaagtatgtgtgtagatgcgttaaaaaacgggaataaaatactactttgcggtaatgggggaagcgctgcggacgcccagcatatagcggcggagcttagcggaagatttaaaaaagagcgccggggccttgccggtattgcactgactacggatacttccgccttgaccgcaataggaaacgattatggatttgaatatatattttcaagacaggtggaagctatagcgaaaaaaggcgatgtactgatcggaatttctacaagcggcaattcagcaaacgtgctaaacgcaatcgataaagcaaaagaaaca…	MEILKNCLDEHIETAKKMQELLPLILRAGSMCVDALKNGNKILLCGNGGSAADAQHIAAELSGRFKKERRGLAGIALTTDTSALTAIGNDYGFEYIFSRQVEAIAKKGDVLIGISTSGNSANVLNAIDKAKETGCNVITLTGKDGGKMAKAGDVNIVIPSDDTPRIQEMHIMVGHMICALIDKGF
NZ_CP026530	fig|2579250.4.peg.119	peg	NZ_CP026530_121276_120131	121276	120131	-	Cell division protein FtsW	locus|C3L23_RS08800,protein_id|WP_127681864.1,gi|1553264904	FIG00000025	icw(1);Bacterial_Cell_Division icw(1);Bacterial_Cytoskeleton	ttgcaaaaagtggactccctgatattcattattgtcggaatcttgatgttaataggcgctcttttttcatattccctgcccgtatatctcgaacacgccaaacatttaagcgaataccactttgttgtaagatacataggattcggaatactgggatttggaataatggttttatttgcaaaacttgatcctgataaatggtttgagaaaataggctggtttatattaataacttcggccatactggtaattgcgatgccttttcttcctgaaagcgtcgcgcctattattaacggcgccaaaagatggataaaaatcggcccttttaaattcgcaccggtagagttttttaaactaggtgtgattttctttctttcatggtcgtttacgagaaaagtt…	MQKVDSLIFIIVGILMLIGALFSYSLPVYLEHAKHLSEYHFVVRYIGFGILGFGIMVLFAKLDPDKWFEKIGWFILITSAILVIAMPFLPESVAPIINGAKRWIKIGPFKFAPVEFFKLGVIFFLSWSFTRKVKKEAIPSLKEEFKLILPYFIILGGFWYLILAYQSDLGQVMVMGLLFAFMLLIAGGRFQTFTLILAGGIFVFIAAVLSSGYRYARFKAWLHLMTNNFFPNVTVESKMSYGQVEQSLNAIYHGGIIGQGIGNGIFKLGFLSDVHTDFVLAGIAEETGIIGISVIVILMLALVYRIYKIANRNEKKEYQLFAFGVGTLIMIQFIFNGLGVTSLIPIKGLTVPFLSYGGSSLVALCTAIGMVLMISKKAKLN
NZ_CP026530	fig|2579250.4.peg.120	peg	NZ_CP026530_121388_121822	121388	121822	+	Flagellar basal-body rod protein FlgB	gene_name|flgB,locus|C3L23_RS08795,protein_id|WP_127681862.1,gi|1553264902	FIG00133479	icw(2);Flagellum icw(3);Flagellum_in_Campylobacter	gtggcatttgaaatatcaaaaagctttgatatcttagagcagtctttacattaccgcaaaataagacaggatatgattgccagtaatattgcaaatgccgatactccttattacagaccgaaagatataagatttgaagatgcgcttcaggaagaagtggatcagaaattcggaattcacaatggaacgcctaaactaaaactggctcaaacagaaccggggcatttatcagggtttgacgatagcgaagatgttaaaccggttgttttttacagagacggccatttggcgagaaacgacggcaacagtgtggatattgacgtggaaactaccgaaatggcaaaaaacaatatcgcttacaacgctacaattcaggcgttaagaaaagatatagatatt…	MAFEISKSFDILEQSLHYRKIRQDMIASNIANADTPYYRPKDIRFEDALQEEVDQKFGIHNGTPKLKLAQTEPGHLSGFDDSEDVKPVVFYRDGHLARNDGNSVDIDVETTEMAKNNIAYNATIQALRKDIDIFKAVIDSSKNI
NZ_CP026530	fig|2579250.4.peg.121	peg	NZ_CP026530_121833_122330	121833	122330	+	Flagellar basal-body rod protein FlgC	gene_name|flgC,locus|C3L23_RS08790,protein_id|WP_127681860.1,gi|1553264900	FIG00000587	isu;Flagellum isu;Flagellum_in_Campylobacter	atgggattttttaacagttttgatatttcgggatacggtctttcggcggaaagattcagaattaatataatttccgaaaacatcgcaaatgccaatacaaccagaactccggaaggaggaccgtacagaagaaaagaggttatctttaaagcggtgccttttgaagaccagttaaatcaagaaattgataaaactgccgattttcatcagtatgaaaatccgttagatgagtcgggggaagacaatgcggttgcaaaacctcctattgagacggtagttgtcgataaggtggtaagggacgattcaaaacctatattaaaatacgacccgagcaatccggatgcgaatgctcaggggtatgtggcgtaccctaatattaatccggttatagaaatgtcc…	MGFFNSFDISGYGLSAERFRINIISENIANANTTRTPEGGPYRRKEVIFKAVPFEDQLNQEIDKTADFHQYENPLDESGEDNAVAKPPIETVVVDKVVRDDSKPILKYDPSNPDANAQGYVAYPNINPVIEMSDLLEATRAYQANVAAFQSAKSMANNAISILQS
NZ_CP026530	fig|2579250.4.peg.122	peg	NZ_CP026530_122340_122630	122340	122630	+	Flagellar hook-basal body complex protein FliE	gene_name|fliE,locus|C3L23_RS08785,protein_id|WP_127681858.1,gi|1553264898	FIG00078127	icw(1);Flagellum icw(2);Flagellum_in_Campylobacter	atggcttttataaacaaagttgataatactggcagtatcggaaatgttgctaataataaaaacaaagccgacggcagttttgaagatctgttaaaaaaagaaatagatacaaccaataatatgatggaagacgcagataaagcgcaggccgatatagcaacaggaaatgtcgaagatttggcaaaagcttcaattacaattcaaaaagccgagatgcagatgaaaatggttttggaagtaagaaacaaagccattaacgcttacaaagagctgcttaaaactcagatttaa	MAFINKVDNTGSIGNVANNKNKADGSFEDLLKKEIDTTNNMMEDADKAQADIATGNVEDLAKASITIQKAEMQMKMVLEVRNKAINAYKELLKTQI
NZ_CP026530	fig|2579250.4.peg.123	peg	NZ_CP026530_122630_124336	122630	124336	+	Cell division protein FtsI [Peptidoglycan synthetase] (EC 2.4.1.129)	locus|C3L23_RS08780,protein_id|WP_127681856.1,gi|1553264896	FIG00046929	idu(1);Bacterial_Cell_Division idu(1);CBSS-83331.1.peg.3039 idu(1);16S_rRNA_modification_within_P_site_of_ribosome icw(1);Flagellum_in_Campylobacter idu(1);Bacterial_Cytoskeleton	atgaaaaacaataaaatccctttaatatacattctcttttttcttcttgttatggcgctgttcggtgcatttttgtttttcagcgtaagcagacccaaaaattattttaatccgaaaattactaaaatagaaagcgctgtaagaggaaatattaaaacaaaaaattttactctcgcaaaaagcgaaaaagtatacagcgtatatattaacccggcttatatatcaagcgataaaaaaagaatgtttgtggatcttttcagtatttacaccggaattgacaaaagaactctttacagaaaattaagatcccataaaaaaagagttcttcttgcaaaggtggatttaaaaacgaaacagcagctggtatatctcagacgtatactggatcattacagggta…	MKNNKIPLIYILFFLLVMALFGAFLFFSVSRPKNYFNPKITKIESAVRGNIKTKNFTLAKSEKVYSVYINPAYISSDKKRMFVDLFSIYTGIDKRTLYRKLRSHKKRVLLAKVDLKTKQQLVYLRRILDHYRVFNSFNGVRRAYDIESVIYVSKDKVEGLFKRIYPYGNTFEPFLGRYLKDQGRGDNGIEEYYDNILKPQRNGKIAGYRDVSGNIIYDKNSVVVYPVNGKNITLNINLILQKRIEKLLDEAKSLYQAKEVMAAVMDSRTGKILAIVSSNRFDPNHITKKDIPNMKISAVRYLYEPGSVMKPITFAILLEHGKVNPYEVLNAYNGKWKPKWRKTYIRDDDPFQWLSAENALVYSSNIVMSQLALRLTPSEFYNGLKSFGFSEYSGIDLPY…
NZ_CP026530	fig|2579250.4.peg.124	peg	NZ_CP026530_124338_125429	124338	125429	+	Potassium efflux system KefA protein / Small-conductance mechanosensitive channel	locus|C3L23_RS08775,protein_id|WP_127681854.1,gi|1553264894		idu(1);Potassium_homeostasis	atggaaaaaaatcttcctcaagctctgcttgatatactcaattaccagtttctgtcgcttccattatataagattttaacagctttttttgtattttttttgtttctgttcgccaggaaattttttactcttattgttttgtctttttttaaaaaactggtctctaaaacaaaaactgaagttgatgataaatttttaaatgcaataagagagccggtaagatttatatttataatagcgggtatttattttttgctttattttttagaaataaacagcacattgctgaatcacgtattaaagggtctgttgatttttgatctcttttggatgatttataacataattaccgagtttgaagattatgtataccgttttttgggcaaattcggcaaagcc…	MEKNLPQALLDILNYQFLSLPLYKILTAFFVFFLFLFARKFFTLIVLSFFKKLVSKTKTEVDDKFLNAIREPVRFIFIIAGIYFLLYFLEINSTLLNHVLKGLLIFDLFWMIYNIITEFEDYVYRFLGKFGKASRELASFLIKITKVFVVTVGVVALLQDWGINVTGFLASLGLGGLAFALAAKDTAANIFGGIAILTDNIFKIGEWVKIGSAEGIVEDIGMRTTKIRAFDKRLIVVPNSVIANSDVENFSRRDRRRIMMRLGLTYDTTLETMEKILNEIRKTLLEHPDIHNDPILIYFDEYQDSSLSIFCYFFTKTAVWDDYLKIREDVNFKIKEIVEKNGASFAFPSNSLYIETPVRIENV
NZ_CP026530	fig|2579250.4.peg.125	peg	NZ_CP026530_125422_126765	125422	126765	+	hypothetical protein	locus|C3L23_RS08770,protein_id|WP_127681852.1,gi|1553264892			atgtttaaaagatttaaaaaatttcataaaaaaacattaaaatataaagtattgttaggttttttggtaggaatgggtattgcaatttttttaatattgttaatgttaacaccggtgggaagtgccgtattaaaaaaagtaatagaaacgaaaatagacaaatatatgcccggtacggaaataacgtatttggattacggggttaataatttttctcttgttgcaaaaaaaggacacaatgttgttaaaatttacggtgccttattcccttttaatgctatgtttgaagggaatgtgcaaaaattaagcgatttgtctccttattttcagggaaaaatgaatttaagcgggaaaatatatactgacagaaataacattgttatagacggtatgtctttt…	MFKRFKKFHKKTLKYKVLLGFLVGMGIAIFLILLMLTPVGSAVLKKVIETKIDKYMPGTEITYLDYGVNNFSLVAKKGHNVVKIYGALFPFNAMFEGNVQKLSDLSPYFQGKMNLSGKIYTDRNNIVIDGMSFFANGYMNFKVNIDDKVDMDAKGSDFNLQKILYMLKIDYPWVSGQTDMQINKHNSVYKAVFKTTGEYKNRIKTDFKAVTDLNIKNHNVSFNSNIESGIGNIILNGRIFNDYWESKFKAENLDLNKLQPILLYPFKEKTDMHGIYESSNGVLKFKGDNFEGFADSRIELTFKMNGKQFFSHIGVMQILDGDISGTVKIYDKLGTFDIVSNNTKFLNNKLIKKIYYLTGINLSKENTGKVFFKGMFDNKHAVFDMLSTNQNISISIKKG…
NZ_CP026530	fig|2579250.4.peg.126	peg	NZ_CP026530_126839_127261	126839	127261	+	Heat shock protein Hsp20	locus|C3L23_RS08765,protein_id|WP_127681850.1,gi|1553264890			atgtggccaacagtgttcgatccgtttagagaattacaagatatcgaaagaagactcggagctgtattaaatacaaacagaccggttcaaaaagtagaaacctttacaccggcagttaatgaaaaagtagatgaaaaaggttattatttagaaatagaccttccgggtgttaataaagaaaatatagaaatttctgtaaatgagggtattttaacaatttccggtgaaagaaaacttgaaagaaaagaagaaaaagaaaactatacaagaatagagagctttttcggaagatttgaaagaagctttaaattacctgcggatgcggacagcgaaaatattgaagctaaatatgaaaacggtgtattgaaactatttattccaagacgcaaaaaaccggaa…	MWPTVFDPFRELQDIERRLGAVLNTNRPVQKVETFTPAVNEKVDEKGYYLEIDLPGVNKENIEISVNEGILTISGERKLERKEEKENYTRIESFFGRFERSFKLPADADSENIEAKYENGVLKLFIPRRKKPEGKKIEIK
NZ_CP026530	fig|2579250.4.peg.127	peg	NZ_CP026530_127385_128671	127385	128671	+	Xanthine/uracil/thiamine/ascorbate permease family protein	locus|C3L23_RS08760,protein_id|WP_127681848.1,gi|1553264888	FIG00016110	isu;Purine_Utilization	atgtttgaaaaactcttcaagctttctaagcataatactaccgtggggacggaagtaagagctggatttacgacgtttctcgccatgatgtatattgtaccggtaaatgccggaattatgagtttaaccggtatgccttttgatgctttgattactgctacggcggtagtgacgattattgctactatattaaacggtttttggtcaaatacgcctgttgcaatgagtgtcggaatgggcttaaacgcctattttacattcggtttggttaaaggaatgggtattccttggcagacagctttaggtgtagttatgataagcggtttaattttccttgtgctttctctaacacgtttcagagcctgggtgtttgaatcggtgcctgatgatttaagaaga…	MFEKLFKLSKHNTTVGTEVRAGFTTFLAMMYIVPVNAGIMSLTGMPFDALITATAVVTIIATILNGFWSNTPVAMSVGMGLNAYFTFGLVKGMGIPWQTALGVVMISGLIFLVLSLTRFRAWVFESVPDDLRRAISAGIGAFIAFIGLKGMGVIVSNKATFVALGTIHNPEVLLGILGFFVAAVLYAYRVKGAFIISIAVTSIIAWVFGLAQMPQGVVSMPASMAPIAFHFDIMSALKLSLLPVIVTFLVTDLFDTIGTLAGIGMRAGLFKEPVELEKTLQADAAATVIGATLGTSTTTSFIESAAGVEEGGRTGLTAIVTGLLFVTTLFFLPIYKAIPDNAIYPILVMVGVLMFGELKNINFSDTTTAVSVFITVLLMPLTFSITIGLSAGFVAYFIL…
NZ_CP026530	fig|2579250.4.peg.128	peg	NZ_CP026530_128952_129065	128952	129065	+	LSU ribosomal protein L36p @ LSU ribosomal protein L36p, zinc-dependent	gene_name|rpmJ,locus|C3L23_RS08755,protein_id|WP_041361679.1,gi|752714553	FIG01961810	isu;Ribosome_LSU_bacterial	atgaaagttagagcatcagttaagaaaatttgccctaaatgtaaagtggtaaaaagaaaagggattgtaagagttatttgtgaaaatcctagacataaacaaagacaaggataa	MKVRASVKKICPKCKVVKRKGIVRVICENPRHKQRQG
NZ_CP026530	fig|2579250.4.peg.129	peg	NZ_CP026530_129069_129437	129069	129437	+	SSU ribosomal protein S13p (S18e)	gene_name|rpsM,locus|C3L23_RS08750,protein_id|WP_127681846.1,gi|1553264886	FIG00000160	icw(2);Ribosome_SSU_bacterial	atggcaagaattgcagggatagacttacctaaaaagaaaaaaatcgagtatgcacttccgtatatttacggaatcggacttacaacaagcagaaaaattttaaaagacacaggaattgatcctgaaaaaagagtttacgaacttactgaagacgaagtttctacattaaataaagaaattcagtcaaattatattgttgaaggtgaactaagaaaaatcgttcagcttaacattaaagaacttatggaccttgggtgctacagaggtttaagacacagaagaggacttcctgttagaggtcagagaactaaaaccaatgcacgtactagaaaaggtaaaaagaaaactgttggcgcaaaagctaaataa	MARIAGIDLPKKKKIEYALPYIYGIGLTTSRKILKDTGIDPEKRVYELTEDEVSTLNKEIQSNYIVEGELRKIVQLNIKELMDLGCYRGLRHRRGLPVRGQRTKTNARTRKGKKKTVGAKAK
NZ_CP026530	fig|2579250.4.peg.130	peg	NZ_CP026530_129448_129840	129448	129840	+	SSU ribosomal protein S11p (S14e)	gene_name|rpsK,locus|C3L23_RS08745,protein_id|WP_012663886.1,gi|501884804	FIG00055673	isu;Ribosome_SSU_bacterial	atggctaaaagaaaagtaactaaaaagaaaaaaattaaaaaacaggttggtcgcggggttgtttatatttcagcgacattcaacaacacaatgattactgtaactgatgaaatgggtaacgcattatgctggagcagtgcgggtgcgcttggattcaaaggtagtaaaaaatctacacctttcgcagcacagcaggcagtagaagacgtaatggctaaagccaaagaatacggaattaaagaagtaggtattaaagtacaaggacctggtggaggtagagaaactgcagtaaaaactgttggtgctattgaaggtattaaagtactttggatgaaagacgtaactccgttacctcacaacggatgtagaccaagaaaaagaagaagggtgtaa	MAKRKVTKKKKIKKQVGRGVVYISATFNNTMITVTDEMGNALCWSSAGALGFKGSKKSTPFAAQQAVEDVMAKAKEYGIKEVGIKVQGPGGGRETAVKTVGAIEGIKVLWMKDVTPLPHNGCRPRKRRRV
NZ_CP026530	fig|2579250.4.peg.131	peg	NZ_CP026530_129843_130469	129843	130469	+	SSU ribosomal protein S4p (S9e)	gene_name|rpsD,locus|C3L23_RS08740,protein_id|WP_127681844.1,gi|1553264884	FIG00000148	isu;CBSS-393130.3.peg.794 icw(1);Ribosome_SSU_bacterial	atggcaagatatacaggaccagttgaaaaaattgaaagaagattaggtgtttcacttgaacttaaaggtgaaagaagattagctggaaaatcagcgcttgacaaaagaccttatgcaccaggacagcatggacaaagaagaactaaaatttctgaatacggcctacagcttagagaaaaacaaaaaattaaattctattacggtgtattagaaaaacaatttagaaaattctttaaagaagcaaacagacaagaaggtaacacaggggaaaacctaattaagttacttgaaagaagacttgacaacgtagtttacagaatgggatttgcatctactagaagatttgcaagacagcttgtaacacacgggcacgttttagtaaacggtaaaaaagtaaac…	MARYTGPVEKIERRLGVSLELKGERRLAGKSALDKRPYAPGQHGQRRTKISEYGLQLREKQKIKFYYGVLEKQFRKFFKEANRQEGNTGENLIKLLERRLDNVVYRMGFASTRRFARQLVTHGHVLVNGKKVNIPSYLVKEGDRIEIREKSKNNVQIQRALELSQQTGIAPWVDVDREKLVGVFQRVPEREEVNIPVEERLVVELYSK
NZ_CP026530	fig|2579250.4.peg.132	peg	NZ_CP026530_130483_131475	130483	131475	+	DNA-directed RNA polymerase alpha subunit (EC 2.7.7.6)	locus|C3L23_RS08735,protein_id|WP_127681842.1,gi|1553264882	FIG00000140	isu;RNA_polymerase_bacterial	atgaataaaataaaaacagaagttttaattccaagcgatgtttctttcaaagaagaaggaaacaaagctacaatcgaagtatatcctttcgaagccgggttcggcgttagcgttgctcatccgatcagaagaacgcttatcgcatcaactcccggttttgcacctatcgcacttaaaatagaaggtgtaaaacacgagtttgattcactgaaaggtatgcttgaagatgttgcaagttttattattaaccttaaaaacatcagatttaaaataaaagagggcgatgaagcagtagttgattatgtatttgtaggtcctaaagaaattaaaggcagcgatcttgctaatgatttagtagacgttgttacacctgatgaatatattgcaacattaaatgaa…	MNKIKTEVLIPSDVSFKEEGNKATIEVYPFEAGFGVSVAHPIRRTLIASTPGFAPIALKIEGVKHEFDSLKGMLEDVASFIINLKNIRFKIKEGDEAVVDYVFVGPKEIKGSDLANDLVDVVTPDEYIATLNEEAELKLTLIIRKGMGFVAVENFRDEIPEGFIGLDAYFSPVKKVVYNIENILVEDDPNFEKVIFEVVTDGQISPIEAFKNAVNNYLNQFSVFSKEFKLEQKTSQSVELDEVYNVLFEPIENLNLRSRSFNALDRAGIRFVGELVLMGKEKISNIKNLGTKSLEEIFDKLEEIGFPLNKTLPLDIKKAIEDKLSQLKEN
NZ_CP026530	fig|2579250.4.peg.133	peg	NZ_CP026530_131475_131843	131475	131843	+	LSU ribosomal protein L17p	gene_name|rplQ,locus|C3L23_RS08730,protein_id|WP_127681840.1,gi|1553264880	FIG00000154	icw(1);Ribosome_LSU_bacterial	atgagacataaacacggatacagaaagcttggtcgtgttagtgagcacagacttgcgcttcttaaaaacttggcatgcgatttaatcgaaaatgaaaaaattgaaacaacagttccaaaagcaaaagaacttagaaaatatatcgaaagaattatcacaagagctaaaaaagctgattttaatacacacagacatgtatattcaaaactaggatcaaacgaaagagcaaaagcggctactagaaaagttattgaagaaattgctcctaagtttgaaaacagaaacggtggatatactagaattattaaaacaagattcagaagaggtgacgcagctgaaatgtgtataatcgaattcgttggagaataa	MRHKHGYRKLGRVSEHRLALLKNLACDLIENEKIETTVPKAKELRKYIERIITRAKKADFNTHRHVYSKLGSNERAKAATRKVIEEIAPKFENRNGGYTRIIKTRFRRGDAAEMCIIEFVGE
NZ_CP026530	fig|2579250.4.peg.134	peg	NZ_CP026530_131845_132141	131845	132141	+	Nitrogen-fixing NifU-like	locus|C3L23_RS08725,protein_id|WP_127681838.1,gi|1553264878			atggctgatattcctttttctaacgaagaactgaaagaagcagtggctggcgtacttgatgaagtcagacctatgcttcagatggacggcggcgatgtaacgcttattgatgttagaaaacctgtagtttttgtacagcttcagggtggctgtgtaggatgtgcaagtgccggtgcaacacttaaatacggtatcgaaaaagcattgaaagaaaaaatacaccctgaacttgtagttatgaacgtacctcatggatatgaggataaattggatgagcttgtcaaatattcattttga	MADIPFSNEELKEAVAGVLDEVRPMLQMDGGDVTLIDVRKPVVFVQLQGGCVGCASAGATLKYGIEKALKEKIHPELVVMNVPHGYEDKLDELVKYSF
NZ_CP026530	fig|2579250.4.peg.135	peg	NZ_CP026530_132194_132484	132194	132484	+	putative	locus|C3L23_RS08720,protein_id|WP_127682166.1,gi|1553265206			atgaagcttatggaaaagctcgtaactgattcttcttctccttttaattctgaagaaattaacggtatactttttagcgatgtcaaacagattgtcaaaacaaaagaagatttggaaaatattttattatctacaaaagttgtttttgaaacaaaagaggacttattggaattttttgaaatgcttttaaattacggctacaaagacagcgcaataagctattttgaagatatgctttcaaaaataagcgattatgaattaatcgaaggtttcaatacactgctgcagtaa	MKLMEKLVTDSSSPFNSEEINGILFSDVKQIVKTKEDLENILLSTKVVFETKEDLLEFFEMLLNYGYKDSAISYFEDMLSKISDYELIEGFNTLLQ
NZ_CP026530	fig|2579250.4.peg.136	peg	NZ_CP026530_132503_133750	132503	133750	+	UDP-N-acetylmuramoylalanyl-D-glutamate--2,6-diaminopimelate ligase (EC 6.3.2.13)	locus|C3L23_RS08715,protein_id|WP_127681836.1,gi|1553264876	FIG00000243	isu;Peptidoglycan_biosynthesis--gjo isu;Methicillin_resistance_in_Staphylococci	atggattataaaaaactgttattaaacggattgattacagataacacacaggaccttgatgatagtaaaatatttttaaaaaccgctcaaaacagtaaatacgctgttaatattcaaaattttctaacacctgcagaatttataaaatcattaaatcttaaaaccaaatttatcggcattacaggaacaaatggtaaaacaactaccgcattcgttttagggtatctgttacatcagctgggttacagtgtaggaatacagggaaccgaaggattttatttaaacggtgaaaaaaaagaaatcaaaacacttacaactcctcctataatcacaactctcaaaagagccgtacaatacgaaccggacttttacattatggaagtaagctcgcatgcaata…	MDYKKLLLNGLITDNTQDLDDSKIFLKTAQNSKYAVNIQNFLTPAEFIKSLNLKTKFIGITGTNGKTTTAFVLGYLLHQLGYSVGIQGTEGFYLNGEKKEIKTLTTPPIITTLKRAVQYEPDFYIMEVSSHAIVQQRTEGIEFTAKILTSFSQDHLDFHKTMEEYKKVKESFLKDDALKVVNGKLRMENEELRIENSNFSLVDVGGYEFKVNANNLYVLDKPIVDDIPMAGEFNKMNFSLALKTAEILTNSQFSILNSQLKDFKGVPGRMEIVSKNPMSIVDFAHTPDGMEKVLSAVEGKKIVVFGAGGDRDKDKRPLMGEVADKYADYIIITEDNPRCEKAEDICKEIAKGIKSKPFEIITDRKEAVKRAVELAKEKGYILMVLGKGDENYIQYCNKK…
NZ_CP026530	fig|2579250.4.peg.137	peg	NZ_CP026530_133799_134134	133799	134134	+	Ferredoxin, 2Fe-2S	locus|C3L23_RS08710,protein_id|WP_127681834.1,gi|1553264874		isu;Soluble_cytochromes_and_functionally_related_electron_carriers isu;Alanine_biosynthesis	atgcaaatgccaaaaccaaaaaatataatatatatgtgtcaggtaaaaagaccgcctagttttccaaaacctagctgtgtaagagaagggaaggaagatctttttccgtatacgcaacaaaaaatgatggaactagggattgaccctatggtgaactggattgtacctacaggatgtcttaacagatgtaatttcggacctgtaatgctggtagagccgggtcagtatatgtatgttgatcttgacaaagaaaaaatagacagaatattaaaagaacatataattgaaggtaatccagtaaaagaatatttaattccggaggaattctgggcataa	MQMPKPKNIIYMCQVKRPPSFPKPSCVREGKEDLFPYTQQKMMELGIDPMVNWIVPTGCLNRCNFGPVMLVEPGQYMYVDLDKEKIDRILKEHIIEGNPVKEYLIPEEFWA
NZ_CP026530	fig|2579250.4.peg.138	peg	NZ_CP026530_134144_134518	134144	134518	+	Aspartate 1-decarboxylase (EC 4.1.1.11)	locus|C3L23_RS08705,protein_id|WP_127681832.1,gi|1553264872	FIG00008304	isu;Folate_biosynthesis_cluster isu;Coenzyme_A_Biosynthesis_cluster isu;Coenzyme_A_Biosynthesis	atgacaatagaaatgctttattctaaaattcacagagcgacggtaaccgatgcaaaccttaattatgtcggttccattacgattgatgaagagcttatggaagaagcgaatcttcttgttggacaaaaagtcgatatagtgaatatcaataacggagaaagattttcaacgtatgtcattaaaggcgaaagaggcaaaagagatatatgtctaaacggcgcagctgcgagaaaagtgcatcccggagataaaatcattataatcgcttacgcctcaatgacgcccgatgaagccaaagaattcaagccttctgtattgattgtaaatgataataatgatataatcgaaaaaaccacatatttgcaggaggggtaa	MTIEMLYSKIHRATVTDANLNYVGSITIDEELMEEANLLVGQKVDIVNINNGERFSTYVIKGERGKRDICLNGAAARKVHPGDKIIIIAYASMTPDEAKEFKPSVLIVNDNNDIIEKTTYLQEG
NZ_CP026530	fig|2579250.4.peg.139	peg	NZ_CP026530_134518_134805	134518	134805	+	FIG000557: hypothetical protein co-occurring with RecR	locus|C3L23_RS08700,protein_id|WP_127681831.1,gi|1553264871	FIG00000557	isu;DNA_processing_cluster	atgcttggaaatttagatttgaatgaaatgcttcaaaaacttcaggaacagatgcaagaagccgataataaaacatataccgcaaccagcggcggcggattggtcgaagttactgttaacggcaaatttgaagttatagatataaaaatcgacgattcactgcttgaagacaaagaatctcttcagattttattaatgagcgccgttaacgacgcgataaaaatggccgttgaagataaaaaatctcaggctatgaatatgtttggaggtttgaatttagggcaatga	MLGNLDLNEMLQKLQEQMQEADNKTYTATSGGGLVEVTVNGKFEVIDIKIDDSLLEDKESLQILLMSAVNDAIKMAVEDKKSQAMNMFGGLNLGQ
NZ_CP026530	fig|2579250.4.peg.140	peg	NZ_CP026530_134802_135701	134802	135701	+	Putative periplasmic protein	locus|C3L23_RS08695,protein_id|WP_127681829.1,gi|1553264869			atgaaaaaactgttttttttaattattcctttttttctttttgcttttgcctatcctgacttcagaccgtgctataaaaaatattcttatattaaaacccttattcctgttgccaaagacaaaagtgtaacttttaataaaaaagattgcttccggtacgatccttttaccggaatatgcgttataaaacataaaaacaaaagatatataagcttttttacttctccaaaactgggatggtgggctgccagtataaaacacaatgaaatttacgtaggtaattttgcaaaagacgaagtgtattttattcctgccaaattaagcgtcgaatcggaaaaaaacagtgtaataaccgatatgttctgcagggctataggtgtcggcacgggcaacgggttt…	MKKLFFLIIPFFLFAFAYPDFRPCYKKYSYIKTLIPVAKDKSVTFNKKDCFRYDPFTGICVIKHKNKRYISFFTSPKLGWWAASIKHNEIYVGNFAKDEVYFIPAKLSVESEKNSVITDMFCRAIGVGTGNGFIKGDMVKHFVKYGYWGDIGIEVDEDMNIVSFDPFYIKGIKLNEKITYINGKRATPALFSKYILQNTIGKTVKIVINSKKYSLKIRKKTYEYTPLEHFRIKVNKNLEITSLPKKLQQIYFIRPGAKIIKVNGMEIKTFEELKKALSTYKNVTISLLQQGITATIPLR
NZ_CP026530	fig|2579250.4.peg.141	peg	NZ_CP026530_135705_136544	135705	136544	+	Octaprenyl diphosphate synthase (EC 2.5.1.90) / Dimethylallyltransferase (EC 2.5.1.1) / (2E,6E)-farnesyl diphosphate synthase (EC 2.5.1.10) / Geranylgeranyl pyrophosphate synthetase (EC 2.5.1.29)	locus|C3L23_RS08690,protein_id|WP_127681827.1,gi|1553264867	FIG00000019	idu(1);Polyprenyl_Diphosphate_Biosynthesis idu(1);Polyprenyl_Diphosphate_Biosynthesis idu(1);Archaeal_lipids idu(1);Archaeal_lipids idu(1);Isoprenoinds_for_Quinones idu(1);Isoprenoinds_for_Quinones idu(1);Isoprenoinds_for_Quinones idu(1);Proteorhodopsin idu(1);Isoprenoid_Biosynthesis idu(1);Isoprenoid_Biosynthesis idu(1);Carotenoids idu(1);Isoprenoid_Biosynthesis:_Interconversions	atggaagaatttataaaaaaaaatttgataaaagcggagagttttcacccttattatgaaaaagctttaaatgagatgcttttagccggaggtaaaagattcaggcctaaacttttactatccgtagtaaacgcatatgagcctttacttgtggaaaacgcaaaatatgcggcttttgcgctggagcttatacatacgtactctttaattcacgacgatcttccgagtatggataatgcggatttgagacggggacatcctacgcttcacgtaacttatgacgaagtgactgctcttttagcgggagacgcactgaacacttacgcgtttgaagtgttaagcaaagcgccattcagtagtgacgttaaagtcgaacttataaaagttctggctcaaaat…	MEEFIKKNLIKAESFHPYYEKALNEMLLAGGKRFRPKLLLSVVNAYEPLLVENAKYAAFALELIHTYSLIHDDLPSMDNADLRRGHPTLHVTYDEVTALLAGDALNTYAFEVLSKAPFSSDVKVELIKVLAQNAGPAGMVLGQAIDCYYENKKLNLEELKFLHLNKTGKLIAASLKMGALIVNKNDLADRLYDFGLKLGLLFQIQDDLLDLLESEETGKTTGVDENKNTFVTLLGEKETHKEADALAAELENELNVFDEELKNELNKVLSKYLYRHKKQ
NZ_CP026530	fig|2579250.4.peg.142	peg	NZ_CP026530_136564_138420	136564	138420	+	Transketolase (EC 2.2.1.1)	gene_name|tkt,locus|C3L23_RS08685,protein_id|WP_127681825.1,gi|1553264865	FIG00020289	isu;Calvin-Benson_cycle isu;Pentose_phosphate_pathway	atggaacttagaaaaaaaatggcggatacgataaggtttttggcagctgatatggtgcaaaaggcaaattcagggcatccgggtgcagctttgggattagctgacgttatgacggtttttagcgaaattgttaacgttacacctcataatccggattttgtaaacagagacagggttgtgttttcgggaggacatgctacacctcttatttattctcttttacatctttggggatatgacttgagtcttgaagatcttaaaaacttcagacagctaggaagcaaaactccgggacatccggaatacggacacacaccgggtattgaagtaacaaccgggcctttagggcaaggtgtggcaaatgccgtaggttttgcaatggctaaaaaatttgtttct…	MELRKKMADTIRFLAADMVQKANSGHPGAALGLADVMTVFSEIVNVTPHNPDFVNRDRVVFSGGHATPLIYSLLHLWGYDLSLEDLKNFRQLGSKTPGHPEYGHTPGIEVTTGPLGQGVANAVGFAMAKKFVSKKFPEIDHKVWCFCGDGDLEEGISYEACSLAGKHKLEDLIIIYDSNNISIEGEVTIAFEEDVRERFESQGFRVLEMNGHDYEDIENKLKEAKNSDGRPTLIIAKTVIARGAVGLEGSEKTHGAPLGEDVIKKSKEAAGFDPEKTFVVPDDVLVRFRCVKERGELLEAEFNKQANLGEIKAFFEKDFSKIEWPEFEEGASIATRKSNGEILNAIAKAVPSFLGGSADLAPSNNTTLKGEDDFPHGRNIHFGIREHAMAAITNAFSAY…
NZ_CP026530	fig|2579250.4.peg.143	peg	NZ_CP026530_138417_139514	138417	139514	+	Serine--glyoxylate aminotransferase (EC 2.6.1.45)	locus|C3L23_RS08680,protein_id|WP_127681823.1,gi|1553264863	FIG00001504	isu;Glycerate_metabolism isu;Photorespiration_(oxidative_C2_cycle)	atgatattagcgactccgggaccagttgaaattccctattttgtgagggagacttatttaaaagacacaattcatcacagaacgcctgaatttaaagaaatactgcttgatacgctgagcagatttaaaaatattaccaaactgccatacaatgtatttttaagctcttccggaactggagccatggaagctgctctaatcaatacggtaaaaagcaaagcccttacgataaacgccggcaagtttggtgaaagatggggtaaaatagctaaagcccacggtatagagttcagcgaaataaaatatgactgggatacaccggcagccgttgacgatgtaattgctgcaataaaagaagacagttctattgatacgttttttattcagataagcgagagc…	MILATPGPVEIPYFVRETYLKDTIHHRTPEFKEILLDTLSRFKNITKLPYNVFLSSSGTGAMEAALINTVKSKALTINAGKFGERWGKIAKAHGIEFSEIKYDWDTPAAVDDVIAAIKEDSSIDTFFIQISESAGGLRHPVEEIAAEIKLINPDIIVVADGITALGVEDLDTSNIDIVVGGSQKAFMLPPGLSMLGISEAAMNRIGSGKGFYFNLANEIKKQSEGTTAFTPATGLIIALNEVLKKLEEIGLEKHYENTAKRHNALIASIEALGLSIFPQNPARSMAAVYSEKAEEIRKILKTKYEINVAGGQDHMKGRLFRINNMGIIEDYKMEYILNSLELALDELGIREYDATAVKVYTKEKL
NZ_CP026530	fig|2579250.4.peg.144	peg	NZ_CP026530_139511_140326	139511	140326	+	ATP phosphoribosyltransferase regulatory subunit, divergent variant (EC 2.4.2.17)	locus|C3L23_RS08675,protein_id|WP_127681821.1,gi|1553264861	FIG00135886	isu;Histidine_Biosynthesis	atgatattaaaacacgacatacctcagggagccaaattatattttggcaaagaagccaaaataaaaagggaaatagaaaatatagcggcggaagttttcgaaacgcttgaatacgaagaaattattacgccgtttttttcttatcaccagttagaagcgcttgatgaaaaagaacttatcagatttaccgattctaaaaacagaagtcttgctttaaggggagacagttcaattgacgttatcagacttgtaattaaaagattaaaaagcgaagcaaaaaagtggttttatatacagccggtattcagagctcccagcagcgaaatgtatcagataggcgctgaaagccttggcggagatctggttgatacgttaaaaacaaacaatcttattttcgaa…	MILKHDIPQGAKLYFGKEAKIKREIENIAAEVFETLEYEEIITPFFSYHQLEALDEKELIRFTDSKNRSLALRGDSSIDVIRLVIKRLKSEAKKWFYIQPVFRAPSSEMYQIGAESLGGDLVDTLKTNNLIFERLGKNYTLQLSHIKIPQMAAELTGLELEDIKKMRLYKFDEEWLKKLASVHTIKDLNDLSVFPEEIAVHLKELKNIAVNFENAIIAPLYVANLRYYTGVFYRFIKNNTVYAKGGEYIVEGEKSVGFSIYTDNLLKDING
NZ_CP026530	fig|2579250.4.peg.145	peg	NZ_CP026530_140319_141560	140319	141560	+	Adenylosuccinate synthetase (EC 6.3.4.4)	locus|C3L23_RS08670,protein_id|WP_127681819.1,gi|1553264859	FIG00000107	isu;Purine_conversions	atggttgatttgattgtcggacttcagtggggtgatgaaggtaaggggaaaatagttgatctggttgcaaaaaactatgatatcgtaatacgaagtcagggaggacataacgcggggcatacggttgtggttaacggcaaaaaatacgcgcttcacctgcttccgagcggtgtattaaatcctaatgccacaaatgttattggaaacggcgtagttgtttatcctaaacagcttattaaagagataaacagtttcggacatgatattaaaaaaaagcttttggtttcagataaagcccatatgatccttgatcatcacatagccatagaccaggcaagggaaaaattaagaggcaaaaacgcaataggcactaccggcagaggaataggacctgcgtat…	MVDLIVGLQWGDEGKGKIVDLVAKNYDIVIRSQGGHNAGHTVVVNGKKYALHLLPSGVLNPNATNVIGNGVVVYPKQLIKEINSFGHDIKKKLLVSDKAHMILDHHIAIDQAREKLRGKNAIGTTGRGIGPAYADKIARVGVRMGELKNIDKLIDKLTHYYEMNKGYFDYLGVKIPSAEDLRAELQEWQDELGELIVNTTNYLWDNMDKNMLLEGAQATLLDIDHGTYPYVTSSNTIASGALTGSGIAPKNLNKVIGIAKAYTTRVGNGPFPTEDFGEAGDKIREQGGEYGTTTGRPRRCGWFDVVAARYAVTLNGCDEVAIMKLDVLDGFDKVKVCVGYEIDGKKIDYFPSELDEVKPVYVELDGWNGSARVTKWEDLPENAQKYIEFIEENIDTKIK…
NZ_CP026530	fig|2579250.4.peg.146	peg	NZ_CP026530_141557_141979	141557	141979	+	hypothetical protein	locus|C3L23_RS08665,protein_id|WP_127681818.1,gi|1553264858			atgaaaaccagattcgacagtgttgttaaagtaaaaaaacaggcggtcgataaaatagaaagaaatcttcaaaaactaaactcaacaatccaaaaactaaattcaacaatagaagagcacaacaaaactcttctttcttttacttttccaaaagaaggaaattttgcacttcttaatcaaataaaacatcagcaacatattttaagggaggaaatacagaaactcaaaaatcagataatggttttggaaagcaggaaaaaagagcttttggaagagcttaaaaaagcaaatatagaatatgaaaaaatgaaatatctcaaggcggaggagataaaaaagctgcttagggagcaaaagctcaaagaatcaagggatttggacgaaattgctattttgcta…	MKTRFDSVVKVKKQAVDKIERNLQKLNSTIQKLNSTIEEHNKTLLSFTFPKEGNFALLNQIKHQQHILREEIQKLKNQIMVLESRKKELLEELKKANIEYEKMKYLKAEEIKKLLREQKLKESRDLDEIAILLRKNNESE
NZ_CP026530	fig|2579250.4.peg.147	peg	NZ_CP026530_141966_142406	141966	142406	+	TsaC protein (YrdC domain) required for threonylcarbamoyladenosine t(6)A37 modification in tRNA	locus|C3L23_RS08660,protein_id|WP_127681816.1,gi|1553264856	FIG00012971	ff	atgaatccgaataaagtctatctgactcagacggatactacggttggttttttatcgcaaaacagggcagaacttaacaaaattaaaaacaggcctctgcaccagcctgtattaagagaagtggacagtttaaagactcttaaagagtttgcaagagttccggataaatataaaaaaatgataagaagagcaaaaaaaacaacatttatttttccgaacggcgagagttacagggtggttaaggatgagagacatctggaatttttaaggaaattcaaatggatgtattcgacttcggcgaatcagcatggaaaaaagtttgacttaatttgggcaagagaacaggttgatattattgtggaagattcaagaggactgttcgaggggaaagcctcatct…	MNPNKVYLTQTDTTVGFLSQNRAELNKIKNRPLHQPVLREVDSLKTLKEFARVPDKYKKMIRRAKKTTFIFPNGESYRVVKDERHLEFLRKFKWMYSTSANQHGKKFDLIWAREQVDIIVEDSRGLFEGKASSIFKLSRDRIKRIR
NZ_CP026530	fig|2579250.4.peg.148	peg	NZ_CP026530_142430_142858	142430	142858	+	Putative lipoprotein	locus|C3L23_RS08655,protein_id|WP_127682164.1,gi|1553265204			ttgagaattataaaaaaagtcatattttttactttctgtttttcacttttcactgtgatgtccggttgtgcgactaaaaccacacccatatacgccgtaataaaaacaccgaaatttaaagctgcggacgaaggttttttggaaaaaggattcggatataagaaactgacaatttacaaggccggaaacgtgcctgtggtaataacgctgaaaaattcgtttgtatgtcttaacggcagatgtatggataaagaaaaatttattaaagaatatctgccaaaaggttatccgagcgacttttttgataaaattttagactataaatgtccgaaaggatttttctgtaaaacggacggtcaaaaaattttgtttaaagataaaaaaaacaatatactgatt…	MRIIKKVIFFTFCFSLFTVMSGCATKTTPIYAVIKTPKFKAADEGFLEKGFGYKKLTIYKAGNVPVVITLKNSFVCLNGRCMDKEKFIKEYLPKGYPSDFFDKILDYKCPKGFFCKTDGQKILFKDKKNNILIMIKNIDRLN
NZ_CP026530	fig|2579250.4.peg.149	peg	NZ_CP026530_142939_143802	142939	143802	+	3'(2'),5'-bisphosphate nucleotidase (EC 3.1.3.7)	gene_name|cysQ,locus|C3L23_RS08650,protein_id|WP_127681814.1,gi|1553264854	FIG00001745	ff	atgaaaattttttatttaataaatatagctaaacaagctggagaagaaatattaaatatttataaaaatggttttgaaatagagtttaaagacgataaatctccccttacacttgctgataaaaaatctcatgagataatagtagaagggttagaaaaaatcagtaaattccctatactaagtgaagaaggtaaagaaataccttatgatataagaaaaaactgggaatattactggtgtgtggatcctcttgacgggacaaaagaatttattaaaaaaaacggagagtttacggtaaatattgctcttatccataatggtgagcctgttttgggtgttgtttatgctccggtaacagatataatgtattatgcccaaaaaggtaagggagcttataaa…	MKIFYLINIAKQAGEEILNIYKNGFEIEFKDDKSPLTLADKKSHEIIVEGLEKISKFPILSEEGKEIPYDIRKNWEYYWCVDPLDGTKEFIKKNGEFTVNIALIHNGEPVLGVVYAPVTDIMYYAQKGKGAYKNGEKIEIKKSLKSLKERLNILKNKEELKIVASKSHMNDETKKFINELSQYLTPETLNLVSKGSSLKLCMVADGSADIYPRIAPTMEWDTAAADAIVREAGKMTYIYDEGIWSKVLDNNTQYPKSNTQDQTPNTKYPTPLIYNKENLLNPYFVVV
NZ_CP026530	fig|2579250.4.peg.150	peg	NZ_CP026530_143803_144411	143803	144411	+	Adenylylsulfate kinase (EC 2.7.1.25)	gene_name|cysC,locus|C3L23_RS08645,protein_id|WP_127681812.1,gi|1553264852	FIG00000821	icw(2);Cysteine_Biosynthesis isu;O-Methyl_Phosphoramidate_Capsule_Modification_in_Campylobacter	atgaaaaatattgtctggcacgatacgaaaataacaaaagaaaaaagaagcaggcttacaaaacaaaagccttgtattttatggtttaccggactgtcaggcagcggtaaaagcactattgcaaatgccgttgaagaaaaactttataataatggaaattatacttatttgcttgacggagacaatattagacacggtctgaataaagacttagggtttagtgaagaagacagagttgaaaacattagaagaataggggaagtcgccaaacttttcgttgatgccggactaatagtattaacggcttttatttcaccttttagaaaagatagagattttgtaggaaatttggtagaagatggagagtttatagaaatatttgttgatactcctattgaa…	MKNIVWHDTKITKEKRSRLTKQKPCILWFTGLSGSGKSTIANAVEEKLYNNGNYTYLLDGDNIRHGLNKDLGFSEEDRVENIRRIGEVAKLFVDAGLIVLTAFISPFRKDRDFVGNLVEDGEFIEIFVDTPIEECERRDPKGLYKKVRNGEIKNFTGIDSPYESPINPEIHIKNVDISVDEASDIVIEYLIKNKYIRKKDDR
NZ_CP026530	fig|2579250.4.peg.151	peg	NZ_CP026530_144404_145312	144404	145312	+	Sulfate adenylyltransferase subunit 2 (EC 2.7.7.4)	gene_name|cysD,locus|C3L23_RS08640,protein_id|WP_210402441.1,gi|2025654350	FIG00000728	isu;Cysteine_Biosynthesis	atagataaaaagaggctaacgcatttaaaacagcttgaggctgaaagtatatatattttaagagaagtggctgctaattttagtaatccggttatgatgtacagcataggaaaagacagctcggttatgctgcatttggctatgaaagcgttttatccgggaaaacctccttttaaatttttacatgttgatactctttggaaattcaaggaaatgattgaatttagagataaaagagcaaaagaattaggacttgatttagtggttcatacgaatcccgaaggaattgaaatgaatatcaatccttttatacacggcagtaaggttcatacagatattatgaaaacccaggcactaaaacaggctcttaatgcaggaggatatgatgcagtaataggc…	MDKKRLTHLKQLEAESIYILREVAANFSNPVMMYSIGKDSSVMLHLAMKAFYPGKPPFKFLHVDTLWKFKEMIEFRDKRAKELGLDLVVHTNPEGIEMNINPFIHGSKVHTDIMKTQALKQALNAGGYDAVIGGARRDEEKSRAKERIFSFRDKNHRWDPKNQRPELWNLYNTHIHKGESVRVFPISNWTELDIWQYIYLENIPIVPLYFAKERPVVEYEGAKIMVDDDRMPEELRKKAKMEKVRFRTLGCYPLTGAINSDADTLPKIIEEMLLSKTSERQGRLIDKDQEGSMEKKKIEGYF
NZ_CP026530	fig|2579250.4.peg.152	peg	NZ_CP026530_145389_147170	145389	147170	+	Sulfate adenylyltransferase subunit 1 (EC 2.7.7.4)	gene_name|cysN,locus|C3L23_RS08635,protein_id|WP_127681808.1,gi|1553264848	FIG00133143	icw(1);Cysteine_Biosynthesis	atggaggagattaagaacaatatagaaaattacctcaaagaacatgaaaacaaagagatgctgagattcataacatgcggaagtgtggatgacgggaaatcgacactaatcggtagacttttatacgacagtaaaatgattttcgaagaccagcttgcggctgtaaaaaacgaaactaaaaaatacggaacggttgaaaacgaagaaatcgactttgctcttttgatagacggacttcaaagtgaaagggaacagggtattactatagacgttgcatacagattctttgcaacagataaaagaaaatttattattgccgacactcctggacacgaacagtatacaagaaacatggttacaggcgcatcaacggcagatcttgccgtaatattaatagat…	MEEIKNNIENYLKEHENKEMLRFITCGSVDDGKSTLIGRLLYDSKMIFEDQLAAVKNETKKYGTVENEEIDFALLIDGLQSEREQGITIDVAYRFFATDKRKFIIADTPGHEQYTRNMVTGASTADLAVILIDARKGVLTQTRRHSFLVTLLGIRNIVVAINKMDLVDYSKEVYDKIVNDYLKMFEKLRESLPYKKYQAKIDFIPISALKGDNVVENSKNMPWYKGLPLLPYLDSVNLTPNTKNLKPPFRFPIQYVNRPNLDFRGFCGTISSGEINVGDKIKVYPSQKTSTIKEIIDNGKWNEKLLPSNDYSLSTDFAFAPMAVTLTLNDEIDISRGDLIVKENEIESRFNDSFEAFIVWMDEEPYKNREYYIKLYTKETNATISKILFKKDVNTWEKL…
NZ_CP026530	fig|2579250.4.peg.153	peg	NZ_CP026530_147249_148265	147249	148265	+	UDP-glucose 4-epimerase (EC 5.1.3.2)	gene_name|galE,locus|C3L23_RS08630,protein_id|WP_127681806.1,gi|1553264846	FIG00022300	isu;Rhamnose_containing_glycans isu;CBSS-296591.1.peg.2330 isu;Lactose_and_Galactose_Uptake_and_Utilization isu;Lacto-N-Biose_I_and_Galacto-N-Biose_Metabolic_Pathway	ttgaaaatattaataacgggcggggcgggttatataggcagtcatgtagtaaagatgcttttggaaaacagtgattatgaagtgagtgtgttagacagtctggttacagggtttgattccactattgaagagctggcaaaaataaggaaatttcaatttataaaagaagatttaagcaactggaataaagttgaagaaatttttaaaaaagaaaagtttgacgctgtaatacatttcgcggcaagtctgattgtgcctgaaagcgttgaaaaacctcttaaatattatctgaacaataccgcaaacactgctaatttagtccgtattgcaaacgaaagcggtgttaaaaaatttatattttcttctacagccgctgtatacggagagccgaaatttgat…	MKILITGGAGYIGSHVVKMLLENSDYEVSVLDSLVTGFDSTIEELAKIRKFQFIKEDLSNWNKVEEIFKKEKFDAVIHFAASLIVPESVEKPLKYYLNNTANTANLVRIANESGVKKFIFSSTAAVYGEPKFDELRIDNGECKINEKFETKPINPYGQSKLFSEKIIQDAAKANSEFKYVIFRYFNVAGAAPDLSIGQKTKNATHLIKVASECAVGKRDGMYIFGTDYPTPDGTCIRDYIHVMDLADAHIKAVDYLDENESDIFNIGYGSGASVKEVVDTVKKVSGVDFKVETAPRRAGDPAMLIADSSKIKEKMKWQPKYDDLETICKTAYEWEKKL
NZ_CP026530	fig|2579250.4.peg.154	peg	NZ_CP026530_148328_149512	148328	149512	+	ATPase	locus|C3L23_RS08625,protein_id|WP_127681804.1,gi|1553264844			atgtttgacagaattaaatactattcattgctttttctttcttcaaatacacctgaatacagaagaagtgtctttaataaaataaattttaatgaaaaaatgattggtctaaaaggtgcaaagggtgtgggtaaaactactattattcatcaatatttaaattctttatccattcctttaaaggaaaaattatatatttctctcgataatccaattgcagaagaatatactcttcttgatatagcggaagaagcacataaaagagatattaaaatcattgcgtttgatgaaatacattataaaaataattttgaaaaagaattaaaaacaatatatgatttttttgatataaaggttatattttcaggttcatcagcaattgccatgagcaatacagat…	MFDRIKYYSLLFLSSNTPEYRRSVFNKINFNEKMIGLKGAKGVGKTTIIHQYLNSLSIPLKEKLYISLDNPIAEEYTLLDIAEEAHKRDIKIIAFDEIHYKNNFEKELKTIYDFFDIKVIFSGSSAIAMSNTDLSRRAVIYDVPVLSFREFLELKTNEKFESFSLKELLENHEEIAFNIISKIKPLKYFEEYLTYGAYPFFLQSSEESFVLKLIEVINKTIESDLLYLFNIDIKNIHILKKLLVTLCENPPGSFNVTALSKEIGINVRTLYNYIEALHKGKLIHLLYYNKKGNAIFQKPDKILLDNPNLFNALCSKQNKGSIRESFFISQLNSYKIRYSKQGDYIIDDKFIFEIGGKNKTQKQIKDIENAYLAVDDIETGNENKIPLYLFGFLY
NZ_CP026530	fig|2579250.4.peg.155	peg	NZ_CP026530_149564_149800	149564	149800	+	Late competence protein ComEA, DNA receptor	locus|C3L23_RS08620,protein_id|WP_127681803.1,gi|1553264843			atgagaaagtttttaattttgtttttatttgtaataagtttgtttgcaaaagtcaatattaatacggcaacaatgcaagaattacactctttaaaaggtataggtcatacaaaagccttagctattatggaataccgtaaaaaacatccgtttcaaaaaatagaagacattatgaaagtaaaaggaataggcaaaaaaacgtttgataaaatcaaagatgaaatagaggttaaatag	MRKFLILFLFVISLFAKVNINTATMQELHSLKGIGHTKALAIMEYRKKHPFQKIEDIMKVKGIGKKTFDKIKDEIEVK
NZ_CP026530	fig|2579250.4.peg.156	peg	NZ_CP026530_149841_150212	149841	150212	+	hypothetical protein	locus|C3L23_RS08615,protein_id|WP_127681801.1,gi|1553264841			ttggaattaggaaaactggaagtatataaattatctctgaaattaagtgataaaatttggcaaatttacatggatttaagtaatgatttaaaatataatatcggatctcaggtaattcgttccattgattcaatcggtgcaaatattgcagagggttatggaaggtttcattataaagatagtgtaaaattttattataatgcaagagggtcgttgtgggaatcaaaacattggattcatttactgtataagagaagtttaattgaaaaaaatgaatatgaccatattataaaaagtttggaaattttaggaaaaagactaaacggttttataaaaagcataaaaaataaaaatgataccaataacaaataa	MELGKLEVYKLSLKLSDKIWQIYMDLSNDLKYNIGSQVIRSIDSIGANIAEGYGRFHYKDSVKFYYNARGSLWESKHWIHLLYKRSLIEKNEYDHIIKSLEILGKRLNGFIKSIKNKNDTNNK
NZ_CP026530	fig|2579250.4.peg.157	peg	NZ_CP026530_150241_151434	150241	151434	+	UDP-glucose dehydrogenase (EC 1.1.1.22)	locus|C3L23_RS08610,protein_id|WP_127681799.1,gi|1553264839	FIG00000532	ff	atgaaaatagcgataggaggaacaggatacgtagggcttagtaatgcggttttattagctcagaataatgaagttgtggcacttgatatcattcctgaaaaagtggaacttataaataaaagaatcagtcctattgaagataaggaaattacggaatttttccagacaaaaaatttgaatcttaaagctacgactgataaaaaagaagcatatgaaggtgctgaatatgtggtggttgcaactcctacggattatgacccggtaaccaattatttcaataccaaatcaatagaaagcgtaataaaagacgtgattgaaataaatccgaaagccacaattgttataaggtctactattccaatcggatatactgagagaattaaaaaagagtttaattat…	MKIAIGGTGYVGLSNAVLLAQNNEVVALDIIPEKVELINKRISPIEDKEITEFFQTKNLNLKATTDKKEAYEGAEYVVVATPTDYDPVTNYFNTKSIESVIKDVIEINPKATIVIRSTIPIGYTERIKKEFNYPNIFFVPEFLREGKALFDSLYPSRIIVGEKSTKAEIFANLLRDGAFKETIPLLFTNNTEAEAVKLFANTYLAMRVSFFNELDTFAEMKNLNTKDIIEGVCLDPRIGNHYNNPSFGYGGYCLPKDTKQLVANYTIENIPQKLMEAIVDSNTTRKEFIAKRVLDKLSTINNQPSTGTVGVYRLIMKAGSDNFRSSAIFDVMEMLKPFVKLVIYEPMAKGDEIEGVEFVSDFEEFTKKSDVILANRIDENLQKVKDKVYTRDIYSRD
NZ_CP026530	fig|2579250.4.peg.158	peg	NZ_CP026530_151454_151927	151454	151927	+	hypothetical protein	locus|C3L23_RS08605,protein_id|WP_127681797.1,gi|1553264837			gtgatagaatttcatataaaagtattaaatgaaagtcttgaaattttgaaaaatatcagagatgaatttaatgaaaaatatggaaacattgatatctcaaaatatgaggacattaagtcgtacgatgtaaaatctttagatgcattggcatataggtttagtaaaattcaatctttattaggtgaaaaagtatttaaagaaatattggaaaaactggaatatgatttaactgataaaagttatatagatattttgcaatatatagaaaaagagggaataatcaacagcatttatgaatggaaaaaattgagagaaatcagaaattccctttctcacgattatcctgaagaaattgagtctgtagttaatgcaataaatcaaatgttagacagtatagaa…	MIEFHIKVLNESLEILKNIRDEFNEKYGNIDISKYEDIKSYDVKSLDALAYRFSKIQSLLGEKVFKEILEKLEYDLTDKSYIDILQYIEKEGIINSIYEWKKLREIRNSLSHDYPEEIESVVNAINQMLDSIEIFEKIVKKVEEKYEYANQVKFGRN
NZ_CP026530	fig|2579250.4.peg.159	peg	NZ_CP026530_151890_152183	151890	152183	+	hypothetical protein	locus|C3L23_RS08600,protein_id|WP_127681795.1,gi|1553264835			atgaatacgcaaatcaggttaaattcggaagaaattaaaattatcaaaaatacgattaataaaatttttggtaaaagtgatatttatatattcggaagcagaactgatttgagtaaaaaaggcggagatgttgatatatttgtaattcctcaaaattatgaaaacatttatgaaaaacgaataaaagcgaaaatcaatttaaaagatgctctttttagaaatgtagatattgtcatacataaagattttaataatttaatagaaaaagaagcgttaaaaggtattaaaatatga	MNTQIRLNSEEIKIIKNTINKIFGKSDIYIFGSRTDLSKKGGDVDIFVIPQNYENIYEKRIKAKINLKDALFRNVDIVIHKDFNNLIEKEALKGIKI
[truncated: 1,726 more rows]
